# Supplementary material for: The characterization of RNA-binding proteins and RNA metabolism-related proteins in fungal extracellular vesicles
Source: Front Cell Infect Microbiol. 2023 Sep 14;13:1247329. doi: 10.3389/fcimb.2023.1247329 (PMC10539620; doi:10.3389/fcimb.2023.1247329)
Supplement: Supplementary file 1 [file Table_1.xlsx]

## Sheet: Planilha1
Specie	Author	Concentration	Filtration	Ultracentrifugation
A. fumigatus	Rizzo J., Chaze T., et al., 2020	100kDa cut-off membrane	5-μm, 1.2-μm, and 0.45-μm pore sizes	100,000 × g (4°C, 1 h)
C. deuterogatti	Rizzo J., Wong S.S.H., et al., 2020	no	0.45μm pore sizes	100,000 x g (4°C, 1 h)
C. neoformans
	Rodrigues M.L., et al., 2008	100kDa cut-off membrane	no	6x 100,000 x g (4°C, 1 h)
	Wolf J.M., et al., 2014	100kDa cut-off membrane	2x 0.45μm pore sizes	100,000 x g (4°C, 1 h)
C. albicans	Vargas G., et al., 2015	100kDa cut-off membrane	0.8μm pore sizes	100,000 x g (4°C, 1 h)
	Zarnowski R., et al., 2018	30kDa cut-off membrane	no	100,000 x g (4°C, 1,5 h)
	Gil-Bona A., et al., 2015	100kDa cut-off membrane	no	2x 100,000 x g (4°C, 1 h)
	Wolf J.M., et al., 2015	no	0.45μm pore sizes	141,000 × g (1h)
H. capsulatum	Albuquerque P.C., et al., 2008	100kDa cut-off membrane	no	100,000 x g (4°C, 1 h)
	Matos Baltazar L., et al., 2016	100kDa cut-off membrane	0.45μm pore sizes	152.813 × g (4°C, 1 h)
P. brasiliensis	Vallejo M.C., et al., 2012	100kDa cut-off membrane	no	100,000 x g (4°C, 1 h)
S. brasiliesis	Ikeda M.A.K., et al., 2018	no	no	100,000 x g (4°C, 1 h)
S. schencki
S. cerevisae	Oliveira D.L., et al., 2010	100kDa cut-off membrane	0.8μm pore sizes	100,000 x g (4°C, 1 h)
