# Supplementary material for: The characterization of RNA-binding proteins and RNA metabolism-related proteins in fungal extracellular vesicles
Source: Front Cell Infect Microbiol. 2023 Sep 14;13:1247329. doi: 10.3389/fcimb.2023.1247329 (PMC10539620; doi:10.3389/fcimb.2023.1247329)
Supplement: Supplementary file 2 [file Table_2.xlsx]

## Sheet: Clusters
Cluster #	Length	Uniprot ID	Gene ID	Similarity	Species	strain
>Cluster 0	Elongation factor 1-alpha
0	494aa	B0XPK2	B0XPK2_ASPFC	*	Aspergillus fumigatus	CEA10
1	458aa	C4YDJ3	C4YDJ3_CANAW	0.8843	Candida albicans	WO-1
2	458aa	P0CY35	EF1A1_CANAL	0.8843	Candida albicans	SC5314
3	458aa	Q59QD6	EF1A2_CANAL	0.8843	Candida albicans	SC5314
4	247aa	Q0ZID4	Q0ZID4_CANAX	0.8543	Candida albicans	ATCC 26555
5	459aa	A0A095DDT6	A0A095DDT6_CRYGR	0.8519	Cryptococcus deuterogattii	R265
6	460aa	J9W2J0	J9W2J0_CRYNH	0.8478	Cryptococcus neoformans	H99
7	460aa	A6RGN1	A6RGN1_AJECN	0.8957	Histoplasma capsulatum	NAm
8	460aa	P40911	EF1A_AJECG	0.8978	Histoplasma capsulatum	G186AR
9	460aa	C1G1F2	C1G1F2_PARBD	0.8913	Paracoccidioides brasiliensis	Pb18
>Cluster 1	ATP-dependent RNA helicase eIF4A / Helicase FAL1
0	406aa	B0XYH6	B0XYH6_ASPFC	*	Aspergillus fumigatus	CEA10
1	397aa	P87206	IF4A_CANAL	0.7078	Candida albicans	SC5314
2	401aa	A0A095ECV2	A0A095ECV2_CRYGR	0.7257	Cryptococcus deuterogattii	R265
3	401aa	J9VHS2	J9VHS2_CRYNH	0.7257	Cryptococcus neoformans	H99
4	396aa	J9VU05	J9VU05_CRYNH	0.6944	Cryptococcus neoformans	H99
5	385aa	A6R3R5	IF4A_AJECN	0.9091	Histoplasma capsulatum	NAm
6	386aa	C0NAN2	C0NAN2_AJECG	0.9067	Histoplasma capsulatum	G186AR
7	399aa	C0NT99	C0NT99_AJECG	0.6842	Histoplasma capsulatum	G186AR
>Cluster 2	Elongation factor 2
0	839aa	B0XTE9	B0XTE9_ASPFC	0.8689	Aspergillus fumigatus	CEA10
1	842aa	C4YJQ8	EF2_CANAW	0.785	Candida albicans	SC5314
2	842aa	Q5A0M4	EF2_CANAL	0.785	Candida albicans	WO1
3	838aa	A0A095CIH2	A0A095CIH2_CRYGR	0.7542	Cryptococcus deuterogattii	R265
4	838aa	J9VJJ6	J9VJJ6_CRYNH	0.753	Cryptococcus neoformans	H99
5	843aa	C0NSN4	C0NSN4_AJECG	*	Histoplasma capsulatum	NAm
6	843aa	C1GPZ9	C1GPZ9_PARBA	0.9561	Paracoccidioides brasiliensis	Pb01
>Cluster 3	Eukaryotic translation initiation factor eIF-5A
0	192aa	B0XNC1	B0XNC1_ASPFC	*	Aspergillus fumigatus
1	158aa	O94083	IF5A_CANAL	0.7278	Candida albicans
2	158aa	A0A095ETQ0	A0A095ETQ0_CRYGR	0.7025	Cryptococcus deuterogattii
3	158aa	J9VQ24	J9VQ24_CRYNH	0.7089	Cryptococcus neoformans
4	161aa	A6RAN3	A6RAN3_AJECN	0.7391	Histoplasma capsulatum
5	161aa	C0NSS1	C0NSS1_AJECG	0.7516	Histoplasma capsulatum
>Cluster 4	Eukaryotic translation initiation factor 3 subunit I
0	340aa	B0XYC8	EIF3I_ASPFC	0.6088	Aspergillus fumigatus
1	350aa	Q5AI86	EIF3I_CANAL	*	Candida albicans
2	341aa	J9VEG9	J9VEG9_CRYNH	0.5015	Cryptococcus deuterogattii
3	340aa	A6R3Z8	A6R3Z8_AJECN	0.5971	Cryptococcus neoformans
4	340aa	C0NAW2	C0NAW2_AJECG	0.5971	Histoplasma capsulatum
>Cluster 5	ATP-dependent RNA helicase DED1
0	674aa	B0Y5V9	B0Y5V9_ASPFC	0.6721	Aspergillus fumigatus
1	672aa	Q5A4E2	DED1_CANAL	0.5402	Candida albicans
2	645aa	A0A095C6F2	A0A095C6F2_CRYGR	0.5845	Cryptococcus deuterogattii
3	637aa	J9VMP7	J9VMP7_CRYNH	0.5824	Cryptococcus neoformans
4	694aa	C0NAF4	C0NAF4_AJECG	*	Histoplasma capsulatum
>Cluster 6	Seryl-tRNA synthetase
0	474aa	B0Y360	B0Y360_ASPFC	0.6814	Aspergillus fumigatus
1	462aa	Q9HGT6	SYSC_CANAL	0.5779	Candida albicans
2	461aa	A0A095DHL3	A0A095DHL3_CRYGR	0.5011	Cryptococcus deuterogattii
3	461aa	J9VKD0	J9VKD0_CRYNH	0.5033	Cryptococcus neoformans
4	489aa	C0NE91	C0NE91_AJECG	*	Histoplasma capsulatum
>Cluster 7	Isoleucyl-tRNA synthetase
0	1064aa	B0XRM5	B0XRM5_ASPFC	0.5564	Aspergillus fumigatus
1	1088aa	Q59RI1	Q59RI1_CANAL	0.5561	Candida albicans
2	1094aa	A0A095CYT6	A0A095CYT6_CRYGR	*	Cryptococcus deuterogattii
3	1094aa	J9VDL3	J9VDL3_CRYNH	0.9808	Cryptococcus neoformans
4	1080aa	C0NL66	C0NL66_AJECG	0.5389	Histoplasma capsulatum
>Cluster 8	Polyadenylate-binding protein, PABP
0	753aa	B0XND2	B0XND2_ASPFC	0.6839	Aspergillus fumigatus
1	732aa	A6RAN8	A6RAN8_AJECN	0.8224	Candida albicans
2	784aa	C0NSS5	C0NSS5_AJECG	0.8827	Cryptococcus deuterogattii
3	822aa	C1GL98	C1GL98_PARBD	*	Cryptococcus neoformans
4	756aa	A0A0C2FSY1	A0A0C2FSY1_9PEZI	0.5899	Histoplasma capsulatum
>Cluster 9	ATP-dependent RNA helicase DHH1
0	507aa	B0XZ91	B0XZ91_ASPFC	0.6529	Aspergillus fumigatus
1	549aa	Q5AAW3	DHH1_CANAL	0.6266	Candida albicans
2	615aa	A0A095CDG4	A0A095CDG4_CRYGR	0.9252	Cryptococcus deuterogattii
3	616aa	Q58Z64	DHH1_CRYNH	*	Cryptococcus neoformans
4	511aa	C0NIX7	C0NIX7_AJECG	0.6477	Histoplasma capsulatum
>Cluster 10	Leucyl-tRNA synthetase
0	1127aa	B0Y8U9	B0Y8U9_ASPFC	0.7835	Aspergillus fumigatus
1	1097aa	A0A1D8PS12	A0A1D8PS12_CANAL	0.5351	Candida albicans
2	1114aa	A0A095CHY9	A0A095CHY9_CRYGR	0.5018	Cryptococcus deuterogattii
3	1114aa	J9VVR3	J9VVR3_CRYNH	0.5063	Cryptococcus neoformans
4	1130aa	C0NH95	C0NH95_AJECG	*	Histoplasma capsulatum
>Cluster 11	Diadenosine tetraphosphate synthetase, 6.1.1.14
0	699aa	B0Y3A1	B0Y3A1_ASPFC	*	Aspergillus fumigatus
1	652aa	Q5A2A5	Q5A2A5_CANAL	0.6518	Candida albicans
2	683aa	A0A095C819	A0A095C819_CRYGR	0.5593	Cryptococcus deuterogattii
3	699aa	J9VWX1	J9VWX1_CRYNH	0.5508	Cryptococcus neoformans
4	656aa	C0NE28	C0NE28_AJECG	0.811	Histoplasma capsulatum
>Cluster 12	Eukaryotic translation initiation factor 6, eIF-6
0	247aa	B0Y3B0	B0Y3B0_ASPFC	*	Aspergillus fumigatus
1	245aa	Q59L13	IF6_CANAL	0.7755	Candida albicans
2	245aa	A0A095D170	A0A095D170_CRYGR	0.7143	Cryptococcus deuterogattii
3	245aa	J9VT09	J9VT09_CRYNH	0.7102	Cryptococcus neoformans
4	245aa	C0NDT9	C0NDT9_AJECG	0.8694	Histoplasma capsulatum
>Cluster 13	Protein-synthesizing GTPase, 3.6.5.3 / Eukaryotic translation initiation factor 2 subunit gamma, eIF-2-gamma, 3.6.5.3
0	516aa	B0Y5V0	B0Y5V0_ASPFC	0.719	Aspergillus fumigatus
1	534aa	Q5AGF6	Q5AGF6_CANAL	*	Candida albicans
2	473aa	J9VR81	IF2G_CRYNH	0.6469	Cryptococcus deuterogattii
3	504aa	A6R3J8	A6R3J8_AJECN	0.6746	Cryptococcus neoformans
4	521aa	C0NAD8	C0NAD8_AJECG	0.7102	Histoplasma capsulatum
>Cluster 14	Alanine--tRNA ligase
0	1011aa	B0YA78	B0YA78_ASPFC	0.6855	Aspergillus fumigatus
1	969aa	Q5A8K2	SYA_CANAL	0.5697	Candida albicans
2	975aa	A0A095D3U5	A0A095D3U5_CRYGR	0.5344	Cryptococcus deuterogattii
3	1012aa	J9VWG2	J9VWG2_CRYNH	0.5188	Cryptococcus neoformans
4	1029aa	C0NKL8	C0NKL8_AJECG	*	Histoplasma capsulatum
>Cluster 15	Small nuclear ribonucleoprotein G, snRNP-G
0	78aa	B0Y9W9	B0Y9W9_ASPFC	*	Aspergillus fumigatus
1	74aa	A0A1D8PH20	A0A1D8PH20_CANAL	0.5811	Candida albicans
2	78aa	A0A095DHK1	A0A095DHK1_CRYGR	0.5641	Cryptococcus deuterogattii
3	78aa	J9VXE3	J9VXE3_CRYNH	0.5513	Cryptococcus neoformans
4	78aa	C0NG47	C0NG47_AJECG	0.859	Histoplasma capsulatum
>Cluster 16	ATP-dependent RNA helicase SUB2
0	448aa	B0YDI3	B0YDI3_ASPFC	0.7835	Aspergillus fumigatus
1	433aa	A0A1D8PKZ3	A0A1D8PKZ3_CANAL	0.6674	Candida albicans
2	430aa	J9VHK8	J9VHK8_CRYNH	0.6233	Cryptococcus neoformans
3	477aa	C0NHT4	C0NHT4_AJECG	*	Histoplasma capsulatum
>Cluster 17	RRM domain-containing protein
0	265aa	B0XS41	B0XS41_ASPFC	*	Aspergillus fumigatus
1	231aa	A6REV4	A6REV4_AJECN	0.6017	Histoplasma capsulatum
2	260aa	C0P019	C0P019_AJECG	0.6577	Histoplasma capsulatum
3	261aa	C1G0N2	C1G0N2_PARBD	0.6667	Paracoccidioides brasiliensis
>Cluster 18	Lysine--tRNA ligase
0	605aa	B0Y7F2	B0Y7F2_ASPFC	0.5686	Aspergillus fumigatus
1	594aa	Q5ADU2	Q5ADU2_CANAL	0.5909	Candida albicans
2	630aa	J9VU49	J9VU49_CRYNH	*	Cryptococcus neoformans
3	609aa	C0NI62	C0NI62_AJECG	0.555	Histoplasma capsulatum
>Cluster 19	Asparaginyl-tRNA synthetase
0	574aa	B0XVT3	B0XVT3_ASPFC	0.5279	Aspergillus fumigatus
1	552aa	Q59R18	Q59R18_CANAL	0.5163	Candida albicans
2	600aa	J9VPU9	J9VPU9_CRYNH	*	Cryptococcus neoformans
3	581aa	C0NP94	C0NP94_AJECG	0.5301	Histoplasma capsulatum
>Cluster 20	Small nuclear ribonucleoprotein Sm D3, Sm-D3
0	116aa	B0Y6L3	B0Y6L3_ASPFC	0.5862	Aspergillus fumigatus
1	124aa	A0A095CJV4	A0A095CJV4_CRYGR	*	Cryptococcus deuterogattii
2	124aa	J9VPD3	J9VPD3_CRYNH	1	Cryptococcus neoformans
3	116aa	C0NY06	C0NY06_AJECG	0.5948	Histoplasma capsulatum
>Cluster 21	KH domain RNA-binding protein
0	355aa	B0XU88	B0XU88_ASPFC	0.538	Aspergillus fumigatus
1	365aa	J9VKH4	J9VKH4_CRYNH	*	Cryptococcus neoformans
2	363aa	A6RBF7	A6RBF7_AJECN	0.551	Histoplasma capsulatum
3	363aa	C0NUH0	C0NUH0_AJECG	0.551	Histoplasma capsulatum
>Cluster 22	Valyl-tRNA synthetase
0	1057aa	B0Y9Y5	B0Y9Y5_ASPFC	0.5412	Aspergillus fumigatus
1	1119aa	A0A1D8PHR0	A0A1D8PHR0_CANAL	*	Candida albicans
2	1109aa	J9VNB3	J9VNB3_CRYNH	0.5041	Cryptococcus neoformans
3	1051aa	C0NG27	C0NG27_AJECG	0.5338	Histoplasma capsulatum
>Cluster 23	H/ACA ribonucleoprotein complex subunit CBF5
0	479aa	O43101	CBF5_CANAL	0.6973	Candida albicans
1	503aa	A0A095C550	A0A095C550_CRYGR	*	Cryptococcus deuterogattii
2	503aa	J9VKI8	J9VKI8_CRYNH	0.9841	Cryptococcus neoformans
>Cluster 24	Eukaryotic translation initiation factor 3 subunit D, eIF3d
0	585aa	B0XU47	EIF3D_ASPFC	0.7761	Aspergillus fumigatus
1	597aa	A6QSB1	A6QSB1_AJECN	*	Histoplasma capsulatum
2	597aa	C0P0X7	C0P0X7_AJECG	0.9916	Histoplasma capsulatum
>Cluster 25	Aspartyl-tRNA synthetase
0	555aa	B0XU01	B0XU01_ASPFC	0.7658	Aspergillus fumigatus
1	578aa	Q59UF7	Q59UF7_CANAL	0.5121	Candida albicans
2	1009aa	C0NGY7	C0NGY7_AJECG	*	Histoplasma capsulatum
>Cluster 26	Small nuclear ribonucleoprotein Sm D1
0	120aa	B0XVG3	B0XVG3_ASPFC	0.7167	Aspergillus fumigatus
1	129aa	J9VI08	J9VI08_CRYNH	*	Cryptococcus neoformans
2	123aa	C0NCQ1	C0NCQ1_AJECG	0.6911	Histoplasma capsulatum
>Cluster 27	Sm protein F
0	127aa	A0A1D8PNM3	A0A1D8PNM3_CANAL	*	Candida albicans
1	87aa	A0A095C1U9	A0A095C1U9_CRYGR	0.5057	Cryptococcus deuterogattii
2	87aa	J9VTB9	J9VTB9_CRYNH	0.5172	Cryptococcus neoformans
>Cluster 28	mRNA binding post-transcriptional regulator (Csx1)
0	418aa	B0YC37	B0YC37_ASPFC	0.8397	Aspergillus fumigatus
1	427aa	C0NB22	C0NB22_AJECG	*	Histoplasma capsulatum
2	402aa	C1GAM1	C1GAM1_PARBD	0.9502	Paracoccidioides brasiliensis
>Cluster 29	ATP-dependent RNA helicase DBP5
0	489aa	B0XT76	B0XT76_ASPFC	0.5174	Aspergillus fumigatus
1	540aa	Q5AJD0	DBP5_CANAL	*	Candida albicans
2	497aa	C0NLL0	C0NLL0_AJECG	0.5191	Histoplasma capsulatum
>Cluster 30	Translation elongation factor 1 subunit beta
0	213aa	A0A1D8PM35	A0A1D8PM35_CANAL	0.5634	Candida albicans
1	216aa	A0A095CAD2	A0A095CAD2_CRYGR	0.9676	Cryptococcus deuterogattii
2	222aa	J9VQK8	J9VQK8_CRYNH		Cryptococcus neoformans
>Cluster 31	Elongation factor 3, EF-3
0	1065aa	B0YB17	B0YB17_ASPFC	0.7915	Aspergillus fumigatus
1	1050aa	P25997	EF3_CANAL	0.6295	Candida albicans
2	1072aa	C0NA24	C0NA24_AJECG	*	Histoplasma capsulatum
>Cluster 32	Nuclear and cytoplasmic polyadenylated RNA-binding protein pub1
0	489aa	B0XQX0	B0XQX0_ASPFC	0.726	Aspergillus fumigatus
1	290aa	C0NJ33	C0NJ33_AJECG	0.7379	Histoplasma capsulatum
2	522aa	C0S6U5	C0S6U5_PARBP	*	Paracoccidioides brasiliensis
>Cluster 33	Eukaryotic translation initiation factor 3 subunit C, eIF3c
0	862aa	B0YEH1	EIF3C_ASPFC	0.7715	Aspergillus fumigatus
1	869aa	A6RGD8	A6RGD8_AJECN	*	Histoplasma capsulatum
2	869aa	C0NXA3	C0NXA3_AJECG	0.9896	Histoplasma capsulatum
>Cluster 34	mRNA splicing protein (Prp39)
0	591aa	B0Y693	B0Y693_ASPFC	0.7513	Aspergillus fumigatus
1	516aa	A6RBS8	A6RBS8_AJECN	0.7461	Histoplasma capsulatum
2	595aa	C0NNC4	C0NNC4_AJECG	*	Histoplasma capsulatum
>Cluster 35	Arginyl-tRNA synthetase
0	667aa	B0XTR4	B0XTR4_ASPFC	0.7571
1	1042aa	C0ND66	C0ND66_AJECG	*
2	636aa	C0ND88	C0ND88_AJECG	0.511
>Cluster 36	Eukaryotic translation initiation factor 3 subunit H, eIF3h
0	365aa	B0XQB9	EIF3H_ASPFC	*
1	365aa	A6R146	A6R146_AJECN	0.7753
2	365aa	C0NJF2	C0NJF2_AJECG	0.7753
>Cluster 37	Translation initiation factor 4G
0	1169aa	A0A095D2T1	A0A095D2T1_CRYGR	0.5757
1	1169aa	J9VIW2	J9VIW2_CRYNH	0.586
2	1494aa	J9VLH4	J9VLH4_CRYNH	*
>Cluster 38	Small nuclear ribonucleoprotein Sm D2, Sm-D2
0	122aa	B0Y1S0	B0Y1S0_ASPFC
1	111aa	J9VNP3	J9VNP3_CRYNH	0.6667
2	103aa	A6QYU6	A6QYU6_AJECN	0.8738
>Cluster 39	Prolyl-tRNA synthetase
0	691aa	Q59R20	Q59R20_CANAL	0.5412
1	740aa	J9VGR3	J9VGR3_CRYNH
2	606aa	C0NLW7	C0NLW7_AJECG	0.5413
>Cluster 40	Tryptophanyl-tRNA synthetase
0	424aa	Q5A3P4	Q5A3P4_CANAL	0.5212
1	641aa	J9VW18	J9VW18_CRYNH
2	459aa	C0NSB0	C0NSB0_AJECG	0.5011
>Cluster 41	Translation release factor 3, ERF-3
0	716aa	B0XV67	B0XV67_ASPFC	0.7011
1	721aa	Q59YE8	Q59YE8_CANAL	0.5035
2	724aa	C0NRY6	C0NRY6_AJECG
>Cluster 42	Phenylalanyl-tRNA synthetase beta subunit
0	600aa	B0XP54	B0XP54_ASPFC	0.5383
1	632aa	J9VMY0	J9VMY0_CRYNH
2	600aa	C0NUD1	C0NUD1_AJECG	0.5317
>Cluster 43	Translational initiation factor 2 beta
0	285aa	B0XYD2	B0XYD2_ASPFC	0.5053
1	315aa	A0A095ELY8	A0A095ELY8_CRYGR	0.9524
2	333aa	J9VM74	J9VM74_CRYNH
>Cluster 44	rRNA 2'-O-methyltransferase
0	316aa	Q5A0V9	Q5A0V9_CANAL
1	314aa	A0A095DB85	A0A095DB85_CRYGR	0.6975
2	314aa	J9VR32	J9VR32_CRYNH	0.7038
>Cluster 45	U6 snRNA-associated Sm-like protein LSm2
0	95aa	A0A095EM84	A0A095EM84_CRYGR	0.6
1	95aa	J9W1B7	J9W1B7_CRYNH	0.6
2	98aa	C0P0R0	C0P0R0_AJECG
>Cluster 46	Translation initiation factor eIF2 subunit alpha
0	310aa	B0XWF4	B0XWF4_ASPFC
1	300aa	Q5AAU7	Q5AAU7_CANAL	0.6533
2	309aa	C0NPZ2	C0NPZ2_AJECG	0.8155
>Cluster 47	Elongation factor Tu
0	440aa	B0XQY9	B0XQY9_ASPFC	0.8182
1	426aa	Q5ABC3	Q5ABC3_CANAL	0.6502
2	441aa	C0NJ54	C0NJ54_AJECG
>Cluster 48	Glutamyl-tRNA synthetase
0	715aa	B0Y2V2	B0Y2V2_ASPFC	0.5469
1	725aa	A0A1D8PQL8	A0A1D8PQL8_CANAL
2	708aa	C0NKS5	C0NKS5_AJECG	0.5325
>Cluster 49
0	218aa	A0A095DHN0	A0A095DHN0_CRYGR
1	218aa	J9VJT7	J9VJT7_CRYNH	0.9725
>Cluster 50
0	591aa	B0XWG2	B0XWG2_ASPFC	0.6954
1	636aa	C0NF46	C0NF46_AJECG
>Cluster 51
0	546aa	B0XYM1	B0XYM1_ASPFC
1	470aa	C0NKR4	C0NKR4_AJECG	0.5106
>Cluster 52
0	549aa	A0A095C8P7	A0A095C8P7_CRYGR
1	546aa	J9VS53	J9VS53_CRYNH	0.9377
>Cluster 53
0	887aa	A0A095CC46	A0A095CC46_CRYGR
1	886aa	J9VMC5	J9VMC5_CRYNH	0.9763
>Cluster 54
0	684aa	A0A095CEX3	A0A095CEX3_CRYGR	0.943
1	687aa	J9VVN9	VTS1_CRYNH
>Cluster 55
0	388aa	A0A095CFC4	A0A095CFC4_CRYGR
1	387aa	J9VUC7	J9VUC7_CRYNH	0.9871
>Cluster 56
0	543aa	A0A095C0C0	A0A095C0C0_CRYGR
1	539aa	J9VL78	J9VL78_CRYNH	0.8683
>Cluster 57
0	630aa	A0A095EH85	A0A095EH85_CRYGR
1	630aa	J9VWD6	J9VWD6_CRYNH	0.9413
>Cluster 58
0	340aa	B0XRS4	B0XRS4_ASPFC
1	326aa	C0NM17	C0NM17_AJECG	0.7025
>Cluster 59
0	436aa	Q59ZH8	Q59ZH8_CANAL	0.7431
1	522aa	C0NE71	C0NE71_AJECG
>Cluster 60
0	522aa	B0XY42	B0XY42_ASPFC
1	516aa	A0A1D8PU46	A0A1D8PU46_CANAL	0.6628
>Cluster 61
0	198aa	B0Y4X1	B0Y4X1_ASPFC	0.5808
1	205aa	J9VWL8	J9VWL8_CRYNH
>Cluster 62
0	203aa	A0A095CA39	A0A095CA39_CRYGR
1	200aa	J9VXQ3	J9VXQ3_CRYNH	0.95
>Cluster 63
0	197aa	A0A095CHI6	A0A095CHI6_CRYGR	0.9645
1	205aa	J9W045	J9W045_CRYNH
>Cluster 64
0	980aa	B0Y477	B0Y477_ASPFC
1	884aa	C0NTZ5	C0NTZ5_AJECG	0.6912
>Cluster 65
0	664aa	B0XTL4	B0XTL4_ASPFC
1	650aa	C0NZT8	C0NZT8_AJECG	0.5908
>Cluster 66
0	665aa	A0A095DCM1	A0A095DCM1_CRYGR
1	647aa	J9VX63	J9VX63_CRYNH	0.9165
>Cluster 67
0	214aa	A0A095D6F1	A0A095D6F1_CRYGR
1	214aa	J9VSG7	J9VSG7_CRYNH	0.9579
>Cluster 68
0	118aa	B0XYD4	B0XYD4_ASPFC	0.5085
1	210aa	J9VSY2	J9VSY2_CRYNH
>Cluster 69
0	208aa	A0A095CBS1	A0A095CBS1_CRYGR
1	208aa	J9VWF4	J9VWF4_CRYNH	0.9183
>Cluster 70
0	332aa	A0A095C4H4	A0A095C4H4_CRYGR
1	331aa	J9VIV1	J9VIV1_CRYNH	0.9184
>Cluster 71
0	529aa	B0YC58	B0YC58_ASPFC
1	512aa	C0NAZ7	C0NAZ7_AJECG	0.7031
>Cluster 72
0	232aa	A0A095BZS5	A0A095BZS5_CRYGR	0.9181
1	234aa	J9VII3	J9VII3_CRYNH
>Cluster 73
0	706aa	A0A1D8PMV9	A0A1D8PMV9_CANAL	0.5637
1	772aa	J9VMY1	J9VMY1_CRYNH
>Cluster 74
0	344aa	B0XM81	B0XM81_ASPFC	0.5814
1	364aa	C0NX45	C0NX45_AJECG
>Cluster 75
0	740aa	B0XRG7	EIF3B_ASPFC
1	737aa	C0NQE8	C0NQE8_AJECG	0.7992
>Cluster 76
0	290aa	B0XS28	EIF3G_ASPFC	0.8069
1	299aa	C0P003	C0P003_AJECG
>Cluster 77
0	352aa	B0Y3L9	B0Y3L9_ASPFC
1	336aa	C0NDP9	C0NDP9_AJECG	0.7232
>Cluster 78
0	227aa	B0XQN8	B0XQN8_ASPFC	0.5154
1	271aa	C0NKB6	C0NKB6_AJECG
>Cluster 79
0	303aa	A0A095C6L7	A0A095C6L7_CRYGR
1	303aa	J9VNL9	J9VNL9_CRYNH	0.9703
>Cluster 80
0	651aa	B0XQ23	B0XQ23_ASPFC	0.5484
1	748aa	A0A1D8PP21	A0A1D8PP21_CANAL
>Cluster 81
0	604aa	B0Y4P6	B0Y4P6_ASPFC
1	501aa	Q5AJX0	Q5AJX0_CANAL	0.507
>Cluster 82
0	737aa	B0Y4X2	B0Y4X2_ASPFC	0.654
1	750aa	C0NGZ9	C0NGZ9_AJECG
>Cluster 83
0	754aa	A0A095D3F3	A0A095D3F3_CRYGR
1	743aa	J9VWQ4	J9VWQ4_CRYNH	0.9542
>Cluster 84
0	345aa	A6QX79	A6QX79_AJECN	0.9826
1	362aa	C0NQQ9	C0NQQ9_AJECG
>Cluster 85
0	290aa	A0A095EJ66	A0A095EJ66_CRYGR
1	290aa	J9VN60	J9VN60_CRYNH	0.9759
>Cluster 86
0	287aa	A0A095CAS4	A0A095CAS4_CRYGR	0.9268
1	288aa	J9VQ69	J9VQ69_CRYNH
>Cluster 87
0	345aa	B0XQ55	EIF3F_ASPFC	0.8754
1	351aa	C0NQU7	C0NQU7_AJECG
>Cluster 88
0	248aa	A0A095CJA0	A0A095CJA0_CRYGR
1	248aa	J9VQJ6	J9VQJ6_CRYNH	0.9194
>Cluster 89
0	250aa	A0A0L6DJ58	A0A0L6DJ58_CRYGR
1	250aa	J9VTJ1	J9VTJ1_CRYNH	0.96
>Cluster 90
0	372aa	A0A095C3U3	A0A095C3U3_CRYGR	0.9301
1	375aa	J9VHW8	J9VHW8_CRYNH
>Cluster 91
0	304aa	B0YCN7	B0YCN7_ASPFC	0.7039
1	319aa	C0NBT4	C0NBT4_AJECG
>Cluster 92
0	318aa	A6QZK0	A6QZK0_AJECN
1	300aa	C1G5V0	C1G5V0_PARBD	0.6067
>Cluster 93
0	380aa	B0Y1D5	B0Y1D5_ASPFC
1	363aa	C0NFM0	C0NFM0_AJECG	0.595
>Cluster 94
0	253aa	B0Y0U5	B0Y0U5_ASPFC	0.7352
1	266aa	C0NP10	C0NP10_AJECG
>Cluster 95
0	802aa	B0Y604	EFGM_ASPFC
1	761aa	Q5AL45	EFGM_CANAL	0.6373
>Cluster 96
0	268aa	A0A095D5U8	A0A095D5U8_CRYGR
1	264aa	J9VQA6	J9VQA6_CRYNH	0.8939
>Cluster 97
0	261aa	A0A095CIU8	A0A095CIU8_CRYGR
1	261aa	J9VG46	J9VG46_CRYNH	0.9502
>Cluster 98
0	690aa	B0XZ42	B0XZ42_ASPFC	0.6101
1	708aa	C0NXS9	C0NXS9_AJECG
>Cluster 99
0	565aa	B0XSA8	B0XSA8_ASPFC
1	562aa	Q59LU0	DBP2_CANAL	0.6548
>Cluster 100
0	249aa	B0XY69	EIF3K_ASPFC	0.7912
1	253aa	C0NGT3	C0NGT3_AJECG
>Cluster 101
0	105aa	B0XSM6	B0XSM6_ASPFC	0.5429
1	147aa	J9VQ10	J9VQ10_CRYNH
>Cluster 102
0	1500aa	A0A095EQG1	A0A095EQG1_CRYGR	0.9553
1	1501aa	J9VYI2	J9VYI2_CRYNH
>Cluster 103
0	114aa	B0XZ14	B0XZ14_ASPFC
1	109aa	Q59LQ6	Q59LQ6_CANAL	0.6881
>Cluster 104
0	415aa	A0A095D2Q2	A0A095D2Q2_CRYGR	0.9349
1	419aa	J9VLI9	J9VLI9_CRYNH
>Cluster 105
0	468aa	B0YCA6	EIF3M_ASPFC	0.6603
1	478aa	C0NWP4	C0NWP4_AJECG
>Cluster 106
0	476aa	B0XS74	EIF3L_ASPFC	0.8845
1	478aa	C0NVD9	C0NVD9_AJECG
>Cluster 107
0	446aa	A0A095C453	A0A095C453_CRYGR
1	444aa	J9VLN9	J9VLN9_CRYNH	0.9279
>Cluster 108
0	480aa	B0Y8R7	B0Y8R7_ASPFC
1	471aa	C0NH14	C0NH14_AJECG	0.8217
>Cluster 109
0	100aa	A0A095ETS0	A0A095ETS0_CRYGR
1	100aa	J9VMR6	J9VMR6_CRYNH	0.94
>Cluster 110
0	98aa	B0XQT7	B0XQT7_ASPFC
1	98aa	C0NKI6	C0NKI6_AJECG	0.8571
>Cluster 111
0	1101aa	B0XPZ8	B0XPZ8_ASPFC
1	1080aa	J9VQ89	J9VQ89_CRYNH	0.6037
>Cluster 112
0	391aa	B0Y0R4	B0Y0R4_ASPFC	0.5064
1	409aa	Q5AFB3	Q5AFB3_CANAL
>Cluster 113
0	149aa	A0A095EHP4	A0A095EHP4_CRYGR
1	148aa	J9VS63	J9VS63_CRYNH	0.973
>Cluster 114
0	443aa	A0A095EDS3	A0A095EDS3_CRYGR
1	443aa	J9VLR5	J9VLR5_CRYNH	0.9594
>Cluster 115
0	412aa	A0A1D8PKC3	A0A1D8PKC3_CANAL
1	399aa	C0NZV5	C0NZV5_AJECG	0.5188
>Cluster 116
0	1310aa	B0XXS1	CLU_ASPFC
1	1273aa	C0NW18	C0NW18_AJECG	0.7486
>Cluster 117
0	1255aa	B0YC08	B0YC08_ASPFC	0.8725
1	1307aa	C0NB61	C0NB61_AJECG
>Cluster 118
0	1289aa	A0A095C8R0	A0A095C8R0_CRYGR
1	1289aa	J9VS18	J9VS18_CRYNH	0.9527
>Cluster 119
0	126aa	B0XVW3	B0XVW3_ASPFC
1	126aa	Q5ANL6	SNU13_CANAL	0.6905
>Cluster 120
0	1357aa	B0YB53	B0YB53_ASPFC	0.7097
1	1359aa	C0NLD2	C0NLD2_AJECG
>Cluster 121
0	127aa	A0A095CBY1	A0A095CBY1_CRYGR
1	127aa	J9VLT2	J9VLT2_CRYNH	0.9291
>Cluster 122
0	1326aa	A0A0L6DI26	A0A0L6DI26_CRYGR
1	1325aa	J9VYL1	J9VYL1_CRYNH	0.9592
>Cluster 123
0	1263aa	B0XT22	B0XT22_ASPFC	0.673
1	1274aa	C0NCW5	C0NCW5_AJECG
>Cluster 124
0	1434aa	A0A095DGH0	A0A095DGH0_CRYGR	0.9198
1	1442aa	J9VT51	J9VT51_CRYNH
>Cluster 125
0	1225aa	B0XMD7	B0XMD7_ASPFC
1	1209aa	C0NHG0	C0NHG0_AJECG	0.8486
>Cluster 126
0	451aa	B0XXL3	EIF3E_ASPFC	0.8381
1	455aa	C0NV20	C0NV20_AJECG
>Cluster 127
0	1418aa	B0YEC3	B0YEC3_ASPFC	0.6968
1	1422aa	C0NYN4	C0NYN4_AJECG
>Cluster 128
0	130aa	A0A095EUC0	A0A095EUC0_CRYGR
1	128aa	J9VHZ5	J9VHZ5_CRYNH	0.9141
>Cluster 129
0	69aa	A6R7S0	A6R7S0_AJECN	1
1	131aa	C0NWV5	C0NWV5_AJECG
>Cluster 130
0	445aa	B0XUW0	B0XUW0_ASPFC	0.6742
1	458aa	C0NPC0	C0NPC0_AJECG
>Cluster 131
0	83aa	B0Y1G3	B0Y1G3_ASPFC	0.7229
1	98aa	C0NFH9	C0NFH9_AJECG
>Cluster 132
0	402aa	A0A095CCZ9	A0A095CCZ9_CRYGR
1	402aa	J9VU11	J9VU11_CRYNH	0.9478
>Cluster 133
0	1051aa	B0XP13	EIF3A_ASPFC	0.7774
1	1054aa	C0NC78	C0NC78_AJECG
>Cluster 134
0	83aa	B0YCD7	B0YCD7_ASPFC	0.6386
1	84aa	J9VHR1	J9VHR1_CRYNH
>Cluster 135
0	89aa	B0Y306	B0Y306_ASPFC
1	64aa	J9VLG8	J9VLG8_CRYNH	0.7031
>Cluster 136
0	88aa	A0A095DEH3	A0A095DEH3_CRYGR
1	88aa	J9W111	J9W111_CRYNH	0.9205
>Cluster 137
0	87aa	A0A095CAC6	A0A095CAC6_CRYGR
1	87aa	J9VUW6	J9VUW6_CRYNH	1
>Cluster 138
0	401aa	A0A0L6DHA9	A0A0L6DHA9_CRYGR
1	401aa	J9VW44	J9VW44_CRYNH	0.9352
>Cluster 139
0	3170aa	B0XUA9	B0XUA9_ASPFC
1	2531aa	J9VI50	J9VI50_CRYNH	0.5053
>Cluster 140
0	198aa	A0A095ELY4	A0A095ELY4_CRYGR
1	198aa	J9VM80	J9VM80_CRYNH	0.9697
>Cluster 141
0	985aa	B0YA66	B0YA66_ASPFC	0.8223
1	990aa	C0NNR3	C0NNR3_AJECG
>Cluster 142
0	496aa	A0A1D8PCT4	A0A1D8PCT4_CANAL	0.5282
1	510aa	J9VVK6	J9VVK6_CRYNH
>Cluster 143
0	498aa	A0A095CCE9	A0A095CCE9_CRYGR	0.9357
1	511aa	J9VI89	TIF3_CRYNH
>Cluster 144
0	2209aa	B0Y9Z1	B0Y9Z1_ASPFC	0.6288
1	2911aa	C0NG17	C0NG17_AJECG
>Cluster 145
0	95aa	A0A095D1J2	A0A095D1J2_CRYGR
1	95aa	J9VF22	J9VF22_CRYNH	0.9158
>Cluster 146
0	95aa	A0A095C3M8	A0A095C3M8_CRYGR
1	95aa	J9VF25	J9VF25_CRYNH	0.9684
>Cluster 147
0	92aa	A0A095C8U9	A0A095C8U9_CRYGR
1	92aa	J9VYV7	J9VYV7_CRYNH	0.9674
>Cluster 148
0	162aa	B0XWY7	B0XWY7_ASPFC
1	142aa	J9VS80	J9VS80_CRYNH	0.6549
>Cluster 149
0	480aa	A0A0C2J4G9	A0A0C2J4G9_9PEZI	0.9688
1	488aa	A0A0F2M1C6	A0A0F2M1C6_SPOSC
>Cluster 150
0	96aa	A0A095EN57	A0A095EN57_CRYGR
1	96aa	J9VXK4	J9VXK4_CRYNH	0.9896
>Cluster 151
0	1068aa	B0XNB5	B0XNB5_ASPFC	0.6423
1	1090aa	A0A0F2LW00	A0A0F2LW00_SPOSC
>Cluster 152
0	1066aa	B0XP23	B0XP23_ASPFC
1	1042aa	Q5A6P2	Q5A6P2_CANAL	0.6737
>Cluster 153
0	464aa	B0XVE5	B0XVE5_ASPFC	0.75
1	495aa	C0NCT3	C0NCT3_AJECG
>Cluster 154
0	347aa	B0Y2R5	B0Y2R5_ASPFC
>Cluster 155
0	344aa	B0Y1W1	B0Y1W1_ASPFC
>Cluster 156
0	346aa	B0XU97	B0XU97_ASPFC
>Cluster 157
0	428aa	B0YC23	B0YC23_ASPFC
>Cluster 158
0	358aa	B0Y4I9	TRMB_ASPFC
>Cluster 159
0	352aa	B0YD01	B0YD01_ASPFC
>Cluster 160
0	338aa	J9VRY9	J9VRY9_CRYNH
>Cluster 161
0	435aa	B0Y305	B0Y305_ASPFC
>Cluster 162
0	348aa	J9VN49	J9VN49_CRYNH
>Cluster 163
0	439aa	B0XQ67	B0XQ67_ASPFC
>Cluster 164
0	357aa	C0NCS0	C0NCS0_AJECG
>Cluster 165
0	357aa	J9VW36	J9VW36_CRYNH
>Cluster 166
0	346aa	C0NSY4	C0NSY4_AJECG
>Cluster 167
0	354aa	B0XTK5	B0XTK5_ASPFC
>Cluster 168
0	436aa	B0XWG4	B0XWG4_ASPFC
>Cluster 169
0	434aa	J9VSM6	J9VSM6_CRYNH
>Cluster 170
0	435aa	J9VW93	J9VW93_CRYNH
>Cluster 171
0	344aa	B0Y2F7	B0Y2F7_ASPFC
>Cluster 172
0	357aa	B0Y5W7	B0Y5W7_ASPFC
>Cluster 173
0	435aa	J9VDB3	J9VDB3_CRYNH
>Cluster 174
0	359aa	C0NLN8	C0NLN8_AJECG
>Cluster 175
0	385aa	B0YED2	B0YED2_ASPFC
>Cluster 176
0	383aa	B0YEJ4	B0YEJ4_ASPFC
>Cluster 177
0	405aa	B0Y1E2	B0Y1E2_ASPFC
>Cluster 178
0	404aa	B0YCQ6	B0YCQ6_ASPFC
>Cluster 179
0	387aa	B0Y104	B0Y104_ASPFC
>Cluster 180
0	379aa	C0NFE2	C0NFE2_AJECG
>Cluster 181
0	408aa	A0A167Z7D1	A0A167Z7D1_9PEZI
>Cluster 182
0	382aa	B0Y7U0	B0Y7U0_ASPFC
>Cluster 183
0	383aa	A0A1D8PQE5	A0A1D8PQE5_CANAL
>Cluster 184
0	407aa	B0XXM5	B0XXM5_ASPFC
>Cluster 185
0	403aa	B0YA00	B0YA00_ASPFC
>Cluster 186
0	400aa	B0YCB8	B0YCB8_ASPFC
>Cluster 187
0	401aa	C0NKC4	C0NKC4_AJECG
>Cluster 188
0	397aa	A0A095C5Z2	A0A095C5Z2_CRYGR
>Cluster 189
0	398aa	B0XR31	B0XR31_ASPFC
>Cluster 190
0	400aa	Q5AB84	Q5AB84_CANAL
>Cluster 191
0	392aa	B0XTA3	B0XTA3_ASPFC
>Cluster 192
0	390aa	B0XZ51	B0XZ51_ASPFC
>Cluster 193
0	395aa	A0A095C1Z3	A0A095C1Z3_CRYGR
>Cluster 194
0	401aa	B0YCZ5	B0YCZ5_ASPFC
>Cluster 195
0	401aa	B0XTA1	B0XTA1_ASPFC
>Cluster 196
0	364aa	J9VIQ2	J9VIQ2_CRYNH
>Cluster 197
0	364aa	J9VQC0	J9VQC0_CRYNH
>Cluster 198
0	421aa	B0XRU6	B0XRU6_ASPFC
>Cluster 199
0	421aa	J9VRV8	J9VRV8_CRYNH
>Cluster 200
0	364aa	B0Y1E7	CTU2_ASPFC
>Cluster 201
0	359aa	B0YC42	B0YC42_ASPFC
>Cluster 202
0	359aa	J9VJ62	J9VJ62_CRYNH
>Cluster 203
0	361aa	J9VLL7	J9VLL7_CRYNH
>Cluster 204
0	425aa	B0Y3A2	B0Y3A2_ASPFC
>Cluster 205
0	363aa	J9VH85	J9VH85_CRYNH
>Cluster 206
0	366aa	J9VY13	J9VY13_CRYNH
>Cluster 207
0	372aa	J9VH09	J9VH09_CRYNH
>Cluster 208
0	416aa	B0XTI6	B0XTI6_ASPFC
>Cluster 209
0	372aa	B0Y497	B0Y497_ASPFC
>Cluster 210
0	414aa	B0XTN4	B0XTN4_ASPFC
>Cluster 211
0	414aa	B0Y3I5	B0Y3I5_ASPFC
>Cluster 212
0	368aa	J9VU67	J9VU67_CRYNH
>Cluster 213
0	420aa	A0A1D8PNF5	A0A1D8PNF5_CANAL
>Cluster 214
0	368aa	A0A1D8PQ55	A0A1D8PQ55_CANAL
>Cluster 215
0	420aa	C0NTZ7	C0NTZ7_AJECG
>Cluster 216
0	369aa	A0A1D8PSC8	A0A1D8PSC8_CANAL
>Cluster 217
0	171aa	B0XMP1	B0XMP1_ASPFC
>Cluster 218
0	169aa	A6QRX5	A6QRX5_AJECN
>Cluster 219
0	168aa	C0NWN5	C0NWN5_AJECG
>Cluster 220
0	177aa	B0XSK8	B0XSK8_ASPFC
>Cluster 221
0	184aa	Q5A199	Q5A199_CANAL
>Cluster 222
0	182aa	B0XQA4	B0XQA4_ASPFC
>Cluster 223
0	177aa	B0YDJ6	B0YDJ6_ASPFC
>Cluster 224
0	162aa	J9VIJ3	J9VIJ3_CRYNH
>Cluster 225
0	161aa	B0YCZ1	B0YCZ1_ASPFC
>Cluster 226
0	159aa	J9VLT3	J9VLT3_CRYNH
>Cluster 227
0	162aa	J9VVD3	J9VVD3_CRYNH
>Cluster 228
0	167aa	B0XQ18	B0XQ18_ASPFC
>Cluster 229
0	167aa	J9W2K7	J9W2K7_CRYNH
>Cluster 230
0	165aa	J9VHQ1	J9VHQ1_CRYNH
>Cluster 231
0	189aa	C0NEY0	C0NEY0_AJECG
>Cluster 232
0	209aa	Q9P975	IF4E_CANAL
>Cluster 233
0	207aa	C0NHN5	C0NHN5_AJECG
>Cluster 234
0	205aa	B0XQ03	B0XQ03_ASPFC
>Cluster 235
0	209aa	B0Y0F0	B0Y0F0_ASPFC
>Cluster 236
0	216aa	B0XW38	B0XW38_ASPFC
>Cluster 237
0	216aa	J9VTY3	J9VTY3_CRYNH
>Cluster 238
0	211aa	J9VVE0	J9VVE0_CRYNH
>Cluster 239
0	190aa	C0P155	C0P155_AJECG
>Cluster 240
0	189aa	B0XUC8	B0XUC8_ASPFC
>Cluster 241
0	189aa	J9VWI8	J9VWI8_CRYNH
>Cluster 242
0	194aa	B0YA94	B0YA94_ASPFC
>Cluster 243
0	205aa	B0Y6N0	B0Y6N0_ASPFC
>Cluster 244
0	205aa	A0A095CH82	A0A095CH82_CRYGR
>Cluster 245
0	202aa	B0XV66	B0XV66_ASPFC
>Cluster 246
0	123aa	J9VLW5	J9VLW5_CRYNH
>Cluster 247
0	121aa	B0XVJ8	B0XVJ8_ASPFC
>Cluster 248
0	120aa	B0Y770	B0Y770_ASPFC
>Cluster 249
0	124aa	J9VTN5	J9VTN5_CRYNH
>Cluster 250
0	133aa	J9VX92	J9VX92_CRYNH
>Cluster 251
0	128aa	B0XRT7	B0XRT7_ASPFC
>Cluster 252
0	125aa	A6R1A8	A6R1A8_AJECN
>Cluster 253
0	106aa	J9VM47	J9VM47_CRYNH
>Cluster 254
0	82aa	B0XUJ9	B0XUJ9_ASPFC
>Cluster 255
0	70aa	J9VSU4	J9VSU4_CRYNH
>Cluster 256
0	106aa	B0XYF4	B0XYF4_ASPFC
>Cluster 257
0	120aa	J9VIG4	J9VIG4_CRYNH
>Cluster 258
0	120aa	A6R4K3	A6R4K3_AJECN
>Cluster 259
0	116aa	J9VNG0	J9VNG0_CRYNH
>Cluster 260
0	135aa	A0A095C2M3	A0A095C2M3_CRYGR
>Cluster 261
0	148aa	B0XYI8	B0XYI8_ASPFC
>Cluster 262
0	148aa	Q59MZ8	Q59MZ8_CANAL
>Cluster 263
0	147aa	J9VQ08	J9VQ08_CRYNH
>Cluster 264
0	152aa	J9VNM8	J9VNM8_CRYNH
>Cluster 265
0	158aa	B0XUD3	B0XUD3_ASPFC
>Cluster 266
0	157aa	J9VX46	J9VX46_CRYNH
>Cluster 267
0	156aa	B0Y3H8	B0Y3H8_ASPFC
>Cluster 268
0	139aa	B0Y9T8	B0Y9T8_ASPFC
>Cluster 269
0	138aa	B0Y716	B0Y716_ASPFC
>Cluster 270
0	135aa	A0A095CHH7	A0A095CHH7_CRYGR
>Cluster 271
0	140aa	A0A167PSY1	A0A167PSY1_9PEZI
>Cluster 272
0	145aa	B0Y0V7	B0Y0V7_ASPFC
>Cluster 273
0	140aa	B0YC71	B0YC71_ASPFC
>Cluster 274
0	140aa	A0A095CBC8	A0A095CBC8_CRYGR
>Cluster 275
0	217aa	B0XS18	B0XS18_ASPFC
>Cluster 276
0	299aa	J9VZE9	J9VZE9_CRYNH
>Cluster 277
0	299aa	J9VPU6	J9VPU6_CRYNH
>Cluster 278
0	298aa	B0XPT1	B0XPT1_ASPFC
>Cluster 279
0	300aa	B0XWH0	B0XWH0_ASPFC
>Cluster 280
0	313aa	J9VU01	J9VU01_CRYNH
>Cluster 281
0	306aa	B0XMT8	B0XMT8_ASPFC
>Cluster 282
0	303aa	B0XX90	B0XX90_ASPFC
>Cluster 283
0	282aa	Q5ANP6	Q5ANP6_CANAL
>Cluster 284
0	282aa	A0A095CIW0	A0A095CIW0_CRYGR
>Cluster 285
0	281aa	A0A1D8PRJ6	A0A1D8PRJ6_CANAL
>Cluster 286
0	285aa	A0A1D8PQ43	A0A1D8PQ43_CANAL
>Cluster 287
0	297aa	J9VRF2	J9VRF2_CRYNH
>Cluster 288
0	289aa	B0YB32	B0YB32_ASPFC
>Cluster 289
0	286aa	J9W389	J9W389_CRYNH
>Cluster 290
0	315aa	A0A0F2MCU8	A0A0F2MCU8_SPOSC
>Cluster 291
0	328aa	B0Y0X9	B0Y0X9_ASPFC
>Cluster 292
0	328aa	Q5ADU3	Q5ADU3_CANAL
>Cluster 293
0	326aa	B0XZ08	B0XZ08_ASPFC
>Cluster 294
0	332aa	J9VWP4	J9VWP4_CRYNH
>Cluster 295
0	337aa	J9W1B8	J9W1B8_CRYNH
>Cluster 296
0	334aa	B0Y3Y5	B0Y3Y5_ASPFC
>Cluster 297
0	332aa	B0XY27	B0XY27_ASPFC
>Cluster 298
0	323aa	B0XRL1	B0XRL1_ASPFC
>Cluster 299
0	321aa	A0A095DGN1	A0A095DGN1_CRYGR
>Cluster 300
0	318aa	B0Y9Y3	B0Y9Y3_ASPFC
>Cluster 301
0	324aa	B0Y9U2	B0Y9U2_ASPFC
>Cluster 302
0	326aa	J9VFG8	J9VFG8_CRYNH
>Cluster 303
0	325aa	B0XQL8	B0XQL8_ASPFC
>Cluster 304
0	324aa	B0YCX0	B0YCX0_ASPFC
>Cluster 305
0	241aa	B0XTH1	B0XTH1_ASPFC
>Cluster 306
0	239aa	A6QS58	A6QS58_AJECN
>Cluster 307
0	232aa	A0A095C7C0	A0A095C7C0_CRYGR
>Cluster 308
0	243aa	J9VR00	J9VR00_CRYNH
>Cluster 309
0	259aa	B0Y4C0	B0Y4C0_ASPFC
>Cluster 310
0	252aa	B0Y728	B0Y728_ASPFC
>Cluster 311
0	243aa	A0A095EGG5	A0A095EGG5_CRYGR
>Cluster 312
0	220aa	B0Y7N1	B0Y7N1_ASPFC
>Cluster 313
0	220aa	B0XP91	B0XP91_ASPFC
>Cluster 314
0	220aa	B0XM01	B0XM01_ASPFC
>Cluster 315
0	222aa	B0XN84	B0XN84_ASPFC
>Cluster 316
0	229aa	B0YC94	B0YC94_ASPFC
>Cluster 317
0	229aa	B0Y1C7	B0Y1C7_ASPFC
>Cluster 318
0	227aa	A0A1D8PK11	A0A1D8PK11_CANAL
>Cluster 319
0	260aa	J9VNT0	J9VNT0_CRYNH
>Cluster 320
0	275aa	A0A095CI41	A0A095CI41_CRYGR
>Cluster 321
0	275aa	C0NGB7	C0NGB7_AJECG
>Cluster 322
0	274aa	B0XTX5	B0XTX5_ASPFC
>Cluster 323
0	275aa	Q5AK88	Q5AK88_CANAL
>Cluster 324
0	281aa	A0A095CDI7	A0A095CDI7_CRYGR
>Cluster 325
0	279aa	Q59ZV5	EIF3G_CANAL
>Cluster 326
0	275aa	B0XWA6	B0XWA6_ASPFC
>Cluster 327
0	269aa	A0A1D8PD79	A0A1D8PD79_CANAL
>Cluster 328
0	268aa	B0Y769	B0Y769_ASPFC
>Cluster 329
0	267aa	B0Y762	EIF3J_ASPFC
>Cluster 330
0	271aa	Q07730	ECE1_CANAL
>Cluster 331
0	273aa	B0Y9D9	B0Y9D9_ASPFC
>Cluster 332
0	272aa	B0Y8A4	B0Y8A4_ASPFC
>Cluster 333
0	272aa	B0Y451	B0Y451_ASPFC
>Cluster 334
0	955aa	B0XQH2	B0XQH2_ASPFC
>Cluster 335
0	953aa	J9VMY2	J9VMY2_CRYNH
>Cluster 336
0	950aa	J9VI91	J9VI91_CRYNH
>Cluster 337
0	956aa	Q5ALX3	SPT5_CANAL
>Cluster 338
0	976aa	B0XUR5	B0XUR5_ASPFC
>Cluster 339
0	968aa	B0XY40	B0XY40_ASPFC
>Cluster 340
0	966aa	B0Y5U6	B0Y5U6_ASPFC
>Cluster 341
0	948aa	J9W0C9	J9W0C9_CRYNH
>Cluster 342
0	927aa	J9VW13	J9VW13_CRYNH
>Cluster 343
0	926aa	B0XVX6	B0XVX6_ASPFC
>Cluster 344
0	926aa	B0Y2Q6	B0Y2Q6_ASPFC
>Cluster 345
0	929aa	A0A1D8PMA5	A0A1D8PMA5_CANAL
>Cluster 346
0	947aa	B0XMJ5	B0XMJ5_ASPFC
>Cluster 347
0	930aa	Q59PL9	EIF3A_CANAL
>Cluster 348
0	930aa	J9VSJ4	J9VSJ4_CRYNH
>Cluster 349
0	977aa	B0YB48	B0YB48_ASPFC
>Cluster 350
0	1029aa	B0XXP4	B0XXP4_ASPFC
>Cluster 351
0	1028aa	B0XUU0	B0XUU0_ASPFC
>Cluster 352
0	1025aa	Q5A0E2	XPOT_CANAL
>Cluster 353
0	1032aa	B0Y4D6	XPOT_ASPFC
>Cluster 354
0	1055aa	J9VQZ9	J9VQZ9_CRYNH
>Cluster 355
0	1048aa	B0XS39	B0XS39_ASPFC
>Cluster 356
0	1034aa	B0Y4I6	B0Y4I6_ASPFC
>Cluster 357
0	1019aa	B0XPZ0	B0XPZ0_ASPFC
>Cluster 358
0	990aa	A6RA74	A6RA74_AJECN
>Cluster 359
0	988aa	B0XPM4	B0XPM4_ASPFC
>Cluster 360
0	980aa	B0XQ85	B0XQ85_ASPFC
>Cluster 361
0	1005aa	B0XTE5	B0XTE5_ASPFC
>Cluster 362
0	1019aa	Q5A507	Q5A507_CANAL
>Cluster 363
0	1017aa	Q5A782	Q5A782_CANAL
>Cluster 364
0	1009aa	B0YBV8	B0YBV8_ASPFC
>Cluster 365
0	915aa	B0XNA1	B0XNA1_ASPFC
>Cluster 366
0	815aa	B0YCU1	B0YCU1_ASPFC
>Cluster 367
0	808aa	B0Y4B4	B0Y4B4_ASPFC
>Cluster 368
0	803aa	B0XT12	B0XT12_ASPFC
>Cluster 369
0	830aa	B0XN46	B0XN46_ASPFC
>Cluster 370
0	840aa	B0XTQ0	B0XTQ0_ASPFC
>Cluster 371
0	838aa	B0XVT5	B0XVT5_ASPFC
>Cluster 372
0	834aa	B0XQ91	B0XQ91_ASPFC
>Cluster 373
0	801aa	B0Y3G4	B0Y3G4_ASPFC
>Cluster 374
0	785aa	B0XN69	B0XN69_ASPFC
>Cluster 375
0	785aa	J9VND4	PBP1_CRYNH
>Cluster 376
0	781aa	Q5AL46	Q5AL46_CANAL
>Cluster 377
0	795aa	B0Y7S8	B0Y7S8_ASPFC
>Cluster 378
0	799aa	A0A1D8PQM9	A0A1D8PQM9_CANAL
>Cluster 379
0	798aa	J9VKC1	J9VKC1_CRYNH
>Cluster 380
0	795aa	B0Y1B8	B0Y1B8_ASPFC
>Cluster 381
0	851aa	A0A167SRW3	A0A167SRW3_9PEZI
>Cluster 382
0	895aa	J9VT60	LARP1_CRYNH
>Cluster 383
0	892aa	C0NRU5	C0NRU5_AJECG
>Cluster 384
0	886aa	B0XMP8	B0XMP8_ASPFC
>Cluster 385
0	898aa	A0A0F2MJ51	A0A0F2MJ51_SPOSC
>Cluster 386
0	913aa	B0YA41	B0YA41_ASPFC
>Cluster 387
0	901aa	A0A1D8PTZ1	A0A1D8PTZ1_CANAL
>Cluster 388
0	898aa	A0A1D8PLT5	A0A1D8PLT5_CANAL
>Cluster 389
0	874aa	Q5AML1	EIF3C_CANAL
>Cluster 390
0	856aa	B0XP73	B0XP73_ASPFC
>Cluster 391
0	856aa	B0XZA3	B0XZA3_ASPFC
>Cluster 392
0	853aa	B0Y6P2	B0Y6P2_ASPFC
>Cluster 393
0	858aa	J9VFU1	J9VFU1_CRYNH
>Cluster 394
0	867aa	B0XSL1	B0XSL1_ASPFC
>Cluster 395
0	866aa	B0Y9U1	B0Y9U1_ASPFC
>Cluster 396
0	859aa	B0Y5L0	B0Y5L0_ASPFC
>Cluster 397
0	1455aa	B0XW89	B0XW89_ASPFC
>Cluster 398
0	1453aa	B0XZZ0	B0XZZ0_ASPFC
>Cluster 399
0	1448aa	A0A1D8PMS1	A0A1D8PMS1_CANAL
>Cluster 400
0	1497aa	J9VM77	J9VM77_CRYNH
>Cluster 401
0	1526aa	B0XPS9	B0XPS9_ASPFC
>Cluster 402
0	1525aa	B0XRZ3	B0XRZ3_ASPFC
>Cluster 403
0	1497aa	B0Y9R3	B0Y9R3_ASPFC
>Cluster 404
0	1420aa	B0XZ48	B0XZ48_ASPFC
>Cluster 405
0	1363aa	Q59MA9	CLU_CANAL
>Cluster 406
0	1344aa	B0XUY0	B0XUY0_ASPFC
>Cluster 407
0	1310aa	B0XV57	B0XV57_ASPFC
>Cluster 408
0	1384aa	B0XP34	B0XP34_ASPFC
>Cluster 409
0	1416aa	J9VW84	J9VW84_CRYNH
>Cluster 410
0	1401aa	Q3MNT0	SPT6_CANAL
>Cluster 411
0	1389aa	C0NFW3	C0NFW3_AJECG
>Cluster 412
0	1545aa	B0Y7S0	B0Y7S0_ASPFC
>Cluster 413
0	2043aa	B0YER0	B0YER0_ASPFC
>Cluster 414
0	1984aa	B0Y6T9	B0Y6T9_ASPFC
>Cluster 415
0	1891aa	B0XPE7	MOT1_ASPFC
>Cluster 416
0	2451aa	A0A0F2MJ55	A0A0F2MJ55_SPOSC
>Cluster 417
0	4157aa	A0A0F2M3A6	A0A0F2M3A6_SPOSC
>Cluster 418
0	2913aa	B0XV72	B0XV72_ASPFC
>Cluster 419
0	2711aa	B0XW90	B0XW90_ASPFC
>Cluster 420
0	1822aa	B0XUX0	B0XUX0_ASPFC
>Cluster 421
0	1680aa	B0XRP3	B0XRP3_ASPFC
>Cluster 422
0	1670aa	J9VXY1	J9VXY1_CRYNH
>Cluster 423
0	1660aa	J9VFR6	J9VFR6_CRYNH
>Cluster 424
0	1684aa	A0A167UI50	A0A167UI50_9PEZI
>Cluster 425
0	1815aa	B0XR96	B0XR96_ASPFC
>Cluster 426
0	1750aa	B0XMU6	B0XMU6_ASPFC
>Cluster 427
0	1722aa	A0A1D8PGR5	A0A1D8PGR5_CANAL
>Cluster 428
0	1293aa	B0XS38	B0XS38_ASPFC
>Cluster 429
0	1112aa	B0YCQ3	B0YCQ3_ASPFC
>Cluster 430
0	1099aa	J9VJU3	J9VJU3_CRYNH
>Cluster 431
0	1094aa	J9VE33	CRZ1_CRYNH
>Cluster 432
0	1115aa	B0YD90	B0YD90_ASPFC
>Cluster 433
0	1120aa	C0NWH9	C0NWH9_AJECG
>Cluster 434
0	1116aa	B0XRW3	B0XRW3_ASPFC
>Cluster 435
0	1116aa	B0XZ85	B0XZ85_ASPFC
>Cluster 436
0	1093aa	B0XW18	B0XW18_ASPFC
>Cluster 437
0	1063aa	B0Y9T1	B0Y9T1_ASPFC
>Cluster 438
0	1062aa	B0XMI9	B0XMI9_ASPFC
>Cluster 439
0	1058aa	B0Y643	B0Y643_ASPFC
>Cluster 440
0	1070aa	A0A167QBW0	A0A167QBW0_9PEZI
>Cluster 441
0	1084aa	A0A1D8PJ95	A0A1D8PJ95_CANAL
>Cluster 442
0	1084aa	A0A1D8PI73	A0A1D8PI73_CANAL
>Cluster 443
0	1082aa	B0Y5Q8	B0Y5Q8_ASPFC
>Cluster 444
0	1153aa	A0A0F2LZ86	A0A0F2LZ86_SPOSC
>Cluster 445
0	1235aa	B0Y7L8	B0Y7L8_ASPFC
>Cluster 446
0	1230aa	B0Y0T1	B0Y0T1_ASPFC
>Cluster 447
0	1225aa	J9VN41	J9VN41_CRYNH
>Cluster 448
0	1239aa	B0Y5Q6	B0Y5Q6_ASPFC
>Cluster 449
0	1270aa	B0XSK9	B0XSK9_ASPFC
>Cluster 450
0	1265aa	Q5AAU3	SEC31_CANAL
>Cluster 451
0	1246aa	B0XTP0	B0XTP0_ASPFC
>Cluster 452
0	1220aa	A0A1D8PF90	A0A1D8PF90_CANAL
>Cluster 453
0	1195aa	B0Y396	B0Y396_ASPFC
>Cluster 454
0	1182aa	B0XVS8	B0XVS8_ASPFC
>Cluster 455
0	1166aa	A0A1D8PQM4	A0A1D8PQM4_CANAL
>Cluster 456
0	1200aa	B0XMI5	B0XMI5_ASPFC
>Cluster 457
0	1211aa	B0XQC5	B0XQC5_ASPFC
>Cluster 458
0	1211aa	B0YD18	B0YD18_ASPFC
>Cluster 459
0	1208aa	B0Y4S3	B0Y4S3_ASPFC
>Cluster 460
0	770aa	B0XRP4	B0XRP4_ASPFC
>Cluster 461
0	551aa	A0A1D8PCG3	A0A1D8PCG3_CANAL
>Cluster 462
0	551aa	C0NJX9	C0NJX9_AJECG
>Cluster 463
0	548aa	B0XNY3	B0XNY3_ASPFC
>Cluster 464
0	552aa	J9VLU7	J9VLU7_CRYNH
>Cluster 465
0	566aa	B0XNJ2	B0XNJ2_ASPFC
>Cluster 466
0	564aa	B0Y333	B0Y333_ASPFC
>Cluster 467
0	556aa	B0Y1T2	B0Y1T2_ASPFC
>Cluster 468
0	547aa	J9VIB2	J9VIB2_CRYNH
>Cluster 469
0	535aa	B0XT13	B0XT13_ASPFC
>Cluster 470
0	518aa	B0XT97	B0XT97_ASPFC
>Cluster 471
0	518aa	B0XUN1	B0XUN1_ASPFC
>Cluster 472
0	542aa	B0Y2C3	B0Y2C3_ASPFC
>Cluster 473
0	546aa	B0XZ77	B0XZ77_ASPFC
>Cluster 474
0	542aa	B0XMK1	B0XMK1_ASPFC
>Cluster 475
0	542aa	B0XTK0	B0XTK0_ASPFC
>Cluster 476
0	567aa	J9VMF7	J9VMF7_CRYNH
>Cluster 477
0	592aa	A0A1D8PS16	A0A1D8PS16_CANAL
>Cluster 478
0	590aa	J9VVU6	J9VVU6_CRYNH
>Cluster 479
0	589aa	J9VYL9	J9VYL9_CRYNH
>Cluster 480
0	597aa	J9VQG8	J9VQG8_CRYNH
>Cluster 481
0	606aa	Q5ADN7	Q5ADN7_CANAL
>Cluster 482
0	602aa	B0YAU2	B0YAU2_ASPFC
>Cluster 483
0	598aa	B0Y4N1	B0Y4N1_ASPFC
>Cluster 484
0	589aa	A0A0C2J4N8	A0A0C2J4N8_9PEZI
>Cluster 485
0	574aa	B0Y3C3	B0Y3C3_ASPFC
>Cluster 486
0	574aa	J9W1G2	J9W1G2_CRYNH
>Cluster 487
0	572aa	B0Y1Z6	B0Y1Z6_ASPFC
>Cluster 488
0	577aa	B0XWD3	B0XWD3_ASPFC
>Cluster 489
0	586aa	B0XNX8	B0XNX8_ASPFC
>Cluster 490
0	584aa	C0NNW0	C0NNW0_AJECG
>Cluster 491
0	577aa	B0Y8I6	B0Y8I6_ASPFC
>Cluster 492
0	517aa	B0Y071	B0Y071_ASPFC
>Cluster 493
0	475aa	Q5ANB5	Q5ANB5_CANAL
>Cluster 494
0	473aa	J9VHQ8	J9VHQ8_CRYNH
>Cluster 495
0	472aa	B0XPI5	B0XPI5_ASPFC
>Cluster 496
0	476aa	J9VM26	J9VM26_CRYNH
>Cluster 497
0	479aa	B0YEC1	B0YEC1_ASPFC
>Cluster 498
0	479aa	B0XYI9	B0XYI9_ASPFC
>Cluster 499
0	479aa	J9VJX9	J9VJX9_CRYNH
>Cluster 500
0	471aa	B0XSF0	B0XSF0_ASPFC
>Cluster 501
0	445aa	B0Y2X4	B0Y2X4_ASPFC
>Cluster 502
0	444aa	J9VDU5	J9VDU5_CRYNH
>Cluster 503
0	441aa	B0Y085	B0Y085_ASPFC
>Cluster 504
0	453aa	B0XQJ0	B0XQJ0_ASPFC
>Cluster 505
0	467aa	J9W3V4	J9W3V4_CRYNH
>Cluster 506
0	458aa	J9VKP9	J9VKP9_CRYNH
>Cluster 507
0	455aa	A0A0F2M4P0	A0A0F2M4P0_SPOSC
>Cluster 508
0	480aa	C0NRS1	C0NRS1_AJECG
>Cluster 509
0	503aa	B0Y5R4	B0Y5R4_ASPFC
>Cluster 510
0	502aa	B0XNT4	TRM82_ASPFC
>Cluster 511
0	502aa	B0Y4B5	B0Y4B5_ASPFC
>Cluster 512
0	503aa	B0XW31	B0XW31_ASPFC
>Cluster 513
0	512aa	P0CY34	TUP1_CANAL
>Cluster 514
0	509aa	B0Y5I0	B0Y5I0_ASPFC
>Cluster 515
0	508aa	J9W1J2	J9W1J2_CRYNH
>Cluster 516
0	497aa	B0XZB9	B0XZB9_ASPFC
>Cluster 517
0	484aa	B0Y2U2	B0Y2U2_ASPFC
>Cluster 518
0	484aa	B0YB18	B0YB18_ASPFC
>Cluster 519
0	481aa	J9VZ23	J9VZ23_CRYNH
>Cluster 520
0	485aa	A0A1D8PQW6	A0A1D8PQW6_CANAL
>Cluster 521
0	494aa	B0XV05	B0XV05_ASPFC
>Cluster 522
0	489aa	B0XZ45	B0XZ45_ASPFC
>Cluster 523
0	489aa	B0Y4H6	B0Y4H6_ASPFC
>Cluster 524
0	728aa	B0Y1D3	B0Y1D3_ASPFC
>Cluster 525
0	728aa	J9VUK0	J9VUK0_CRYNH
>Cluster 526
0	726aa	B0XN22	B0XN22_ASPFC
>Cluster 527
0	729aa	B0XNY5	B0XNY5_ASPFC
>Cluster 528
0	739aa	Q5AGV4	EIF3B_CANAL
>Cluster 529
0	738aa	B0YBZ8	B0YBZ8_ASPFC
>Cluster 530
0	732aa	P87163	EI2BE_CANAL
>Cluster 531
0	724aa	J9VK45	J9VK45_CRYNH
>Cluster 532
0	697aa	B0XP04	B0XP04_ASPFC
>Cluster 533
0	692aa	J9VW66	J9VW66_CRYNH
>Cluster 534
0	682aa	C0NZE4	C0NZE4_AJECG
>Cluster 535
0	699aa	B0XXN5	NOP9_ASPFC
>Cluster 536
0	722aa	C0NFM3	C0NFM3_AJECG
>Cluster 537
0	703aa	B0XQF0	B0XQF0_ASPFC
>Cluster 538
0	702aa	B0YCT5	B0YCT5_ASPFC
>Cluster 539
0	739aa	B0XNT8	B0XNT8_ASPFC
>Cluster 540
0	764aa	B0XY14	B0XY14_ASPFC
>Cluster 541
0	761aa	J9VDY5	J9VDY5_CRYNH
>Cluster 542
0	755aa	J9VER4	J9VER4_CRYNH
>Cluster 543
0	767aa	B0Y8T9	B0Y8T9_ASPFC
>Cluster 544
0	769aa	B0Y4R6	B0Y4R6_ASPFC
>Cluster 545
0	767aa	B0YA21	B0YA21_ASPFC
>Cluster 546
0	767aa	B0Y108	B0Y108_ASPFC
>Cluster 547
0	755aa	J9VGK8	J9VGK8_CRYNH
>Cluster 548
0	745aa	B0XMV9	B0XMV9_ASPFC
>Cluster 549
0	742aa	A0A168A9B3	A0A168A9B3_9PEZI
>Cluster 550
0	740aa	B0XQ12	B0XQ12_ASPFC
>Cluster 551
0	747aa	B0XZB2	B0XZB2_ASPFC
>Cluster 552
0	751aa	B0Y1Y7	B0Y1Y7_ASPFC
>Cluster 553
0	751aa	B0Y5F1	B0Y5F1_ASPFC
>Cluster 554
0	751aa	J9VKQ3	J9VKQ3_CRYNH
>Cluster 555
0	675aa	B0Y6K9	B0Y6K9_ASPFC
>Cluster 556
0	629aa	Q5AI15	PABP_CANAL
>Cluster 557
0	625aa	B0Y8G4	B0Y8G4_ASPFC
>Cluster 558
0	624aa	C0NF14	C0NF14_AJECG
>Cluster 559
0	634aa	J9VRM8	J9VRM8_CRYNH
>Cluster 560
0	642aa	B0Y6Z8	B0Y6Z8_ASPFC
>Cluster 561
0	639aa	B0YF37	B0YF37_ASPFC
>Cluster 562
0	637aa	B0XUW7	B0XUW7_ASPFC
>Cluster 563
0	622aa	B0Y4T6	B0Y4T6_ASPFC
>Cluster 564
0	617aa	J9VU91	J9VU91_CRYNH
>Cluster 565
0	613aa	B0Y227	B0Y227_ASPFC
>Cluster 566
0	607aa	B0Y204	B0Y204_ASPFC
>Cluster 567
0	617aa	P84149	MEX67_CANAL
>Cluster 568
0	622aa	A0A1D8PCI5	A0A1D8PCI5_CANAL
>Cluster 569
0	622aa	J9VQC3	J9VQC3_CRYNH
>Cluster 570
0	618aa	B0XVW1	B0XVW1_ASPFC
>Cluster 571
0	643aa	A0A1D8PCQ3	A0A1D8PCQ3_CANAL
>Cluster 572
0	661aa	B0YCT7	B0YCT7_ASPFC
>Cluster 573
0	655aa	B0XNH3	B0XNH3_ASPFC
>Cluster 574
0	655aa	J9VNW1	J9VNW1_CRYNH
>Cluster 575
0	665aa	B0Y331	B0Y331_ASPFC
>Cluster 576
0	671aa	B0XRP1	B0XRP1_ASPFC
>Cluster 577
0	670aa	J9VUR9	J9VUR9_CRYNH
>Cluster 578
0	668aa	B0Y7F7	B0Y7F7_ASPFC
>Cluster 579
0	652aa	B0XR29	B0XR29_ASPFC
>Cluster 580
0	647aa	A6RB60	A6RB60_AJECN
>Cluster 581
0	646aa	B0XNB2	B0XNB2_ASPFC
>Cluster 582
0	645aa	C0P170	C0P170_AJECG
>Cluster 583
0	647aa	J9VKS0	J9VKS0_CRYNH
>Cluster 584
0	650aa	B0YDJ0	B0YDJ0_ASPFC
>Cluster 585
0	649aa	B0XTQ9	B0XTQ9_ASPFC
>Cluster 586
0	649aa	A0A095C259	A0A095C259_CRYGR

## Sheet: Protein List
ID	Product	Species	name
A0A095C0C0	A0A095C0C0_CRYGR C3H1-type domain-containing protein OS	Cryptococcus gattii serotype B (strain R265) OX	CNBG_0283 PE
A0A095C1Z3	A0A095C1Z3_CRYGR rRNA-processing protein EBP2 OS	Cryptococcus gattii serotype B (strain R265) OX	CNBG_0803 PE
A0A095C259	A0A095C259_CRYGR Uncharacterized protein OS	Cryptococcus gattii serotype B (strain R265) OX	CNBG_0575 PE
A0A095C2M3	A0A095C2M3_CRYGR Uncharacterized protein OS	Cryptococcus gattii serotype B (strain R265) OX	CNBG_0988 PE
A0A095C3M8	A0A095C3M8_CRYGR U6 snRNA-associated Sm-like protein LSm8 OS	Cryptococcus gattii serotype B (strain R265) OX	LSM8 PE
A0A095C453	A0A095C453_CRYGR Nucleolin OS	Cryptococcus gattii serotype B (strain R265) OX	CNBG_1433 PE
A0A095C4H4	A0A095C4H4_CRYGR Pre-mRNA-splicing factor CWC26 OS	Cryptococcus gattii serotype B (strain R265) OX	CNBG_1558 PE
A0A095C550	A0A095C550_CRYGR H/ACA ribonucleoprotein complex subunit CBF5 OS	Cryptococcus gattii serotype B (strain R265) OX	CNBG_0737 PE
A0A095C5Z2	A0A095C5Z2_CRYGR KH domain-containing protein OS	Cryptococcus gattii serotype B (strain R265) OX	CNBG_0942 PE
A0A095C6L7	A0A095C6L7_CRYGR Eukaryotic translation initiation factor 3 subunit F OS	Cryptococcus gattii serotype B (strain R265) OX	CNBG_1995 PE
A0A095C7C0	A0A095C7C0_CRYGR Uncharacterized protein OS	Cryptococcus gattii serotype B (strain R265) OX	CNBG_2260 PE
A0A095C8P7	A0A095C8P7_CRYGR ATP-dependent RNA helicase DBP5 OS	Cryptococcus gattii serotype B (strain R265) OX	CNBG_2710 PE
A0A095C8R0	A0A095C8R0_CRYGR Uncharacterized protein OS	Cryptococcus gattii serotype B (strain R265) OX	CNBG_2725 PE
A0A095C8U9	A0A095C8U9_CRYGR Small nuclear ribonucleoprotein E OS	Cryptococcus gattii serotype B (strain R265) OX	CNBG_2888 PE
A0A095CA39	A0A095CA39_CRYGR THO complex subunit 4 OS	Cryptococcus gattii serotype B (strain R265) OX	CNBG_2342 PE
A0A095CAC6	A0A095CAC6_CRYGR Splicing factor subunit OS	Cryptococcus gattii serotype B (strain R265) OX	CNBG_3373 PE
A0A095CBC8	A0A095CBC8_CRYGR Bud site selection protein 20 OS	Cryptococcus gattii serotype B (strain R265) OX	CNBG_3688 PE
A0A095CBS1	A0A095CBS1_CRYGR Uncharacterized protein OS	Cryptococcus gattii serotype B (strain R265) OX	CNBG_2862 PE
A0A095CBY1	A0A095CBY1_CRYGR rRNA-processing protein OS	Cryptococcus gattii serotype B (strain R265) OX	CNBG_4117 PE
A0A095CC46	A0A095CC46_CRYGR Eukaryotic translation initiation factor 3 subunit C OS	Cryptococcus gattii serotype B (strain R265) OX	NIP1 PE
A0A095CCZ9	A0A095CCZ9_CRYGR Translation initiation factor 5 OS	Cryptococcus gattii serotype B (strain R265) OX	CNBG_3252 PE
A0A095CDI7	A0A095CDI7_CRYGR Uncharacterized protein OS	Cryptococcus gattii serotype B (strain R265) OX	CNBG_4388 PE
A0A095CFC4	A0A095CFC4_CRYGR Eukaryotic translation initiation factor 3 subunit H OS	Cryptococcus gattii serotype B (strain R265) OX	CNBG_4206 PE
A0A095CH82	A0A095CH82_CRYGR Uncharacterized protein OS	Cryptococcus gattii serotype B (strain R265) OX	CNBG_4597 PE
A0A095CHH7	A0A095CHH7_CRYGR U6 snRNA-associated Sm-like protein LSm1 OS	Cryptococcus gattii serotype B (strain R265) OX	LSM1 PE
A0A095CI41	A0A095CI41_CRYGR mRNA binding protein OS	Cryptococcus gattii serotype B (strain R265) OX	CNBG_5680 PE
A0A095CIU8	A0A095CIU8_CRYGR RRM domain-containing protein OS	Cryptococcus gattii serotype B (strain R265) OX	CNBG_6098 PE
A0A095CIW0	A0A095CIW0_CRYGR RNA binding protein OS	Cryptococcus gattii serotype B (strain R265) OX	CNBG_5152 PE
A0A095CJA0	A0A095CJA0_CRYGR Eukaryotic translation initiation factor 3 subunit J OS	Cryptococcus gattii serotype B (strain R265) OX	HCR1 PE
A0A095CJV4	A0A095CJV4_CRYGR Small nuclear ribonucleoprotein Sm D3 OS	Cryptococcus gattii serotype B (strain R265) OX	CNBG_5427 PE
A0A095CYT6	A0A095CYT6_CRYGR Isoleucyl-tRNA synthetase OS	Cryptococcus gattii serotype B (strain R265) OX	CNBG_0329 PE
A0A095D1J2	A0A095D1J2_CRYGR U6 snRNA-associated Sm-like protein LSm3 OS	Cryptococcus gattii serotype B (strain R265) OX	LSM3 PE
A0A095D3F3	A0A095D3F3_CRYGR ERF-3 OS	Cryptococcus gattii serotype B (strain R265) OX	CNBG_1719 PE
A0A095D5U8	A0A095D5U8_CRYGR THO complex subunit 4 OS	Cryptococcus gattii serotype B (strain R265) OX	CNBG_2399 PE
A0A095D6F1	A0A095D6F1_CRYGR U1 small nuclear ribonucleoprotein C OS	Cryptococcus gattii serotype B (strain R265) OX	CNBG_2574 PE
A0A095DCM1	A0A095DCM1_CRYGR RNA polymerase II transcription factor OS	Cryptococcus gattii serotype B (strain R265) OX	CNBG_4434 PE
A0A095DEH3	A0A095DEH3_CRYGR U6 snRNA-associated Sm-like protein LSm6 OS	Cryptococcus gattii serotype B (strain R265) OX	CNBG_5034 PE
A0A095DGN1	A0A095DGN1_CRYGR Uncharacterized protein OS	Cryptococcus gattii serotype B (strain R265) OX	CNBG_5709 PE
A0A095DHN0	A0A095DHN0_CRYGR Uncharacterized protein OS	Cryptococcus gattii serotype B (strain R265) OX	CNBG_5954 PE
A0A095EDS3	A0A095EDS3_CRYGR Eukaryotic translation initiation factor 3 subunit M OS	Cryptococcus gattii serotype B (strain R265) OX	CNBG_1406 PE
A0A095EGG5	A0A095EGG5_CRYGR Pre-mRNA-splicing factor CWC21 OS	Cryptococcus gattii serotype B (strain R265) OX	CNBG_2291 PE
A0A095EH85	A0A095EH85_CRYGR Eukaryotic translation initiation factor 2A OS	Cryptococcus gattii serotype B (strain R265) OX	CNBG_2516 PE
A0A095EHP4	A0A095EHP4_CRYGR DNA-directed RNA polymerase I II and III subunit RPABC2 OS	Cryptococcus gattii serotype B (strain R265) OX	CNBG_2681 PE
A0A095EJ66	A0A095EJ66_CRYGR Eukaryotic translation initiation factor 3 subunit G OS	Cryptococcus gattii serotype B (strain R265) OX	TIF35 PE
A0A095ELY4	A0A095ELY4_CRYGR Translation machinery-associated protein 22 OS	Cryptococcus gattii serotype B (strain R265) OX	CNBG_4180 PE
A0A095EN57	A0A095EN57_CRYGR Uncharacterized protein OS	Cryptococcus gattii serotype B (strain R265) OX	CNBG_4316 PE
A0A095ETS0	A0A095ETS0_CRYGR Transcription and mRNA export factor SUS1 OS	Cryptococcus gattii serotype B (strain R265) OX	SUS1 PE
A0A095EUC0	A0A095EUC0_CRYGR Uncharacterized protein OS	Cryptococcus gattii serotype B (strain R265) OX	CNBG_6181 PE
A0A0C2J4N8	A0A0C2J4N8_9PEZI tRNA (guanine-N(7)-)-methyltransferase non-catalytic subunit TRM82 OS	Sporothrix brasiliensis 5110 OX	TRM82 PE
A0A0F2LW00	A0A0F2LW00_SPOSC Eukaryotic translation initiation factor 5B OS	Sporothrix schenckii 1099-18 OX	SPSK_00394 PE
A0A0F2LZ86	A0A0F2LZ86_SPOSC Uncharacterized protein OS	Sporothrix schenckii 1099-18 OX	SPSK_02970 PE
A0A0F2M1C6	A0A0F2M1C6_SPOSC Transcription factor OS	Sporothrix schenckii 1099-18 OX	SPSK_04261 PE
A0A0F2M3A6	A0A0F2M3A6_SPOSC Transformation/transcription domain-associated protein OS	Sporothrix schenckii 1099-18 OX	SPSK_03836 PE
A0A0F2M4P0	A0A0F2M4P0_SPOSC RNA binding protein Rnp24 OS	Sporothrix schenckii 1099-18 OX	SPSK_09255 PE
A0A0F2MCU8	A0A0F2MCU8_SPOSC Transcription initiation factor IIE subunit beta OS	Sporothrix schenckii 1099-18 OX	SPSK_09610 PE
A0A0F2MJ51	A0A0F2MJ51_SPOSC Mediator of RNA polymerase II transcription subunit 17 OS	Sporothrix schenckii 1099-18 OX	MED17 PE
A0A0F2MJ55	A0A0F2MJ55_SPOSC Histone transcription regulator 3 homolog OS	Sporothrix schenckii 1099-18 OX	SPSK_06846 PE
A0A0L6DHA9	A0A0L6DHA9_CRYGR Transcription regulator OS	Cryptococcus gattii serotype B (strain R265) OX	CNBG_9547 PE
A0A0L6DI26	A0A0L6DI26_CRYGR Ribosomal RNA-processing protein 12 OS	Cryptococcus gattii serotype B (strain R265) OX	CNBG_9567 PE
A0A0L6DJ58	A0A0L6DJ58_CRYGR Eukaryotic translation initiation factor 3 subunit K OS	Cryptococcus gattii serotype B (strain R265) OX	CNBG_9053 PE
A0A167PSY1	A0A167PSY1_9PEZI Transcription elongation factor 1 homolog OS	Sporothrix insectorum RCEF 264 OX	SPI_07370 PE
A0A167QBW0	A0A167QBW0_9PEZI Dead deah box DNA helicase OS	Sporothrix insectorum RCEF 264 OX	SPI_07151 PE
A0A167SRW3	A0A167SRW3_9PEZI ATP-dependent RNA helicase MAK5 OS	Sporothrix insectorum RCEF 264 OX	SPI_06071 PE
A0A167UI50	A0A167UI50_9PEZI RNA-directed RNA polymerase OS	Sporothrix insectorum RCEF 264 OX	SPI_04458 PE
A0A167Z7D1	A0A167Z7D1_9PEZI Translation elongation/initiation factor/Ribosomal, beta-barrel OS	Sporothrix insectorum RCEF 264 OX	SPI_01759 PE
A0A168A9B3	A0A168A9B3_9PEZI Transcription initiation factor IIF subunit alpha OS	Sporothrix insectorum RCEF 264 OX	SPI_00621 PE
A0A1D8PCG3	A0A1D8PCG3_CANAL Trm2p OS	Candida albicans (strain SC5314 / ATCC MYA-2876) OX	TRM2 PE
A0A1D8PCI5	A0A1D8PCI5_CANAL Arginyl-tRNA synthetase OS	Candida albicans (strain SC5314 / ATCC MYA-2876) OX	orf19.3341 PE
A0A1D8PCQ3	A0A1D8PCQ3_CANAL Eukaryotic translation initiation factor 2A OS	Candida albicans (strain SC5314 / ATCC MYA-2876) OX	orf19.2930 PE
A0A1D8PD79	A0A1D8PD79_CANAL Nucleoporin OS	Candida albicans (strain SC5314 / ATCC MYA-2876) OX	orf19.1054 PE
A0A1D8PF90	A0A1D8PF90_CANAL Uncharacterized protein OS	Candida albicans (strain SC5314 / ATCC MYA-2876) OX	orf19.5281 PE
A0A1D8PGR5	A0A1D8PGR5_CANAL Uncharacterized protein OS	Candida albicans (strain SC5314 / ATCC MYA-2876) OX	orf19.1578 PE
A0A1D8PHR0	A0A1D8PHR0_CANAL Valyl-tRNA synthetase OS	Candida albicans (strain SC5314 / ATCC MYA-2876) OX	VAS1 PE
A0A1D8PI73	A0A1D8PI73_CANAL Translation initiation factor eIF4G OS	Candida albicans (strain SC5314 / ATCC MYA-2876) OX	TIF4631 PE
A0A1D8PJ95	A0A1D8PJ95_CANAL MMS19 nucleotide excision repair protein (Fragment) OS	Candida albicans (strain SC5314 / ATCC MYA-2876) OX	MET18 PE
A0A1D8PK11	A0A1D8PK11_CANAL RNA-binding protein OS	Candida albicans (strain SC5314 / ATCC MYA-2876) OX	orf19.5917.3 PE
A0A1D8PKC3	A0A1D8PKC3_CANAL Translation elongation factor EF1B gamma OS	Candida albicans (strain SC5314 / ATCC MYA-2876) OX	CAM1 PE
A0A1D8PLT5	A0A1D8PLT5_CANAL XPGI domain-containing protein OS	Candida albicans (strain SC5314 / ATCC MYA-2876) OX	orf19.2664 PE
A0A1D8PMA5	A0A1D8PMA5_CANAL mRNA-binding protein OS	Candida albicans (strain SC5314 / ATCC MYA-2876) OX	PUF3 PE
A0A1D8PMS1	A0A1D8PMS1_CANAL DNA-directed RNA polymerase subunit OS	Candida albicans (strain SC5314 / ATCC MYA-2876) OX	orf19.3103 PE
A0A1D8PNF5	A0A1D8PNF5_CANAL Translation initiation factor eIF5 OS	Candida albicans (strain SC5314 / ATCC MYA-2876) OX	TIF5 PE
A0A1D8PNM3	A0A1D8PNM3_CANAL Sm protein F OS	Candida albicans (strain SC5314 / ATCC MYA-2876) OX	orf19.4340.1 PE
A0A1D8PP21	A0A1D8PP21_CANAL Methionyl-tRNA synthetase OS	Candida albicans (strain SC5314 / ATCC MYA-2876) OX	MES1 PE
A0A1D8PQ43	A0A1D8PQ43_CANAL Ribonuclease H OS	Candida albicans (strain SC5314 / ATCC MYA-2876) OX	orf19.5614 PE
A0A1D8PQ55	A0A1D8PQ55_CANAL Uncharacterized protein OS	Candida albicans (strain SC5314 / ATCC MYA-2876) OX	orf19.5627 PE
A0A1D8PQE5	A0A1D8PQE5_CANAL RNA export factor OS	Candida albicans (strain SC5314 / ATCC MYA-2876) OX	GLE2 PE
A0A1D8PQL8	A0A1D8PQL8_CANAL Glutamyl-tRNA synthetase OS	Candida albicans (strain SC5314 / ATCC MYA-2876) OX	GUS1 PE
A0A1D8PQM4	A0A1D8PQM4_CANAL DNA-directed RNA polymerase subunit beta OS	Candida albicans (strain SC5314 / ATCC MYA-2876) OX	RPA135 PE
A0A1D8PQM9	A0A1D8PQM9_CANAL Glutaminyl-tRNA synthetase OS	Candida albicans (strain SC5314 / ATCC MYA-2876) OX	GLN4 PE
A0A1D8PQW6	A0A1D8PQW6_CANAL Transcription factor TFIIIC subunit OS	Candida albicans (strain SC5314 / ATCC MYA-2876) OX	orf19.6559 PE
A0A1D8PRJ6	A0A1D8PRJ6_CANAL Translation initiation factor eIF2 subunit beta OS	Candida albicans (strain SC5314 / ATCC MYA-2876) OX	SUI3 PE
A0A1D8PS16	A0A1D8PS16_CANAL Phenylalanyl-tRNA synthetase beta subunit OS	Candida albicans (strain SC5314 / ATCC MYA-2876) OX	FRS1 PE
A0A1D8PSC8	A0A1D8PSC8_CANAL Arc1p OS	Candida albicans (strain SC5314 / ATCC MYA-2876) OX	ARC1 PE
A0A1D8PTZ1	A0A1D8PTZ1_CANAL Uncharacterized protein OS	Candida albicans (strain SC5314 / ATCC MYA-2876) OX	CAALFM_CR09330CA PE
A6QRX5	A6QRX5_AJECN Nuclear transport factor 2 OS	Ajellomyces capsulatus (strain NAm1 / WU24) OX	HCAG_00131 PE
A6QS58	A6QS58_AJECN KH type-2 domain-containing protein OS	Ajellomyces capsulatus (strain NAm1 / WU24) OX	HCAG_00214 PE
A6QSB1	A6QSB1_AJECN Eukaryotic translation initiation factor 3 subunit D OS	Ajellomyces capsulatus (strain NAm1 / WU24) OX	HCAG_00267 PE
A6QZK0	A6QZK0_AJECN RRM domain-containing protein OS	Ajellomyces capsulatus (strain NAm1 / WU24) OX	HCAG_02807 PE
A6R1A8	A6R1A8_AJECN Uncharacterized protein OS	Ajellomyces capsulatus (strain NAm1 / WU24) OX	HCAG_03415 PE
A6R4K3	A6R4K3_AJECN Uncharacterized protein OS	Ajellomyces capsulatus (strain NAm1 / WU24) OX	HCAG_04561 PE
A6RA74	A6RA74_AJECN Uncharacterized protein OS	Ajellomyces capsulatus (strain NAm1 / WU24) OX	HCAG_05862 PE
A6RB60	A6RB60_AJECN Piwi domain-containing protein OS	Ajellomyces capsulatus (strain NAm1 / WU24) OX	HCAG_06198 PE
A6RGD8	A6RGD8_AJECN Eukaryotic translation initiation factor 3 subunit C OS	Ajellomyces capsulatus (strain NAm1 / WU24) OX	NIP1 PE
B0XM01	B0XM01_ASPFC Uncharacterized protein OS	Neosartorya fumigata (strain CEA10 / CBS 144.89 / FGSC A1163) OX	AFUB_001780 PE
B0XMD7	B0XMD7_ASPFC Nuclear mRNA splicing factor, putative OS	Neosartorya fumigata (strain CEA10 / CBS 144.89 / FGSC A1163) OX	AFUB_001340 PE
B0XMI5	B0XMI5_ASPFC DNA-directed RNA polymerase subunit beta OS	Neosartorya fumigata (strain CEA10 / CBS 144.89 / FGSC A1163) OX	AFUB_002850 PE
B0XMI9	B0XMI9_ASPFC RNA-binding protein, putative OS	Neosartorya fumigata (strain CEA10 / CBS 144.89 / FGSC A1163) OX	AFUB_002890 PE
B0XMJ5	B0XMJ5_ASPFC Aspartate--tRNA ligase OS	Neosartorya fumigata (strain CEA10 / CBS 144.89 / FGSC A1163) OX	AFUB_002950 PE
B0XMK1	B0XMK1_ASPFC rRNA processing protein Pwp1, putative OS	Neosartorya fumigata (strain CEA10 / CBS 144.89 / FGSC A1163) OX	AFUB_003010 PE
B0XMP1	B0XMP1_ASPFC RNA polymerase subunit OS	Neosartorya fumigata (strain CEA10 / CBS 144.89 / FGSC A1163) OX	AFUB_013650 PE
B0XMP8	B0XMP8_ASPFC Methyltransferase (Ncl1), putative OS	Neosartorya fumigata (strain CEA10 / CBS 144.89 / FGSC A1163) OX	AFUB_013720 PE
B0XMT8	B0XMT8_ASPFC Transcription initiation factor TFIID, 31kD subunit, putative OS	Neosartorya fumigata (strain CEA10 / CBS 144.89 / FGSC A1163) OX	AFUB_014130 PE
B0XMU6	B0XMU6_ASPFC DNA-directed RNA polymerase subunit OS	Neosartorya fumigata (strain CEA10 / CBS 144.89 / FGSC A1163) OX	AFUB_014220 PE
B0XMV9	B0XMV9_ASPFC Transcription initiation factor TFIID subunit, putative OS	Neosartorya fumigata (strain CEA10 / CBS 144.89 / FGSC A1163) OX	AFUB_003480 PE
B0XN22	B0XN22_ASPFC tRNA-dihydrouridine(47) synthase [NAD(P)(+)] OS	Neosartorya fumigata (strain CEA10 / CBS 144.89 / FGSC A1163) OX	AFUB_014310 PE
B0XN46	B0XN46_ASPFC RNA helicase OS	Neosartorya fumigata (strain CEA10 / CBS 144.89 / FGSC A1163) OX	AFUB_014550 PE
B0XN69	B0XN69_ASPFC C6 transcription factor, putative OS	Neosartorya fumigata (strain CEA10 / CBS 144.89 / FGSC A1163) OX	AFUB_014780 PE
B0XN84	B0XN84_ASPFC DUF1014 domain protein OS	Neosartorya fumigata (strain CEA10 / CBS 144.89 / FGSC A1163) OX	AFUB_014930 PE
B0XNA1	B0XNA1_ASPFC mRNA splicing factor RNA helicase (Prp16), putative OS	Neosartorya fumigata (strain CEA10 / CBS 144.89 / FGSC A1163) OX	AFUB_004230 PE
B0XNB2	B0XNB2_ASPFC Signal recognition particle subunit SRP68 OS	Neosartorya fumigata (strain CEA10 / CBS 144.89 / FGSC A1163) OX	AFUB_004340 PE
B0XNC1	B0XNC1_ASPFC Eukaryotic translation initiation factor eIF-5A OS	Neosartorya fumigata (strain CEA10 / CBS 144.89 / FGSC A1163) OX	AFUB_004430 PE
B0XNH3	B0XNH3_ASPFC RNA helicase OS	Neosartorya fumigata (strain CEA10 / CBS 144.89 / FGSC A1163) OX	AFUB_015150 PE
B0XNJ2	B0XNJ2_ASPFC RNA splicing factor (Pad-1), putative OS	Neosartorya fumigata (strain CEA10 / CBS 144.89 / FGSC A1163) OX	AFUB_015340 PE
B0XNT8	B0XNT8_ASPFC ATP-dependent RNA helicase ROK1 OS	Neosartorya fumigata (strain CEA10 / CBS 144.89 / FGSC A1163) OX	AFUB_015630 PE
B0XNX8	B0XNX8_ASPFC Eukaryotic translation initiation factor subunit eIF2B-gamma, putative OS	Neosartorya fumigata (strain CEA10 / CBS 144.89 / FGSC A1163) OX	AFUB_016040 PE
B0XNY3	B0XNY3_ASPFC Elongation of fatty acids protein OS	Neosartorya fumigata (strain CEA10 / CBS 144.89 / FGSC A1163) OX	AFUB_016090 PE
B0XNY5	B0XNY5_ASPFC Pseudouridine synthase TruD/Pus7, putative OS	Neosartorya fumigata (strain CEA10 / CBS 144.89 / FGSC A1163) OX	AFUB_016110 PE
B0XP04	B0XP04_ASPFC mRNA export factor mex67 OS	Neosartorya fumigata (strain CEA10 / CBS 144.89 / FGSC A1163) OX	AFUB_005460 PE
B0XP23	B0XP23_ASPFC RNA cytidine acetyltransferase OS	Neosartorya fumigata (strain CEA10 / CBS 144.89 / FGSC A1163) OX	NAT10 PE
B0XP34	B0XP34_ASPFC Transcription factor SipA3, putative OS	Neosartorya fumigata (strain CEA10 / CBS 144.89 / FGSC A1163) OX	AFUB_005770 PE
B0XP73	B0XP73_ASPFC RNA helicase OS	Neosartorya fumigata (strain CEA10 / CBS 144.89 / FGSC A1163) OX	AFUB_016330 PE
B0XP91	B0XP91_ASPFC Translation elongation factor eEF-1B gamma subunit, putative OS	Neosartorya fumigata (strain CEA10 / CBS 144.89 / FGSC A1163) OX	AFUB_016510 PE
B0XPI5	B0XPI5_ASPFC RNA helicase OS	Neosartorya fumigata (strain CEA10 / CBS 144.89 / FGSC A1163) OX	AFUB_006600 PE
B0XPK2	B0XPK2_ASPFC Elongation factor 1-alpha OS	Neosartorya fumigata (strain CEA10 / CBS 144.89 / FGSC A1163) OX	AFUB_006770 PE
B0XPM4	B0XPM4_ASPFC Mitochondrial translation initiation factor, putative OS	Neosartorya fumigata (strain CEA10 / CBS 144.89 / FGSC A1163) OX	AFUB_006900 PE
B0XPS9	B0XPS9_ASPFC Uncharacterized protein OS	Neosartorya fumigata (strain CEA10 / CBS 144.89 / FGSC A1163) OX	AFUB_007450 PE
B0XPT1	B0XPT1_ASPFC Chitin synthase export chaperone OS	Neosartorya fumigata (strain CEA10 / CBS 144.89 / FGSC A1163) OX	AFUB_007470 PE
B0XPZ0	B0XPZ0_ASPFC FACT complex subunit OS	Neosartorya fumigata (strain CEA10 / CBS 144.89 / FGSC A1163) OX	AFUB_008050 PE
B0XPZ8	B0XPZ8_ASPFC Exportin KapK OS	Neosartorya fumigata (strain CEA10 / CBS 144.89 / FGSC A1163) OX	AFUB_008130 PE
B0XQ03	B0XQ03_ASPFC DUF814 domain protein, putative OS	Neosartorya fumigata (strain CEA10 / CBS 144.89 / FGSC A1163) OX	AFUB_008230 PE
B0XQ12	B0XQ12_ASPFC CHY and RING finger domain protein, putative OS	Neosartorya fumigata (strain CEA10 / CBS 144.89 / FGSC A1163) OX	AFUB_008320 PE
B0XQ18	B0XQ18_ASPFC mRNA stability protein OS	Neosartorya fumigata (strain CEA10 / CBS 144.89 / FGSC A1163) OX	AFUB_008380 PE
B0XQ67	B0XQ67_ASPFC Translation regulator GCD7 OS	Neosartorya fumigata (strain CEA10 / CBS 144.89 / FGSC A1163) OX	AFUB_008900 PE
B0XQ85	B0XQ85_ASPFC PAB1 binding protein (Pbp1), putative OS	Neosartorya fumigata (strain CEA10 / CBS 144.89 / FGSC A1163) OX	AFUB_009080 PE
B0XQ91	B0XQ91_ASPFC tRNA ligase OS	Neosartorya fumigata (strain CEA10 / CBS 144.89 / FGSC A1163) OX	AFUB_009140 PE
B0XQA4	B0XQA4_ASPFC PUA RNA binding domain protein, putative OS	Neosartorya fumigata (strain CEA10 / CBS 144.89 / FGSC A1163) OX	AFUB_009260 PE
B0XQC5	B0XQC5_ASPFC RNA helicase OS	Neosartorya fumigata (strain CEA10 / CBS 144.89 / FGSC A1163) OX	AFUB_009470 PE
B0XQF0	B0XQF0_ASPFC RNase L inhibitor of the ABC superfamily, putative OS	Neosartorya fumigata (strain CEA10 / CBS 144.89 / FGSC A1163) OX	AFUB_009720 PE
B0XQH2	B0XQH2_ASPFC Mediator of RNA polymerase II transcription subunit 16 OS	Neosartorya fumigata (strain CEA10 / CBS 144.89 / FGSC A1163) OX	MED16 PE
B0XQJ0	B0XQJ0_ASPFC mRNA splicing protein (Prp5), putative OS	Neosartorya fumigata (strain CEA10 / CBS 144.89 / FGSC A1163) OX	AFUB_010130 PE
B0XQL8	B0XQL8_ASPFC Ribosomal RNA processing protein, putative OS	Neosartorya fumigata (strain CEA10 / CBS 144.89 / FGSC A1163) OX	AFUB_010410 PE
B0XQT7	B0XQT7_ASPFC U6 snRNA-associated Sm-like protein LSm8 OS	Neosartorya fumigata (strain CEA10 / CBS 144.89 / FGSC A1163) OX	LSM8 PE
B0XR29	B0XR29_ASPFC Translation machinery-associated protein 22 OS	Neosartorya fumigata (strain CEA10 / CBS 144.89 / FGSC A1163) OX	AFUB_012040 PE
B0XR31	B0XR31_ASPFC RNA-binding La domain protein OS	Neosartorya fumigata (strain CEA10 / CBS 144.89 / FGSC A1163) OX	AFUB_012060 PE
B0XR96	B0XR96_ASPFC Nucleoporin (Nup184), putative OS	Neosartorya fumigata (strain CEA10 / CBS 144.89 / FGSC A1163) OX	AFUB_012580 PE
B0XRL1	B0XRL1_ASPFC Small nuclear ribonucleoprotein complex protein Nhp2, putative OS	Neosartorya fumigata (strain CEA10 / CBS 144.89 / FGSC A1163) OX	AFUB_013060 PE
B0XRP1	B0XRP1_ASPFC H/ACA ribonucleoprotein complex non-core subunit NAF1 OS	Neosartorya fumigata (strain CEA10 / CBS 144.89 / FGSC A1163) OX	AFUB_013370 PE
B0XRP3	B0XRP3_ASPFC DNA-directed RNA polymerase subunit OS	Neosartorya fumigata (strain CEA10 / CBS 144.89 / FGSC A1163) OX	AFUB_013390 PE
B0XRP4	B0XRP4_ASPFC General transcription and DNA repair factor IIH helicase subunit XPD OS	Neosartorya fumigata (strain CEA10 / CBS 144.89 / FGSC A1163) OX	AFUB_013400 PE
B0XRS4	B0XRS4_ASPFC Endonuclease OS	Neosartorya fumigata (strain CEA10 / CBS 144.89 / FGSC A1163) OX	AFUB_024660 PE
B0XRT7	B0XRT7_ASPFC Uncharacterized protein OS	Neosartorya fumigata (strain CEA10 / CBS 144.89 / FGSC A1163) OX	AFUB_024790 PE
B0XRU6	B0XRU6_ASPFC Eukaryotic translation initiation factor 5, putative OS	Neosartorya fumigata (strain CEA10 / CBS 144.89 / FGSC A1163) OX	AFUB_024880 PE
B0XRW3	B0XRW3_ASPFC DUF814 domain protein, putative OS	Neosartorya fumigata (strain CEA10 / CBS 144.89 / FGSC A1163) OX	AFUB_025050 PE
B0XRZ3	B0XRZ3_ASPFC Eukaryotic translation initiation factor subunit eIF-4F, putative OS	Neosartorya fumigata (strain CEA10 / CBS 144.89 / FGSC A1163) OX	AFUB_025360 PE
B0XS18	B0XS18_ASPFC Uncharacterized protein OS	Neosartorya fumigata (strain CEA10 / CBS 144.89 / FGSC A1163) OX	AFUB_025610 PE
B0XS38	B0XS38_ASPFC DEAD/DEAH box RNA helicase (Ski2), putative OS	Neosartorya fumigata (strain CEA10 / CBS 144.89 / FGSC A1163) OX	AFUB_025820 PE
B0XS39	B0XS39_ASPFC Nonsense-mediated mRNA decay protein (Nmd5), putative OS	Neosartorya fumigata (strain CEA10 / CBS 144.89 / FGSC A1163) OX	AFUB_025830 PE
B0XS41	B0XS41_ASPFC Actin cytoskeleton protein (VIP1), putative OS	Neosartorya fumigata (strain CEA10 / CBS 144.89 / FGSC A1163) OX	AFUB_025850 PE
B0XSA8	B0XSA8_ASPFC RNA helicase OS	Neosartorya fumigata (strain CEA10 / CBS 144.89 / FGSC A1163) OX	AFUB_026530 PE
B0XSF0	B0XSF0_ASPFC Pol II transcription elongation factor subunit Cdc73, putative OS	Neosartorya fumigata (strain CEA10 / CBS 144.89 / FGSC A1163) OX	AFUB_026950 PE
B0XSK8	B0XSK8_ASPFC U6 snRNA-associated Sm-like protein LSm1 OS	Neosartorya fumigata (strain CEA10 / CBS 144.89 / FGSC A1163) OX	LSM1 PE
B0XSK9	B0XSK9_ASPFC Pre-rRNA processing protein Rrp12, putative OS	Neosartorya fumigata (strain CEA10 / CBS 144.89 / FGSC A1163) OX	AFUB_027560 PE
B0XSL1	B0XSL1_ASPFC Transcriptional corepressor Cyc8, putative OS	Neosartorya fumigata (strain CEA10 / CBS 144.89 / FGSC A1163) OX	AFUB_027580 PE
B0XT12	B0XT12_ASPFC Pre-rRNA processing protein Tsr1, putative OS	Neosartorya fumigata (strain CEA10 / CBS 144.89 / FGSC A1163) OX	AFUB_028500 PE
B0XT13	B0XT13_ASPFC Small nucleolar ribonucleoprotein complex subunit, putative OS	Neosartorya fumigata (strain CEA10 / CBS 144.89 / FGSC A1163) OX	AFUB_028510 PE
B0XT97	B0XT97_ASPFC Phenylalanyl-tRNA synthetase OS	Neosartorya fumigata (strain CEA10 / CBS 144.89 / FGSC A1163) OX	AFUB_028660 PE
B0XTA1	B0XTA1_ASPFC Arginyltransferase OS	Neosartorya fumigata (strain CEA10 / CBS 144.89 / FGSC A1163) OX	AFUB_028700 PE
B0XTA3	B0XTA3_ASPFC RNA polymerase II subunit 3 OS	Neosartorya fumigata (strain CEA10 / CBS 144.89 / FGSC A1163) OX	AFUB_028720 PE
B0XTE5	B0XTE5_ASPFC KH domain protein OS	Neosartorya fumigata (strain CEA10 / CBS 144.89 / FGSC A1163) OX	AFUB_029130 PE
B0XTH1	B0XTH1_ASPFC Nucleolar protein 16 OS	Neosartorya fumigata (strain CEA10 / CBS 144.89 / FGSC A1163) OX	AFUB_018560 PE
B0XTI6	B0XTI6_ASPFC Tryptophanyl-tRNA synthetase OS	Neosartorya fumigata (strain CEA10 / CBS 144.89 / FGSC A1163) OX	AFUB_018710 PE
B0XTK0	B0XTK0_ASPFC Small nucleolar ribonucleoprotein complex subunit Utp15, putative OS	Neosartorya fumigata (strain CEA10 / CBS 144.89 / FGSC A1163) OX	AFUB_018850 PE
B0XTK5	B0XTK5_ASPFC Uncharacterized protein OS	Neosartorya fumigata (strain CEA10 / CBS 144.89 / FGSC A1163) OX	AFUB_018900 PE
B0XTL4	B0XTL4_ASPFC Glutamine--tRNA ligase OS	Neosartorya fumigata (strain CEA10 / CBS 144.89 / FGSC A1163) OX	AFUB_019010 PE
B0XTN4	B0XTN4_ASPFC DNA-directed RNA polymerases I and III subunit RPAC1 OS	Neosartorya fumigata (strain CEA10 / CBS 144.89 / FGSC A1163) OX	AFUB_029350 PE
B0XTP0	B0XTP0_ASPFC Splicing factor 3B subunit 1, putative OS	Neosartorya fumigata (strain CEA10 / CBS 144.89 / FGSC A1163) OX	AFUB_029410 PE
B0XTQ0	B0XTQ0_ASPFC SH3 domain protein OS	Neosartorya fumigata (strain CEA10 / CBS 144.89 / FGSC A1163) OX	AFUB_029510 PE
B0XTQ9	B0XTQ9_ASPFC ATP dependent RNA helicase (Dbp9), putative OS	Neosartorya fumigata (strain CEA10 / CBS 144.89 / FGSC A1163) OX	AFUB_029610 PE
B0XTX5	B0XTX5_ASPFC Exosome complex exonuclease Rrp40, putative OS	Neosartorya fumigata (strain CEA10 / CBS 144.89 / FGSC A1163) OX	AFUB_019430 PE
B0XU97	B0XU97_ASPFC 2'-phosphotransferase OS	Neosartorya fumigata (strain CEA10 / CBS 144.89 / FGSC A1163) OX	AFUB_019970 PE
B0XUA9	B0XUA9_ASPFC Pre-mRNA splicing factor (Prp8), putative OS	Neosartorya fumigata (strain CEA10 / CBS 144.89 / FGSC A1163) OX	AFUB_020090 PE
B0XUC8	B0XUC8_ASPFC EKC/KEOPS complex subunit CGI121 OS	Neosartorya fumigata (strain CEA10 / CBS 144.89 / FGSC A1163) OX	AFUB_020280 PE
B0XUD3	B0XUD3_ASPFC RNA binding protein (Rbm8A), putative OS	Neosartorya fumigata (strain CEA10 / CBS 144.89 / FGSC A1163) OX	AFUB_020330 PE
B0XUJ9	B0XUJ9_ASPFC Sm protein F (Fragment) OS	Neosartorya fumigata (strain CEA10 / CBS 144.89 / FGSC A1163) OX	AFUB_031150 PE
B0XUN1	B0XUN1_ASPFC Phenylalanine--tRNA ligase OS	Neosartorya fumigata (strain CEA10 / CBS 144.89 / FGSC A1163) OX	AFUB_020660 PE
B0XUR5	B0XUR5_ASPFC Small nucleolar ribonucleoprotein complex subunit, putative OS	Neosartorya fumigata (strain CEA10 / CBS 144.89 / FGSC A1163) OX	AFUB_021000 PE
B0XUU0	B0XUU0_ASPFC Poly(A)+ RNA transport protein (UbaA), putative OS	Neosartorya fumigata (strain CEA10 / CBS 144.89 / FGSC A1163) OX	AFUB_031410 PE
B0XUW7	B0XUW7_ASPFC Prolyl-tRNA synthetase OS	Neosartorya fumigata (strain CEA10 / CBS 144.89 / FGSC A1163) OX	AFUB_031690 PE
B0XUX0	B0XUX0_ASPFC rRNA biogenesis protein RRP5, putative OS	Neosartorya fumigata (strain CEA10 / CBS 144.89 / FGSC A1163) OX	AFUB_031720 PE
B0XUY0	B0XUY0_ASPFC DEAD/DEAH box helicase, putative OS	Neosartorya fumigata (strain CEA10 / CBS 144.89 / FGSC A1163) OX	AFUB_031820 PE
B0XV05	B0XV05_ASPFC Translation initiation factor 4B OS	Neosartorya fumigata (strain CEA10 / CBS 144.89 / FGSC A1163) OX	AFUB_032070 PE
B0XV57	B0XV57_ASPFC RNA binding effector protein Scp160, putative OS	Neosartorya fumigata (strain CEA10 / CBS 144.89 / FGSC A1163) OX	AFUB_021730 PE
B0XV66	B0XV66_ASPFC Pre-rRNA processing protein, putative OS	Neosartorya fumigata (strain CEA10 / CBS 144.89 / FGSC A1163) OX	AFUB_021840 PE
B0XV72	B0XV72_ASPFC Uncharacterized protein OS	Neosartorya fumigata (strain CEA10 / CBS 144.89 / FGSC A1163) OX	AFUB_032090 PE
B0XVJ8	B0XVJ8_ASPFC DNA-directed RNA polymerase subunit OS	Neosartorya fumigata (strain CEA10 / CBS 144.89 / FGSC A1163) OX	AFUB_022500 PE
B0XVS8	B0XVS8_ASPFC RNA binding protein Jsn1, putative OS	Neosartorya fumigata (strain CEA10 / CBS 144.89 / FGSC A1163) OX	AFUB_022630 PE
B0XVT5	B0XVT5_ASPFC Differentiation regulator (Nrd1), putative OS	Neosartorya fumigata (strain CEA10 / CBS 144.89 / FGSC A1163) OX	AFUB_022700 PE
B0XVW1	B0XVW1_ASPFC Small nucleolar ribonucleoprotein complex subunit, putative OS	Neosartorya fumigata (strain CEA10 / CBS 144.89 / FGSC A1163) OX	AFUB_022970 PE
B0XVW3	B0XVW3_ASPFC Ribonucloprotein OS	Neosartorya fumigata (strain CEA10 / CBS 144.89 / FGSC A1163) OX	AFUB_022990 PE
B0XVX6	B0XVX6_ASPFC mRNA splicing factor (Prp1/Zer1), putative OS	Neosartorya fumigata (strain CEA10 / CBS 144.89 / FGSC A1163) OX	AFUB_023150 PE
B0XW18	B0XW18_ASPFC Mediator of RNA polymerase II transcription subunit 14 OS	Neosartorya fumigata (strain CEA10 / CBS 144.89 / FGSC A1163) OX	AFUB_023260 PE
B0XW31	B0XW31_ASPFC RNA helicase OS	Neosartorya fumigata (strain CEA10 / CBS 144.89 / FGSC A1163) OX	AFUB_023390 PE
B0XW38	B0XW38_ASPFC Pre-mRNA splicing factor (Srp1), putative OS	Neosartorya fumigata (strain CEA10 / CBS 144.89 / FGSC A1163) OX	AFUB_023460 PE
B0XW89	B0XW89_ASPFC ATP dependent RNA helicase, putative OS	Neosartorya fumigata (strain CEA10 / CBS 144.89 / FGSC A1163) OX	AFUB_023970 PE
B0XW90	B0XW90_ASPFC Translational activator, putative OS	Neosartorya fumigata (strain CEA10 / CBS 144.89 / FGSC A1163) OX	AFUB_023980 PE
B0XWA6	B0XWA6_ASPFC Uncharacterized protein OS	Neosartorya fumigata (strain CEA10 / CBS 144.89 / FGSC A1163) OX	AFUB_024140 PE
B0XWD3	B0XWD3_ASPFC tRNA pseudouridine synthase, putative OS	Neosartorya fumigata (strain CEA10 / CBS 144.89 / FGSC A1163) OX	AFUB_024410 PE
B0XWF4	B0XWF4_ASPFC Translation initiation factor 2 alpha subunit, putative OS	Neosartorya fumigata (strain CEA10 / CBS 144.89 / FGSC A1163) OX	AFUB_035720 PE
B0XWG4	B0XWG4_ASPFC Ribose-phosphate pyrophosphokinase OS	Neosartorya fumigata (strain CEA10 / CBS 144.89 / FGSC A1163) OX	AFUB_035830 PE
B0XWH0	B0XWH0_ASPFC Uncharacterized protein OS	Neosartorya fumigata (strain CEA10 / CBS 144.89 / FGSC A1163) OX	AFUB_035890 PE
B0XWY7	B0XWY7_ASPFC Spliceosomal protein DIB1 OS	Neosartorya fumigata (strain CEA10 / CBS 144.89 / FGSC A1163) OX	AFUB_036870 PE
B0XX90	B0XX90_ASPFC Transcription regulator PAB1642, putative OS	Neosartorya fumigata (strain CEA10 / CBS 144.89 / FGSC A1163) OX	AFUB_037230 PE
B0XXM5	B0XXM5_ASPFC Ribonuclease T(2) OS	Neosartorya fumigata (strain CEA10 / CBS 144.89 / FGSC A1163) OX	AFUB_037930 PE
B0XXP4	B0XXP4_ASPFC CFIA complex component Rna14, putative OS	Neosartorya fumigata (strain CEA10 / CBS 144.89 / FGSC A1163) OX	AFUB_038120 PE
B0XY14	B0XY14_ASPFC Exosome complex exonuclease Rrp6, putative OS	Neosartorya fumigata (strain CEA10 / CBS 144.89 / FGSC A1163) OX	AFUB_039290 PE
B0XY27	B0XY27_ASPFC Uncharacterized protein OS	Neosartorya fumigata (strain CEA10 / CBS 144.89 / FGSC A1163) OX	AFUB_039420 PE
B0XY40	B0XY40_ASPFC RNA binding protein, putative OS	Neosartorya fumigata (strain CEA10 / CBS 144.89 / FGSC A1163) OX	AFUB_039550 PE
B0XY42	B0XY42_ASPFC Nucleolar protein 58 OS	Neosartorya fumigata (strain CEA10 / CBS 144.89 / FGSC A1163) OX	AFUB_039570 PE
B0XYF4	B0XYF4_ASPFC Uncharacterized protein OS	Neosartorya fumigata (strain CEA10 / CBS 144.89 / FGSC A1163) OX	AFUB_040720 PE
B0XYH6	B0XYH6_ASPFC ATP-dependent RNA helicase eIF4A OS	Neosartorya fumigata (strain CEA10 / CBS 144.89 / FGSC A1163) OX	AFUB_040950 PE
B0XYI8	B0XYI8_ASPFC Polymerase (RNA) II (DNA directed) polypeptide D OS	Neosartorya fumigata (strain CEA10 / CBS 144.89 / FGSC A1163) OX	AFUB_041070 PE
B0XYI9	B0XYI9_ASPFC tRNA (guanine(37)-N1)-methyltransferase OS	Neosartorya fumigata (strain CEA10 / CBS 144.89 / FGSC A1163) OX	TRM5 PE
B0XYM1	B0XYM1_ASPFC Nucleolin protein Nsr1, putative OS	Neosartorya fumigata (strain CEA10 / CBS 144.89 / FGSC A1163) OX	AFUB_041390 PE
B0XZ08	B0XZ08_ASPFC RNA binding protein OS	Neosartorya fumigata (strain CEA10 / CBS 144.89 / FGSC A1163) OX	AFUB_042750 PE
B0XZ14	B0XZ14_ASPFC Translation machinery-associated protein 22 OS	Neosartorya fumigata (strain CEA10 / CBS 144.89 / FGSC A1163) OX	AFUB_042810 PE
B0XZ45	B0XZ45_ASPFC Transcription factor Rba50, putative OS	Neosartorya fumigata (strain CEA10 / CBS 144.89 / FGSC A1163) OX	AFUB_043110 PE
B0XZ48	B0XZ48_ASPFC Transcription elongation factor Spt6 OS	Neosartorya fumigata (strain CEA10 / CBS 144.89 / FGSC A1163) OX	AFUB_043140 PE
B0XZ51	B0XZ51_ASPFC Exosome complex exonuclease Rrp4, putative OS	Neosartorya fumigata (strain CEA10 / CBS 144.89 / FGSC A1163) OX	AFUB_043170 PE
B0XZ77	B0XZ77_ASPFC Spindle poison sensitivity protein Scp3, putative OS	Neosartorya fumigata (strain CEA10 / CBS 144.89 / FGSC A1163) OX	AFUB_043430 PE
B0XZ85	B0XZ85_ASPFC U3 small nucleolar RNA-associated protein 22 OS	Neosartorya fumigata (strain CEA10 / CBS 144.89 / FGSC A1163) OX	AFUB_043510 PE
B0XZA3	B0XZA3_ASPFC SnoRNA binding protein, putative OS	Neosartorya fumigata (strain CEA10 / CBS 144.89 / FGSC A1163) OX	AFUB_043690 PE
B0XZB2	B0XZB2_ASPFC N2,N2-dimethylguanosine tRNA methyltransferase OS	Neosartorya fumigata (strain CEA10 / CBS 144.89 / FGSC A1163) OX	AFUB_043780 PE
B0XZB9	B0XZB9_ASPFC rRNA processing protein Bystin, putative OS	Neosartorya fumigata (strain CEA10 / CBS 144.89 / FGSC A1163) OX	AFUB_043850 PE
B0XZZ0	B0XZZ0_ASPFC DNA-directed RNA polymerase subunit OS	Neosartorya fumigata (strain CEA10 / CBS 144.89 / FGSC A1163) OX	AFUB_034860 PE
B0Y071	B0Y071_ASPFC Cysteine desulfurase OS	Neosartorya fumigata (strain CEA10 / CBS 144.89 / FGSC A1163) OX	AFUB_034990 PE
B0Y085	B0Y085_ASPFC RNA polymerase II Elongator complex associated protein Kti12, putative OS	Neosartorya fumigata (strain CEA10 / CBS 144.89 / FGSC A1163) OX	AFUB_035130 PE
B0Y0F0	B0Y0F0_ASPFC U2 auxiliary factor small subunit, putative OS	Neosartorya fumigata (strain CEA10 / CBS 144.89 / FGSC A1163) OX	AFUB_045950 PE
B0Y0T1	B0Y0T1_ASPFC RNA helicase-like splicing factor (HRH1), putative OS	Neosartorya fumigata (strain CEA10 / CBS 144.89 / FGSC A1163) OX	AFUB_058430 PE
B0Y0V7	B0Y0V7_ASPFC DNA-directed RNA polymerases I, II, and III subunit RPABC3 OS	Neosartorya fumigata (strain CEA10 / CBS 144.89 / FGSC A1163) OX	AFUB_058690 PE
B0Y0X9	B0Y0X9_ASPFC eIF-2B GDP-GTP exchange factor subunit alpha OS	Neosartorya fumigata (strain CEA10 / CBS 144.89 / FGSC A1163) OX	AFUB_058910 PE
B0Y104	B0Y104_ASPFC General transcription and DNA repair factor IIH subunit TFB4 OS	Neosartorya fumigata (strain CEA10 / CBS 144.89 / FGSC A1163) OX	AFUB_059150 PE
B0Y108	B0Y108_ASPFC RNA helicase OS	Neosartorya fumigata (strain CEA10 / CBS 144.89 / FGSC A1163) OX	AFUB_059190 PE
B0Y1B8	B0Y1B8_ASPFC AdoMet-dependent rRNA methyltransferase SPB1 OS	Neosartorya fumigata (strain CEA10 / CBS 144.89 / FGSC A1163) OX	SPB1 PE
B0Y1C7	B0Y1C7_ASPFC Transcription initiation factor subunit (TAF30), putative OS	Neosartorya fumigata (strain CEA10 / CBS 144.89 / FGSC A1163) OX	AFUB_059780 PE
B0Y1D3	B0Y1D3_ASPFC Uncharacterized protein (Fragment) OS	Neosartorya fumigata (strain CEA10 / CBS 144.89 / FGSC A1163) OX	AFUB_059880 PE
B0Y1D5	B0Y1D5_ASPFC rRNA processing protein (Ebp2), putative OS	Neosartorya fumigata (strain CEA10 / CBS 144.89 / FGSC A1163) OX	AFUB_059900 PE
B0Y1E2	B0Y1E2_ASPFC Ribonucleotide reductase small subunit RnrA, putative OS	Neosartorya fumigata (strain CEA10 / CBS 144.89 / FGSC A1163) OX	AFUB_059970 PE
B0Y1S0	B0Y1S0_ASPFC Small nuclear ribonucleoprotein Sm D2 OS	Neosartorya fumigata (strain CEA10 / CBS 144.89 / FGSC A1163) OX	AFUB_060630 PE
B0Y1T2	B0Y1T2_ASPFC Translation initiation factor eif-2b delta subunit OS	Neosartorya fumigata (strain CEA10 / CBS 144.89 / FGSC A1163) OX	AFUB_060750 PE
B0Y1W1	B0Y1W1_ASPFC Uncharacterized protein OS	Neosartorya fumigata (strain CEA10 / CBS 144.89 / FGSC A1163) OX	AFUB_061040 PE
B0Y1Y7	B0Y1Y7_ASPFC Nucleolar RNA methyltransferase (Nop2), putative OS	Neosartorya fumigata (strain CEA10 / CBS 144.89 / FGSC A1163) OX	AFUB_050290 PE
B0Y1Z6	B0Y1Z6_ASPFC tRNA (adenine(58)-N(1))-methyltransferase non-catalytic subunit TRM6 OS	Neosartorya fumigata (strain CEA10 / CBS 144.89 / FGSC A1163) OX	AFUB_050380 PE
B0Y204	B0Y204_ASPFC R3H domain protein, putative OS	Neosartorya fumigata (strain CEA10 / CBS 144.89 / FGSC A1163) OX	AFUB_050460 PE
B0Y227	B0Y227_ASPFC RNA binding protein (Arp), putative OS	Neosartorya fumigata (strain CEA10 / CBS 144.89 / FGSC A1163) OX	AFUB_050690 PE
B0Y2C3	B0Y2C3_ASPFC Splicing factor 3a subunit 3, putative OS	Neosartorya fumigata (strain CEA10 / CBS 144.89 / FGSC A1163) OX	AFUB_050950 PE
B0Y2F7	B0Y2F7_ASPFC Elongation of fatty acids protein OS	Neosartorya fumigata (strain CEA10 / CBS 144.89 / FGSC A1163) OX	AFUB_051290 PE
B0Y2Q6	B0Y2Q6_ASPFC Small nucleolar ribonucleoprotein complex subunit (Pwp2), putative OS	Neosartorya fumigata (strain CEA10 / CBS 144.89 / FGSC A1163) OX	AFUB_051600 PE
B0Y2R5	B0Y2R5_ASPFC Translation initiation factor eIF4E3, putative OS	Neosartorya fumigata (strain CEA10 / CBS 144.89 / FGSC A1163) OX	AFUB_051690 PE
B0Y2U2	B0Y2U2_ASPFC Queuine tRNA-ribosyltransferase accessory subunit 2 OS	Neosartorya fumigata (strain CEA10 / CBS 144.89 / FGSC A1163) OX	AFUB_051980 PE
B0Y2X4	B0Y2X4_ASPFC Transcription initiation factor TFIID complex 60 kDa subunit OS	Neosartorya fumigata (strain CEA10 / CBS 144.89 / FGSC A1163) OX	AFUB_052190 PE
B0Y305	B0Y305_ASPFC 20S-pre-rRNA D-site endonuclease NOB1 OS	Neosartorya fumigata (strain CEA10 / CBS 144.89 / FGSC A1163) OX	AFUB_052500 PE
B0Y306	B0Y306_ASPFC H/ACA ribonucleoprotein complex subunit NOP10 OS	Neosartorya fumigata (strain CEA10 / CBS 144.89 / FGSC A1163) OX	AFUB_052510 PE
B0Y331	B0Y331_ASPFC RNA binding protein Nrd1, putative OS	Neosartorya fumigata (strain CEA10 / CBS 144.89 / FGSC A1163) OX	AFUB_052760 PE
B0Y333	B0Y333_ASPFC Arginine transporter, putative OS	Neosartorya fumigata (strain CEA10 / CBS 144.89 / FGSC A1163) OX	AFUB_052780 PE
B0Y396	B0Y396_ASPFC RNA polymerase II transcription elongation factor (Ctr9), putative OS	Neosartorya fumigata (strain CEA10 / CBS 144.89 / FGSC A1163) OX	AFUB_053410 PE
B0Y3A1	B0Y3A1_ASPFC Diadenosine tetraphosphate synthetase OS	Neosartorya fumigata (strain CEA10 / CBS 144.89 / FGSC A1163) OX	AFUB_053460 PE
B0Y3A2	B0Y3A2_ASPFC RNA processing factor 1 OS	Neosartorya fumigata (strain CEA10 / CBS 144.89 / FGSC A1163) OX	AFUB_053470 PE
B0Y3B0	B0Y3B0_ASPFC Eukaryotic translation initiation factor 6 OS	Neosartorya fumigata (strain CEA10 / CBS 144.89 / FGSC A1163) OX	TIF6 PE
B0Y3C3	B0Y3C3_ASPFC Elongator complex protein 3 OS	Neosartorya fumigata (strain CEA10 / CBS 144.89 / FGSC A1163) OX	AFUB_053700 PE
B0Y3G4	B0Y3G4_ASPFC Pre-rRNA-processing protein RIX1 OS	Neosartorya fumigata (strain CEA10 / CBS 144.89 / FGSC A1163) OX	AFUB_054110 PE
B0Y3H8	B0Y3H8_ASPFC Chromatin elongation factor SPT4 OS	Neosartorya fumigata (strain CEA10 / CBS 144.89 / FGSC A1163) OX	AFUB_054250 PE
B0Y3I5	B0Y3I5_ASPFC Cell cycle control protein (Cwf2), putative OS	Neosartorya fumigata (strain CEA10 / CBS 144.89 / FGSC A1163) OX	AFUB_054320 PE
B0Y3L9	B0Y3L9_ASPFC RNP domain protein OS	Neosartorya fumigata (strain CEA10 / CBS 144.89 / FGSC A1163) OX	AFUB_054680 PE
B0Y3Y5	B0Y3Y5_ASPFC RNA binding protein, putative OS	Neosartorya fumigata (strain CEA10 / CBS 144.89 / FGSC A1163) OX	AFUB_055860 PE
B0Y451	B0Y451_ASPFC Transcription factor RfeG, putative OS	Neosartorya fumigata (strain CEA10 / CBS 144.89 / FGSC A1163) OX	AFUB_056530 PE
B0Y477	B0Y477_ASPFC Probable endonuclease LCL3 OS	Neosartorya fumigata (strain CEA10 / CBS 144.89 / FGSC A1163) OX	AFUB_056790 PE
B0Y497	B0Y497_ASPFC Eukaryotic translation initiation factor eIF-4A subunit, putative OS	Neosartorya fumigata (strain CEA10 / CBS 144.89 / FGSC A1163) OX	AFUB_056990 PE
B0Y4B4	B0Y4B4_ASPFC Cysteinyl-tRNA synthetase OS	Neosartorya fumigata (strain CEA10 / CBS 144.89 / FGSC A1163) OX	AFUB_057160 PE
B0Y4B5	B0Y4B5_ASPFC tRNA (adenine(58)-N(1))-methyltransferase catalytic subunit TRM61 OS	Neosartorya fumigata (strain CEA10 / CBS 144.89 / FGSC A1163) OX	AFUB_057170 PE
B0Y4C0	B0Y4C0_ASPFC RNase III domain protein OS	Neosartorya fumigata (strain CEA10 / CBS 144.89 / FGSC A1163) OX	AFUB_057220 PE
B0Y4H6	B0Y4H6_ASPFC UPF0020 domain-containing protein OS	Neosartorya fumigata (strain CEA10 / CBS 144.89 / FGSC A1163) OX	AFUB_069120 PE
B0Y4I6	B0Y4I6_ASPFC Exosome complex exonuclease exoribonuclease (Rrp44), putative OS	Neosartorya fumigata (strain CEA10 / CBS 144.89 / FGSC A1163) OX	AFUB_069220 PE
B0Y4N1	B0Y4N1_ASPFC CCR4-Not complex 3'-5'-exoribonuclease subunit Ccr4 OS	Neosartorya fumigata (strain CEA10 / CBS 144.89 / FGSC A1163) OX	AFUB_069670 PE
B0Y4P6	B0Y4P6_ASPFC Histidine--tRNA ligase OS	Neosartorya fumigata (strain CEA10 / CBS 144.89 / FGSC A1163) OX	AFUB_069820 PE
B0Y4R6	B0Y4R6_ASPFC Mediator of RNA polymerase II transcription subunit 1 OS	Neosartorya fumigata (strain CEA10 / CBS 144.89 / FGSC A1163) OX	AFUB_070020 PE
B0Y4S3	B0Y4S3_ASPFC Uncharacterized protein OS	Neosartorya fumigata (strain CEA10 / CBS 144.89 / FGSC A1163) OX	AFUB_070090 PE
B0Y4T6	B0Y4T6_ASPFC RNA helicase OS	Neosartorya fumigata (strain CEA10 / CBS 144.89 / FGSC A1163) OX	AFUB_070250 PE
B0Y5F1	B0Y5F1_ASPFC Translation initiation regulator (Gcn20), putative OS	Neosartorya fumigata (strain CEA10 / CBS 144.89 / FGSC A1163) OX	AFUB_063180 PE
B0Y5I0	B0Y5I0_ASPFC Ribosomal biogenesis protein Gar2 OS	Neosartorya fumigata (strain CEA10 / CBS 144.89 / FGSC A1163) OX	AFUB_063470 PE
B0Y5L0	B0Y5L0_ASPFC Ribonucleoside-diphosphate reductase OS	Neosartorya fumigata (strain CEA10 / CBS 144.89 / FGSC A1163) OX	AFUB_063760 PE
B0Y5Q6	B0Y5Q6_ASPFC Elongator complex protein 1 OS	Neosartorya fumigata (strain CEA10 / CBS 144.89 / FGSC A1163) OX	AFUB_064230 PE
B0Y5Q8	B0Y5Q8_ASPFC ATP dependent RNA helicase (Dob1), putative OS	Neosartorya fumigata (strain CEA10 / CBS 144.89 / FGSC A1163) OX	AFUB_064250 PE
B0Y5R4	B0Y5R4_ASPFC KH domain protein OS	Neosartorya fumigata (strain CEA10 / CBS 144.89 / FGSC A1163) OX	AFUB_064310 PE
B0Y5U6	B0Y5U6_ASPFC Small nucleolar ribonucleoprotein complex subunit, putative OS	Neosartorya fumigata (strain CEA10 / CBS 144.89 / FGSC A1163) OX	AFUB_064630 PE
B0Y5W7	B0Y5W7_ASPFC U6 snRNA-associated Sm-like protein LSm6 OS	Neosartorya fumigata (strain CEA10 / CBS 144.89 / FGSC A1163) OX	AFUB_064840 PE
B0Y643	B0Y643_ASPFC Transcription elongation factor SPT5 OS	Neosartorya fumigata (strain CEA10 / CBS 144.89 / FGSC A1163) OX	AFUB_065600 PE
B0Y6K9	B0Y6K9_ASPFC Transcription factor RfeF, putative OS	Neosartorya fumigata (strain CEA10 / CBS 144.89 / FGSC A1163) OX	AFUB_067320 PE
B0Y6N0	B0Y6N0_ASPFC Aminoacyl-tRNA hydrolase OS	Neosartorya fumigata (strain CEA10 / CBS 144.89 / FGSC A1163) OX	AFUB_067530 PE
B0Y6P2	B0Y6P2_ASPFC Small nucleolar ribonucleoprotein complex component (Utp5), putative OS	Neosartorya fumigata (strain CEA10 / CBS 144.89 / FGSC A1163) OX	AFUB_067650 PE
B0Y6T9	B0Y6T9_ASPFC Nucleoporin SONB, putative OS	Neosartorya fumigata (strain CEA10 / CBS 144.89 / FGSC A1163) OX	AFUB_068110 PE
B0Y6Z8	B0Y6Z8_ASPFC RNA polymerase II transcription factor related protein OS	Neosartorya fumigata (strain CEA10 / CBS 144.89 / FGSC A1163) OX	AFUB_068700 PE
B0Y716	B0Y716_ASPFC AdoMet-dependent tRNA methyltransferase (MTase) complex subunit OS	Neosartorya fumigata (strain CEA10 / CBS 144.89 / FGSC A1163) OX	AFUB_072230 PE
B0Y728	B0Y728_ASPFC Pre-rRNA-processing protein PNO1 OS	Neosartorya fumigata (strain CEA10 / CBS 144.89 / FGSC A1163) OX	AFUB_072350 PE
B0Y769	B0Y769_ASPFC Mediator of RNA polymerase II transcription subunit 18 OS	Neosartorya fumigata (strain CEA10 / CBS 144.89 / FGSC A1163) OX	MED18 PE
B0Y770	B0Y770_ASPFC Uncharacterized protein OS	Neosartorya fumigata (strain CEA10 / CBS 144.89 / FGSC A1163) OX	AFUB_072770 PE
B0Y7F7	B0Y7F7_ASPFC mRNA (guanine-N(7))-methyltransferase OS	Neosartorya fumigata (strain CEA10 / CBS 144.89 / FGSC A1163) OX	AFUB_073650 PE
B0Y7L8	B0Y7L8_ASPFC DNA-directed RNA polymerase subunit beta OS	Neosartorya fumigata (strain CEA10 / CBS 144.89 / FGSC A1163) OX	AFUB_074260 PE
B0Y7N1	B0Y7N1_ASPFC RNA binding protein Pym, putative OS	Neosartorya fumigata (strain CEA10 / CBS 144.89 / FGSC A1163) OX	AFUB_074390 PE
B0Y7S0	B0Y7S0_ASPFC CCR4-NOT core complex subunit Not4, putative OS	Neosartorya fumigata (strain CEA10 / CBS 144.89 / FGSC A1163) OX	AFUB_074780 PE
B0Y7S8	B0Y7S8_ASPFC RNA helicase OS	Neosartorya fumigata (strain CEA10 / CBS 144.89 / FGSC A1163) OX	AFUB_074860 PE
B0Y7U0	B0Y7U0_ASPFC Uncharacterized protein OS	Neosartorya fumigata (strain CEA10 / CBS 144.89 / FGSC A1163) OX	AFUB_074980 PE
B0Y8A4	B0Y8A4_ASPFC D-ribose-5-phosphate ketol-isomerase OS	Neosartorya fumigata (strain CEA10 / CBS 144.89 / FGSC A1163) OX	AFUB_076650 PE
B0Y8G4	B0Y8G4_ASPFC C6 transcription factor, putative OS	Neosartorya fumigata (strain CEA10 / CBS 144.89 / FGSC A1163) OX	AFUB_077250 PE
B0Y8I6	B0Y8I6_ASPFC Nonsense-mediated mRNA decay protein Upf3, putative OS	Neosartorya fumigata (strain CEA10 / CBS 144.89 / FGSC A1163) OX	AFUB_077470 PE
B0Y8R7	B0Y8R7_ASPFC RNP domain protein OS	Neosartorya fumigata (strain CEA10 / CBS 144.89 / FGSC A1163) OX	AFUB_078300 PE
B0Y8T9	B0Y8T9_ASPFC GDP-mannose pyrophosphorylase OS	Neosartorya fumigata (strain CEA10 / CBS 144.89 / FGSC A1163) OX	AFUB_078530 PE
B0Y9D9	B0Y9D9_ASPFC Alanyl-tRNA synthetase, putative OS	Neosartorya fumigata (strain CEA10 / CBS 144.89 / FGSC A1163) OX	AFUB_080690 PE
B0Y9R3	B0Y9R3_ASPFC Transcription factor (Sin3), putative OS	Neosartorya fumigata (strain CEA10 / CBS 144.89 / FGSC A1163) OX	AFUB_081990 PE
B0Y9T1	B0Y9T1_ASPFC MMS19 nucleotide excision repair protein OS	Neosartorya fumigata (strain CEA10 / CBS 144.89 / FGSC A1163) OX	AFUB_082160 PE
B0Y9T8	B0Y9T8_ASPFC RNA polymerase II subunit 7 OS	Neosartorya fumigata (strain CEA10 / CBS 144.89 / FGSC A1163) OX	AFUB_082230 PE
B0Y9U1	B0Y9U1_ASPFC C6 transcription factor, putative OS	Neosartorya fumigata (strain CEA10 / CBS 144.89 / FGSC A1163) OX	AFUB_082260 PE
B0Y9U2	B0Y9U2_ASPFC Nucleic acid-binding protein OS	Neosartorya fumigata (strain CEA10 / CBS 144.89 / FGSC A1163) OX	AFUB_082270 PE
B0Y9W9	B0Y9W9_ASPFC Small nuclear ribonucleoprotein G OS	Neosartorya fumigata (strain CEA10 / CBS 144.89 / FGSC A1163) OX	AFUB_082540 PE
B0Y9Y3	B0Y9Y3_ASPFC Ribonuclease P complex subunit Pop2, putative OS	Neosartorya fumigata (strain CEA10 / CBS 144.89 / FGSC A1163) OX	AFUB_082690 PE
B0YA00	B0YA00_ASPFC RNA-3'-phosphate cyclase family protein OS	Neosartorya fumigata (strain CEA10 / CBS 144.89 / FGSC A1163) OX	AFUB_082860 PE
B0YA21	B0YA21_ASPFC mRNA cleavage and polyadenylation specificity factor complex subunit OS	Neosartorya fumigata (strain CEA10 / CBS 144.89 / FGSC A1163) OX	AFUB_083120 PE
B0YA41	B0YA41_ASPFC rRNA maturation protein (Nop14), putative OS	Neosartorya fumigata (strain CEA10 / CBS 144.89 / FGSC A1163) OX	AFUB_083330 PE
B0YA94	B0YA94_ASPFC Translation machinery-associated protein 22 OS	Neosartorya fumigata (strain CEA10 / CBS 144.89 / FGSC A1163) OX	AFUB_083860 PE
B0YAU2	B0YAU2_ASPFC Transcription regulator (RTG2), putative OS	Neosartorya fumigata (strain CEA10 / CBS 144.89 / FGSC A1163) OX	AFUB_085840 PE
B0YB18	B0YB18_ASPFC Ribose-phosphate diphosphokinase OS	Neosartorya fumigata (strain CEA10 / CBS 144.89 / FGSC A1163) OX	AFUB_091250 PE
B0YB32	B0YB32_ASPFC Ribonucleoprotein, putative OS	Neosartorya fumigata (strain CEA10 / CBS 144.89 / FGSC A1163) OX	AFUB_091390 PE
B0YB48	B0YB48_ASPFC mRNA transport regulator (Mtr10), putative OS	Neosartorya fumigata (strain CEA10 / CBS 144.89 / FGSC A1163) OX	AFUB_091550 PE
B0YBV8	B0YBV8_ASPFC Isoleucyl-tRNA synthetase OS	Neosartorya fumigata (strain CEA10 / CBS 144.89 / FGSC A1163) OX	AFUB_087990 PE
B0YBZ8	B0YBZ8_ASPFC C6 transcription factor, putative OS	Neosartorya fumigata (strain CEA10 / CBS 144.89 / FGSC A1163) OX	AFUB_088390 PE
B0YC23	B0YC23_ASPFC RNA polymerase I subunit Rpa43, putative OS	Neosartorya fumigata (strain CEA10 / CBS 144.89 / FGSC A1163) OX	AFUB_088640 PE
B0YC42	B0YC42_ASPFC U5 snRNP complex subunit, putative OS	Neosartorya fumigata (strain CEA10 / CBS 144.89 / FGSC A1163) OX	AFUB_088830 PE
B0YC58	B0YC58_ASPFC mRNA processing protein (Mss51), putative OS	Neosartorya fumigata (strain CEA10 / CBS 144.89 / FGSC A1163) OX	AFUB_089010 PE
B0YC71	B0YC71_ASPFC DNA-directed RNA polymerases N/8 kDa subunit superfamily OS	Neosartorya fumigata (strain CEA10 / CBS 144.89 / FGSC A1163) OX	AFUB_089150 PE
B0YC94	B0YC94_ASPFC DNA-directed RNA polymerase II subunit RPB11a, putative OS	Neosartorya fumigata (strain CEA10 / CBS 144.89 / FGSC A1163) OX	AFUB_089390 PE
B0YCB8	B0YCB8_ASPFC Uncharacterized protein OS	Neosartorya fumigata (strain CEA10 / CBS 144.89 / FGSC A1163) OX	AFUB_089630 PE
B0YCQ3	B0YCQ3_ASPFC Nonsense-mediated mRNA decay factor (Upf2), putative OS	Neosartorya fumigata (strain CEA10 / CBS 144.89 / FGSC A1163) OX	AFUB_091010 PE
B0YCQ6	B0YCQ6_ASPFC Uncharacterized protein OS	Neosartorya fumigata (strain CEA10 / CBS 144.89 / FGSC A1163) OX	AFUB_091040 PE
B0YCT5	B0YCT5_ASPFC Transcriptional repressor TupA/RocA, putative OS	Neosartorya fumigata (strain CEA10 / CBS 144.89 / FGSC A1163) OX	AFUB_093130 PE
B0YCT7	B0YCT7_ASPFC snRNA cap binding complex subunit (Gcr3), putative OS	Neosartorya fumigata (strain CEA10 / CBS 144.89 / FGSC A1163) OX	AFUB_093150 PE
B0YCU1	B0YCU1_ASPFC RNA polymerase II Elongator subunit, putative OS	Neosartorya fumigata (strain CEA10 / CBS 144.89 / FGSC A1163) OX	AFUB_093190 PE
B0YCX0	B0YCX0_ASPFC Mediator of RNA polymerase II transcription subunit 6 OS	Neosartorya fumigata (strain CEA10 / CBS 144.89 / FGSC A1163) OX	AFUB_093480 PE
B0YCZ1	B0YCZ1_ASPFC DNA-directed RNA polymerase I and III 14 kDa polypeptide OS	Neosartorya fumigata (strain CEA10 / CBS 144.89 / FGSC A1163) OX	AFUB_093690 PE
B0YCZ5	B0YCZ5_ASPFC Translation elongation factor eEF-1 subunit gamma, putative OS	Neosartorya fumigata (strain CEA10 / CBS 144.89 / FGSC A1163) OX	AFUB_093730 PE
B0YD01	B0YD01_ASPFC tRNA N6-adenosine threonylcarbamoyltransferase OS	Neosartorya fumigata (strain CEA10 / CBS 144.89 / FGSC A1163) OX	KAE1 PE
B0YD18	B0YD18_ASPFC DEAH-box RNA helicase (Dhr1), putative OS	Neosartorya fumigata (strain CEA10 / CBS 144.89 / FGSC A1163) OX	AFUB_093960 PE
B0YD90	B0YD90_ASPFC mRNA-nucleus export ATPase (Elf1), putative OS	Neosartorya fumigata (strain CEA10 / CBS 144.89 / FGSC A1163) OX	AFUB_094710 PE
B0YDJ0	B0YDJ0_ASPFC tRNA (uracil-O(2)-)-methyltransferase OS	Neosartorya fumigata (strain CEA10 / CBS 144.89 / FGSC A1163) OX	AFUB_095760 PE
B0YDJ6	B0YDJ6_ASPFC Eukaryotic translation initiation factor 4C OS	Neosartorya fumigata (strain CEA10 / CBS 144.89 / FGSC A1163) OX	AFUB_095820 PE
B0YEC1	B0YEC1_ASPFC RNA polymerase II transcription factor B subunit 2 OS	Neosartorya fumigata (strain CEA10 / CBS 144.89 / FGSC A1163) OX	AFUB_098650 PE
B0YED2	B0YED2_ASPFC Queuine tRNA-ribosyltransferase OS	Neosartorya fumigata (strain CEA10 / CBS 144.89 / FGSC A1163) OX	AFUB_098770 PE
B0YEJ4	B0YEJ4_ASPFC Pre-RNA splicing factor Slt11, putative OS	Neosartorya fumigata (strain CEA10 / CBS 144.89 / FGSC A1163) OX	AFUB_099390 PE
B0YER0	B0YER0_ASPFC DEAD/DEAH box helicase, putative OS	Neosartorya fumigata (strain CEA10 / CBS 144.89 / FGSC A1163) OX	AFUB_100060 PE
B0YF37	B0YF37_ASPFC Mediator of RNA polymerase II transcription subunit 17 OS	Neosartorya fumigata (strain CEA10 / CBS 144.89 / FGSC A1163) OX	MED17 PE
C0NA24	C0NA24_AJECG Elongation factor OS	Ajellomyces capsulatus (strain G186AR / H82 / ATCC MYA-2454 / RMSCC 2432) OX	HCBG_01183 PE
C0NAF4	C0NAF4_AJECG ATP-dependent RNA helicase DED1 OS	Ajellomyces capsulatus (strain G186AR / H82 / ATCC MYA-2454 / RMSCC 2432) OX	HCBG_00100 PE
C0NB22	C0NB22_AJECG RNA-binding protein OS	Ajellomyces capsulatus (strain G186AR / H82 / ATCC MYA-2454 / RMSCC 2432) OX	HCBG_00318 PE
C0NB61	C0NB61_AJECG DNA-directed RNA polymerase subunit beta OS	Ajellomyces capsulatus (strain G186AR / H82 / ATCC MYA-2454 / RMSCC 2432) OX	HCBG_00357 PE
C0NBT4	C0NBT4_AJECG RRM domain-containing protein OS	Ajellomyces capsulatus (strain G186AR / H82 / ATCC MYA-2454 / RMSCC 2432) OX	HCBG_00580 PE
C0NC78	C0NC78_AJECG Eukaryotic translation initiation factor 3 subunit A OS	Ajellomyces capsulatus (strain G186AR / H82 / ATCC MYA-2454 / RMSCC 2432) OX	TIF32 PE
C0NCS0	C0NCS0_AJECG Alternative oxidase OS	Ajellomyces capsulatus (strain G186AR / H82 / ATCC MYA-2454 / RMSCC 2432) OX	HCBG_00916 PE
C0NCT3	C0NCT3_AJECG KH domain RNA binding protein OS	Ajellomyces capsulatus (strain G186AR / H82 / ATCC MYA-2454 / RMSCC 2432) OX	HCBG_00929 PE
C0NCW5	C0NCW5_AJECG Protein transport protein SEC31 OS	Ajellomyces capsulatus (strain G186AR / H82 / ATCC MYA-2454 / RMSCC 2432) OX	HCBG_00961 PE
C0ND66	C0ND66_AJECG Arginyl-tRNA synthetase OS	Ajellomyces capsulatus (strain G186AR / H82 / ATCC MYA-2454 / RMSCC 2432) OX	HCBG_01062 PE
C0NE71	C0NE71_AJECG Eukaryotic peptide chain release factor subunit 1 OS	Ajellomyces capsulatus (strain G186AR / H82 / ATCC MYA-2454 / RMSCC 2432) OX	HCBG_02164 PE
C0NE91	C0NE91_AJECG Seryl-tRNA synthetase OS	Ajellomyces capsulatus (strain G186AR / H82 / ATCC MYA-2454 / RMSCC 2432) OX	HCBG_02184 PE
C0NEY0	C0NEY0_AJECG tRNA guanylyltransferase OS	Ajellomyces capsulatus (strain G186AR / H82 / ATCC MYA-2454 / RMSCC 2432) OX	HCBG_01446 PE
C0NF14	C0NF14_AJECG Amidase OS	Ajellomyces capsulatus (strain G186AR / H82 / ATCC MYA-2454 / RMSCC 2432) OX	HCBG_01480 PE
C0NF46	C0NF46_AJECG Nucleolar protein 58 OS	Ajellomyces capsulatus (strain G186AR / H82 / ATCC MYA-2454 / RMSCC 2432) OX	HCBG_01512 PE
C0NFE2	C0NFE2_AJECG Nuclear protein SNF4 OS	Ajellomyces capsulatus (strain G186AR / H82 / ATCC MYA-2454 / RMSCC 2432) OX	HCBG_01608 PE
C0NFH9	C0NFH9_AJECG U6 snRNA-associated Sm-like protein LSm3 OS	Ajellomyces capsulatus (strain G186AR / H82 / ATCC MYA-2454 / RMSCC 2432) OX	LSM3 PE
C0NFM3	C0NFM3_AJECG XPG I-region protein OS	Ajellomyces capsulatus (strain G186AR / H82 / ATCC MYA-2454 / RMSCC 2432) OX	HCBG_01689 PE
C0NFW3	C0NFW3_AJECG RNA polymerase Rpb1 C-terminal repeat domain-containing protein OS	Ajellomyces capsulatus (strain G186AR / H82 / ATCC MYA-2454 / RMSCC 2432) OX	HCBG_01779 PE
C0NG17	C0NG17_AJECG Pre-mRNA-splicing factor brr2 OS	Ajellomyces capsulatus (strain G186AR / H82 / ATCC MYA-2454 / RMSCC 2432) OX	HCBG_01833 PE
C0NGB7	C0NGB7_AJECG Mediator of RNA polymerase II transcription subunit 18 OS	Ajellomyces capsulatus (strain G186AR / H82 / ATCC MYA-2454 / RMSCC 2432) OX	MED18 PE
C0NGT3	C0NGT3_AJECG Eukaryotic translation initiation factor 3 subunit K OS	Ajellomyces capsulatus (strain G186AR / H82 / ATCC MYA-2454 / RMSCC 2432) OX	HCBG_02555 PE
C0NGY7	C0NGY7_AJECG Aspartate--tRNA ligase OS	Ajellomyces capsulatus (strain G186AR / H82 / ATCC MYA-2454 / RMSCC 2432) OX	HCBG_02609 PE
C0NGZ9	C0NGZ9_AJECG Threonyl-tRNA synthetase OS	Ajellomyces capsulatus (strain G186AR / H82 / ATCC MYA-2454 / RMSCC 2432) OX	HCBG_02621 PE
C0NH95	C0NH95_AJECG Leucyl-tRNA synthetase OS	Ajellomyces capsulatus (strain G186AR / H82 / ATCC MYA-2454 / RMSCC 2432) OX	HCBG_02717 PE
C0NHN5	C0NHN5_AJECG Alpha-NAC OS	Ajellomyces capsulatus (strain G186AR / H82 / ATCC MYA-2454 / RMSCC 2432) OX	HCBG_02857 PE
C0NHT4	C0NHT4_AJECG ATP-dependent RNA helicase SUB2 OS	Ajellomyces capsulatus (strain G186AR / H82 / ATCC MYA-2454 / RMSCC 2432) OX	HCBG_02906 PE
C0NJ54	C0NJ54_AJECG Elongation factor Tu OS	Ajellomyces capsulatus (strain G186AR / H82 / ATCC MYA-2454 / RMSCC 2432) OX	HCBG_03184 PE
C0NJX9	C0NJX9_AJECG KH domain-containing protein OS	Ajellomyces capsulatus (strain G186AR / H82 / ATCC MYA-2454 / RMSCC 2432) OX	HCBG_03459 PE
C0NKB6	C0NKB6_AJECG Elongation factor 1-beta OS	Ajellomyces capsulatus (strain G186AR / H82 / ATCC MYA-2454 / RMSCC 2432) OX	HCBG_03596 PE
C0NKC4	C0NKC4_AJECG Pru domain-containing protein OS	Ajellomyces capsulatus (strain G186AR / H82 / ATCC MYA-2454 / RMSCC 2432) OX	HCBG_03604 PE
C0NKL8	C0NKL8_AJECG Alanine--tRNA ligase OS	Ajellomyces capsulatus (strain G186AR / H82 / ATCC MYA-2454 / RMSCC 2432) OX	ALA1 PE
C0NLD2	C0NLD2_AJECG Nucleoporin Nup157/170 OS	Ajellomyces capsulatus (strain G186AR / H82 / ATCC MYA-2454 / RMSCC 2432) OX	HCBG_04312 PE
C0NLN8	C0NLN8_AJECG Uncharacterized protein OS	Ajellomyces capsulatus (strain G186AR / H82 / ATCC MYA-2454 / RMSCC 2432) OX	HCBG_04418 PE
C0NNC4	C0NNC4_AJECG Pre-mRNA-processing factor 39 OS	Ajellomyces capsulatus (strain G186AR / H82 / ATCC MYA-2454 / RMSCC 2432) OX	HCBG_04251 PE
C0NNR3	C0NNR3_AJECG 116 kDa U5 small nuclear ribonucleoprotein component OS	Ajellomyces capsulatus (strain G186AR / H82 / ATCC MYA-2454 / RMSCC 2432) OX	HCBG_04793 PE
C0NNW0	C0NNW0_AJECG mRNA cleavage and polyadenylation factor CLP1 OS	Ajellomyces capsulatus (strain G186AR / H82 / ATCC MYA-2454 / RMSCC 2432) OX	CLP1 PE
C0NP10	C0NP10_AJECG U2 small nuclear ribonucleoprotein A' OS	Ajellomyces capsulatus (strain G186AR / H82 / ATCC MYA-2454 / RMSCC 2432) OX	HCBG_04890 PE
C0NPC0	C0NPC0_AJECG Acyl-RNA-complex subunit OS	Ajellomyces capsulatus (strain G186AR / H82 / ATCC MYA-2454 / RMSCC 2432) OX	HCBG_05000 PE
C0NQQ9	C0NQQ9_AJECG Poly(A)+ RNA export protein OS	Ajellomyces capsulatus (strain G186AR / H82 / ATCC MYA-2454 / RMSCC 2432) OX	HCBG_05339 PE
C0NQU7	C0NQU7_AJECG Eukaryotic translation initiation factor 3 subunit F OS	Ajellomyces capsulatus (strain G186AR / H82 / ATCC MYA-2454 / RMSCC 2432) OX	HCBG_05377 PE
C0NRS1	C0NRS1_AJECG Pre-mRNA polyadenylation factor fip1 OS	Ajellomyces capsulatus (strain G186AR / H82 / ATCC MYA-2454 / RMSCC 2432) OX	HCBG_05851 PE
C0NRU5	C0NRU5_AJECG Transcription factor BYE1 OS	Ajellomyces capsulatus (strain G186AR / H82 / ATCC MYA-2454 / RMSCC 2432) OX	HCBG_05875 PE
C0NRY6	C0NRY6_AJECG ERF-3 OS	Ajellomyces capsulatus (strain G186AR / H82 / ATCC MYA-2454 / RMSCC 2432) OX	HCBG_05916 PE
C0NSN4	C0NSN4_AJECG Elongation factor 2 OS	Ajellomyces capsulatus (strain G186AR / H82 / ATCC MYA-2454 / RMSCC 2432) OX	HCBG_06164 PE
C0NSY4	C0NSY4_AJECG RNA binding domain-containing protein OS	Ajellomyces capsulatus (strain G186AR / H82 / ATCC MYA-2454 / RMSCC 2432) OX	HCBG_06264 PE
C0NTZ7	C0NTZ7_AJECG Uncharacterized protein OS	Ajellomyces capsulatus (strain G186AR / H82 / ATCC MYA-2454 / RMSCC 2432) OX	HCBG_06627 PE
C0NV20	C0NV20_AJECG Eukaryotic translation initiation factor 3 subunit E OS	Ajellomyces capsulatus (strain G186AR / H82 / ATCC MYA-2454 / RMSCC 2432) OX	INT6 PE
C0NVD9	C0NVD9_AJECG Eukaryotic translation initiation factor 3 subunit L OS	Ajellomyces capsulatus (strain G186AR / H82 / ATCC MYA-2454 / RMSCC 2432) OX	HCBG_07119 PE
C0NWH9	C0NWH9_AJECG RNA-binding protein OS	Ajellomyces capsulatus (strain G186AR / H82 / ATCC MYA-2454 / RMSCC 2432) OX	HCBG_07509 PE
C0NWN5	C0NWN5_AJECG Polymerase II polypeptide J OS	Ajellomyces capsulatus (strain G186AR / H82 / ATCC MYA-2454 / RMSCC 2432) OX	HCBG_07565 PE
C0NWP4	C0NWP4_AJECG Eukaryotic translation initiation factor 3 subunit M OS	Ajellomyces capsulatus (strain G186AR / H82 / ATCC MYA-2454 / RMSCC 2432) OX	HCBG_07574 PE
C0NWV5	C0NWV5_AJECG Uncharacterized protein OS	Ajellomyces capsulatus (strain G186AR / H82 / ATCC MYA-2454 / RMSCC 2432) OX	HCBG_07635 PE
C0NX45	C0NX45_AJECG Uncharacterized protein OS	Ajellomyces capsulatus (strain G186AR / H82 / ATCC MYA-2454 / RMSCC 2432) OX	HCBG_08037 PE
C0NXS9	C0NXS9_AJECG Eukaryotic translation initiation factor 2A OS	Ajellomyces capsulatus (strain G186AR / H82 / ATCC MYA-2454 / RMSCC 2432) OX	HCBG_07723 PE
C0NYN4	C0NYN4_AJECG Pre-mRNA-splicing factor OS	Ajellomyces capsulatus (strain G186AR / H82 / ATCC MYA-2454 / RMSCC 2432) OX	HCBG_08264 PE
C0NZE4	C0NZE4_AJECG D-aminoacyl-tRNA deacylase OS	Ajellomyces capsulatus (strain G186AR / H82 / ATCC MYA-2454 / RMSCC 2432) OX	HCBG_08524 PE
C0P003	C0P003_AJECG Eukaryotic translation initiation factor 3 subunit G OS	Ajellomyces capsulatus (strain G186AR / H82 / ATCC MYA-2454 / RMSCC 2432) OX	TIF35 PE
C0P0R0	C0P0R0_AJECG U6 snRNA-associated Sm-like protein LSm2 OS	Ajellomyces capsulatus (strain G186AR / H82 / ATCC MYA-2454 / RMSCC 2432) OX	HCBG_08990 PE
C0P155	C0P155_AJECG RNA binding domain-containing protein OS	Ajellomyces capsulatus (strain G186AR / H82 / ATCC MYA-2454 / RMSCC 2432) OX	HCBG_09135 PE
C0P170	C0P170_AJECG Cap binding protein OS	Ajellomyces capsulatus (strain G186AR / H82 / ATCC MYA-2454 / RMSCC 2432) OX	HCBG_09150 PE
C0S6U5	C0S6U5_PARBP Uncharacterized protein OS	Paracoccidioides brasiliensis (strain Pb03) OX	PABG_03400 PE
C1GL98	C1GL98_PARBD Polyadenylate-binding protein OS	Paracoccidioides brasiliensis (strain Pb18) OX	PADG_07884 PE
B0XXS1	CLU_ASPFC Clustered mitochondria protein homolog OS	Neosartorya fumigata (strain CEA10 / CBS 144.89 / FGSC A1163) OX	clu1 PE
Q59MA9	CLU_CANAL Clustered mitochondria protein homolog OS	Candida albicans (strain SC5314 / ATCC MYA-2876) OX	CLU1 PE
J9VE33	CRZ1_CRYNH Transcriptional regulator CRZ1 OS	Cryptococcus neoformans var. grubii serotype A (strain H99 / ATCC 208821 / CBS 10515 / FGSC 9487) OX	CRZ1 PE
B0Y1E7	CTU2_ASPFC Cytoplasmic tRNA 2-thiolation protein 2 OS	Neosartorya fumigata (strain CEA10 / CBS 144.89 / FGSC A1163) OX	ncs2 PE
Q5AJD0	DBP5_CANAL ATP-dependent RNA helicase DBP5 OS	Candida albicans (strain SC5314 / ATCC MYA-2876) OX	DBP5 PE
Q58Z64	DHH1_CRYNH ATP-dependent RNA helicase VAD1 OS	Cryptococcus neoformans var. grubii serotype A (strain H99 / ATCC 208821 / CBS 10515 / FGSC 9487) OX	VAD1 PE
Q07730	ECE1_CANAL Extent of cell elongation protein 1 OS	Candida albicans (strain SC5314 / ATCC MYA-2876) OX	ECE1 PE
B0Y604	EFGM_ASPFC Elongation factor G, mitochondrial OS	Neosartorya fumigata (strain CEA10 / CBS 144.89 / FGSC A1163) OX	mef1 PE
P87163	EI2BE_CANAL Translation initiation factor eIF-2B subunit epsilon OS	Candida albicans (strain SC5314 / ATCC MYA-2876) OX	GCD6 PE
Q59PL9	EIF3A_CANAL Eukaryotic translation initiation factor 3 subunit A OS	Candida albicans (strain SC5314 / ATCC MYA-2876) OX	RPG1A PE
B0XRG7	EIF3B_ASPFC Eukaryotic translation initiation factor 3 subunit B OS	Neosartorya fumigata (strain CEA10 / CBS 144.89 / FGSC A1163) OX	prt1 PE
Q5AGV4	EIF3B_CANAL Eukaryotic translation initiation factor 3 subunit B OS	Candida albicans (strain SC5314 / ATCC MYA-2876) OX	PRT1 PE
Q5AML1	EIF3C_CANAL Eukaryotic translation initiation factor 3 subunit C OS	Candida albicans (strain SC5314 / ATCC MYA-2876) OX	NIP1 PE
Q59ZV5	EIF3G_CANAL Eukaryotic translation initiation factor 3 subunit G OS	Candida albicans (strain SC5314 / ATCC MYA-2876) OX	TIF35 PE
B0XQB9	EIF3H_ASPFC Eukaryotic translation initiation factor 3 subunit H OS	Neosartorya fumigata (strain CEA10 / CBS 144.89 / FGSC A1163) OX	AFUB_009410 PE
Q5AI86	EIF3I_CANAL Eukaryotic translation initiation factor 3 subunit I OS	Candida albicans (strain SC5314 / ATCC MYA-2876) OX	TIF34 PE
B0Y762	EIF3J_ASPFC Eukaryotic translation initiation factor 3 subunit J OS	Neosartorya fumigata (strain CEA10 / CBS 144.89 / FGSC A1163) OX	hcr1 PE
Q9P975	IF4E_CANAL Eukaryotic translation initiation factor 4E OS	Candida albicans (strain SC5314 / ATCC MYA-2876) OX	TIF45 PE
J9VDB3	J9VDB3_CRYNH U1 small nuclear ribonucleoprotein 70kDa OS	Cryptococcus neoformans var. grubii serotype A (strain H99 / ATCC 208821 / CBS 10515 / FGSC 9487) OX	CNAG_00140 PE
J9VDU5	J9VDU5_CRYNH Uncharacterized protein OS	Cryptococcus neoformans var. grubii serotype A (strain H99 / ATCC 208821 / CBS 10515 / FGSC 9487) OX	CNAG_00317 PE
J9VDY5	J9VDY5_CRYNH Splicing factor 3A subunit 1 OS	Cryptococcus neoformans var. grubii serotype A (strain H99 / ATCC 208821 / CBS 10515 / FGSC 9487) OX	CNAG_00111 PE
J9VER4	J9VER4_CRYNH RRM domain-containing protein OS	Cryptococcus neoformans var. grubii serotype A (strain H99 / ATCC 208821 / CBS 10515 / FGSC 9487) OX	CNAG_00410 PE
J9VFG8	J9VFG8_CRYNH Pre-mRNA-splicing factor SLT11 OS	Cryptococcus neoformans var. grubii serotype A (strain H99 / ATCC 208821 / CBS 10515 / FGSC 9487) OX	CNAG_00708 PE
J9VFR6	J9VFR6_CRYNH CCR4-NOT transcriptional complex subunit CAF120 OS	Cryptococcus neoformans var. grubii serotype A (strain H99 / ATCC 208821 / CBS 10515 / FGSC 9487) OX	CNAG_00777 PE
J9VFU1	J9VFU1_CRYNH Glutaminyl-tRNA synthetase OS	Cryptococcus neoformans var. grubii serotype A (strain H99 / ATCC 208821 / CBS 10515 / FGSC 9487) OX	CNAG_00084 PE
J9VGK8	J9VGK8_CRYNH Zn(2)-C6 fungal-type domain-containing protein OS	Cryptococcus neoformans var. grubii serotype A (strain H99 / ATCC 208821 / CBS 10515 / FGSC 9487) OX	CNAG_04023 PE
J9VGR3	J9VGR3_CRYNH Prolyl-tRNA synthetase OS	Cryptococcus neoformans var. grubii serotype A (strain H99 / ATCC 208821 / CBS 10515 / FGSC 9487) OX	CNAG_04082 PE
J9VH09	J9VH09_CRYNH RNA-binding protein with serine-rich domain 1 OS	Cryptococcus neoformans var. grubii serotype A (strain H99 / ATCC 208821 / CBS 10515 / FGSC 9487) OX	CNAG_02995 PE
J9VH85	J9VH85_CRYNH RNA binding protein OS	Cryptococcus neoformans var. grubii serotype A (strain H99 / ATCC 208821 / CBS 10515 / FGSC 9487) OX	CNAG_04028 PE
J9VHQ1	J9VHQ1_CRYNH Coiled-coil domain-containing protein 12 OS	Cryptococcus neoformans var. grubii serotype A (strain H99 / ATCC 208821 / CBS 10515 / FGSC 9487) OX	CNAG_00761 PE
J9VHQ8	J9VHQ8_CRYNH Transcription factor IWS1 OS	Cryptococcus neoformans var. grubii serotype A (strain H99 / ATCC 208821 / CBS 10515 / FGSC 9487) OX	CNAG_02956 PE
J9VHR1	J9VHR1_CRYNH U6 snRNA-associated Sm-like protein LSm5 OS	Cryptococcus neoformans var. grubii serotype A (strain H99 / ATCC 208821 / CBS 10515 / FGSC 9487) OX	LSM5 PE
J9VHW8	J9VHW8_CRYNH Uncharacterized protein OS	Cryptococcus neoformans var. grubii serotype A (strain H99 / ATCC 208821 / CBS 10515 / FGSC 9487) OX	CNAG_00845 PE
J9VI08	J9VI08_CRYNH Small nuclear ribonucleoprotein Sm D1 OS	Cryptococcus neoformans var. grubii serotype A (strain H99 / ATCC 208821 / CBS 10515 / FGSC 9487) OX	CNAG_06779 PE
J9VI91	J9VI91_CRYNH Pumilio-family RNA binding protein OS	Cryptococcus neoformans var. grubii serotype A (strain H99 / ATCC 208821 / CBS 10515 / FGSC 9487) OX	CNAG_02810 PE
J9VIB2	J9VIB2_CRYNH Eukaryotic translation initiation factor 3 subunit D OS	Cryptococcus neoformans var. grubii serotype A (strain H99 / ATCC 208821 / CBS 10515 / FGSC 9487) OX	CNAG_03641 PE
J9VIG4	J9VIG4_CRYNH Pre-mRNA branch site protein p14 OS	Cryptococcus neoformans var. grubii serotype A (strain H99 / ATCC 208821 / CBS 10515 / FGSC 9487) OX	CNAG_04977 PE
J9VII3	J9VII3_CRYNH D-aminoacyl-tRNA deacylase OS	Cryptococcus neoformans var. grubii serotype A (strain H99 / ATCC 208821 / CBS 10515 / FGSC 9487) OX	CNAG_03720 PE
J9VIJ3	J9VIJ3_CRYNH DNA-directed RNA polymerase II subunit RPB11 OS	Cryptococcus neoformans var. grubii serotype A (strain H99 / ATCC 208821 / CBS 10515 / FGSC 9487) OX	CNAG_03730 PE
J9VIQ2	J9VIQ2_CRYNH Uncharacterized protein OS	Cryptococcus neoformans var. grubii serotype A (strain H99 / ATCC 208821 / CBS 10515 / FGSC 9487) OX	CNAG_07567 PE
J9VJ62	J9VJ62_CRYNH Transcriptional regulator Nrg1 OS	Cryptococcus neoformans var. grubii serotype A (strain H99 / ATCC 208821 / CBS 10515 / FGSC 9487) OX	CNAG_05222 PE
J9VJU3	J9VJU3_CRYNH Uncharacterized protein OS	Cryptococcus neoformans var. grubii serotype A (strain H99 / ATCC 208821 / CBS 10515 / FGSC 9487) OX	CNAG_05233 PE
J9VJX9	J9VJX9_CRYNH Nucleolar protein 15 OS	Cryptococcus neoformans var. grubii serotype A (strain H99 / ATCC 208821 / CBS 10515 / FGSC 9487) OX	CNAG_07511 PE
J9VK45	J9VK45_CRYNH Methionyl-tRNA synthetase OS	Cryptococcus neoformans var. grubii serotype A (strain H99 / ATCC 208821 / CBS 10515 / FGSC 9487) OX	CNAG_01305 PE
J9VKC1	J9VKC1_CRYNH ATP-dependent RNA helicase DBP10 OS	Cryptococcus neoformans var. grubii serotype A (strain H99 / ATCC 208821 / CBS 10515 / FGSC 9487) OX	CNAG_06741 PE
J9VKH4	J9VKH4_CRYNH Cytoplasmic protein OS	Cryptococcus neoformans var. grubii serotype A (strain H99 / ATCC 208821 / CBS 10515 / FGSC 9487) OX	CNAG_01182 PE
J9VKP9	J9VKP9_CRYNH Ribosomal RNA-processing protein 8 OS	Cryptococcus neoformans var. grubii serotype A (strain H99 / ATCC 208821 / CBS 10515 / FGSC 9487) OX	CNAG_01104 PE
J9VKQ3	J9VKQ3_CRYNH Zf-C3HC4 type zinc finger protein OS	Cryptococcus neoformans var. grubii serotype A (strain H99 / ATCC 208821 / CBS 10515 / FGSC 9487) OX	CNAG_03689 PE
J9VKS0	J9VKS0_CRYNH Phosphoribosylaminoimidazole-succinocarboxamide synthase OS	Cryptococcus neoformans var. grubii serotype A (strain H99 / ATCC 208821 / CBS 10515 / FGSC 9487) OX	CNAG_00143 PE
J9VLH4	J9VLH4_CRYNH Translation initiation factor 4G OS	Cryptococcus neoformans var. grubii serotype A (strain H99 / ATCC 208821 / CBS 10515 / FGSC 9487) OX	CNAG_00402 PE
J9VLI9	J9VLI9_CRYNH Elongation factor 1-gamma OS	Cryptococcus neoformans var. grubii serotype A (strain H99 / ATCC 208821 / CBS 10515 / FGSC 9487) OX	CNAG_00417 PE
J9VLL7	J9VLL7_CRYNH Zinc knuckle family protein OS	Cryptococcus neoformans var. grubii serotype A (strain H99 / ATCC 208821 / CBS 10515 / FGSC 9487) OX	CNAG_03964 PE
J9VLT3	J9VLT3_CRYNH Translation initiation factor SUI1 OS	Cryptococcus neoformans var. grubii serotype A (strain H99 / ATCC 208821 / CBS 10515 / FGSC 9487) OX	CNAG_04054 PE
J9VLU7	J9VLU7_CRYNH U4/U6 small nuclear ribonucleoprotein PRP31 OS	Cryptococcus neoformans var. grubii serotype A (strain H99 / ATCC 208821 / CBS 10515 / FGSC 9487) OX	CNAG_04069 PE
J9VLW5	J9VLW5_CRYNH DNA-directed RNA polymerase subunit OS	Cryptococcus neoformans var. grubii serotype A (strain H99 / ATCC 208821 / CBS 10515 / FGSC 9487) OX	CNAG_05146 PE
J9VM26	J9VM26_CRYNH Small RNA 2'-O-methyltransferase OS	Cryptococcus neoformans var. grubii serotype A (strain H99 / ATCC 208821 / CBS 10515 / FGSC 9487) OX	CNAG_03046 PE
J9VM47	J9VM47_CRYNH U6 snRNA-associated Sm-like protein LSm7 OS	Cryptococcus neoformans var. grubii serotype A (strain H99 / ATCC 208821 / CBS 10515 / FGSC 9487) OX	CNAG_05241 PE
J9VM74	J9VM74_CRYNH Translation initiation factor 2 subunit 2 OS	Cryptococcus neoformans var. grubii serotype A (strain H99 / ATCC 208821 / CBS 10515 / FGSC 9487) OX	CNAG_02486 PE
J9VM77	J9VM77_CRYNH Nucleoporin nsp1 OS	Cryptococcus neoformans var. grubii serotype A (strain H99 / ATCC 208821 / CBS 10515 / FGSC 9487) OX	CNAG_00666 PE
J9VMF7	J9VMF7_CRYNH Aspartate--tRNA ligase OS	Cryptococcus neoformans var. grubii serotype A (strain H99 / ATCC 208821 / CBS 10515 / FGSC 9487) OX	CNAG_07400 PE
J9VMY0	J9VMY0_CRYNH Phenylalanyl-tRNA synthetase beta subunit OS	Cryptococcus neoformans var. grubii serotype A (strain H99 / ATCC 208821 / CBS 10515 / FGSC 9487) OX	CNAG_02763 PE
J9VMY1	J9VMY1_CRYNH Threonyl-tRNA synthetase OS	Cryptococcus neoformans var. grubii serotype A (strain H99 / ATCC 208821 / CBS 10515 / FGSC 9487) OX	CNAG_06755 PE
J9VMY2	J9VMY2_CRYNH Eukaryotic translation initiation factor 3 subunit A OS	Cryptococcus neoformans var. grubii serotype A (strain H99 / ATCC 208821 / CBS 10515 / FGSC 9487) OX	TIF32 PE
J9VN41	J9VN41_CRYNH Eukaryotic translation initiation factor 5B OS	Cryptococcus neoformans var. grubii serotype A (strain H99 / ATCC 208821 / CBS 10515 / FGSC 9487) OX	CNAG_03606 PE
J9VN49	J9VN49_CRYNH Pre-mRNA-splicing factor ISY1 OS	Cryptococcus neoformans var. grubii serotype A (strain H99 / ATCC 208821 / CBS 10515 / FGSC 9487) OX	CNAG_01271 PE
J9VNG0	J9VNG0_CRYNH Pre-mRNA-splicing factor ini1 OS	Cryptococcus neoformans var. grubii serotype A (strain H99 / ATCC 208821 / CBS 10515 / FGSC 9487) OX	CNAG_05679 PE
J9VNM8	J9VNM8_CRYNH Uncharacterized protein OS	Cryptococcus neoformans var. grubii serotype A (strain H99 / ATCC 208821 / CBS 10515 / FGSC 9487) OX	CNAG_03793 PE
J9VNT0	J9VNT0_CRYNH RRM domain-containing protein OS	Cryptococcus neoformans var. grubii serotype A (strain H99 / ATCC 208821 / CBS 10515 / FGSC 9487) OX	CNAG_01060 PE
J9VNW1	J9VNW1_CRYNH Splicing factor U2AF 65 kDa subunit OS	Cryptococcus neoformans var. grubii serotype A (strain H99 / ATCC 208821 / CBS 10515 / FGSC 9487) OX	CNAG_05848 PE
J9VPU6	J9VPU6_CRYNH Zinc finger protein OS	Cryptococcus neoformans var. grubii serotype A (strain H99 / ATCC 208821 / CBS 10515 / FGSC 9487) OX	CNAG_03261 PE
J9VPU9	J9VPU9_CRYNH Asparaginyl-tRNA synthetase OS	Cryptococcus neoformans var. grubii serotype A (strain H99 / ATCC 208821 / CBS 10515 / FGSC 9487) OX	CNAG_02418 PE
J9VQ08	J9VQ08_CRYNH DNA-directed RNA polymerase II subunit RPB4 OS	Cryptococcus neoformans var. grubii serotype A (strain H99 / ATCC 208821 / CBS 10515 / FGSC 9487) OX	CNAG_01444 PE
J9VQ10	J9VQ10_CRYNH U6 snRNA-associated Sm-like protein LSm4 OS	Cryptococcus neoformans var. grubii serotype A (strain H99 / ATCC 208821 / CBS 10515 / FGSC 9487) OX	LSM4 PE
J9VQ69	J9VQ69_CRYNH RRM domain-containing protein OS	Cryptococcus neoformans var. grubii serotype A (strain H99 / ATCC 208821 / CBS 10515 / FGSC 9487) OX	CNAG_02843 PE
J9VQC0	J9VQC0_CRYNH Endonuclease OS	Cryptococcus neoformans var. grubii serotype A (strain H99 / ATCC 208821 / CBS 10515 / FGSC 9487) OX	CNAG_02204 PE
J9VQC3	J9VQC3_CRYNH Arginyl-tRNA synthetase OS	Cryptococcus neoformans var. grubii serotype A (strain H99 / ATCC 208821 / CBS 10515 / FGSC 9487) OX	CNAG_03457 PE
J9VQG8	J9VQG8_CRYNH Splicing factor 3B subunit 2 OS	Cryptococcus neoformans var. grubii serotype A (strain H99 / ATCC 208821 / CBS 10515 / FGSC 9487) OX	CNAG_03267 PE
J9VQK8	J9VQK8_CRYNH Elongation factor 1-beta OS	Cryptococcus neoformans var. grubii serotype A (strain H99 / ATCC 208821 / CBS 10515 / FGSC 9487) OX	CNAG_02714 PE
J9VQZ9	J9VQZ9_CRYNH Elongation factor 3 OS	Cryptococcus neoformans var. grubii serotype A (strain H99 / ATCC 208821 / CBS 10515 / FGSC 9487) OX	CNAG_01117 PE
J9VR00	J9VR00_CRYNH SBDS family rRNA metabolism protein OS	Cryptococcus neoformans var. grubii serotype A (strain H99 / ATCC 208821 / CBS 10515 / FGSC 9487) OX	CNAG_06881 PE
J9VRF2	J9VRF2_CRYNH Zinc finger protein 830 OS	Cryptococcus neoformans var. grubii serotype A (strain H99 / ATCC 208821 / CBS 10515 / FGSC 9487) OX	CNAG_05030 PE
J9VRM8	J9VRM8_CRYNH Eukaryotic translation initiation factor 3 subunit L OS	Cryptococcus neoformans var. grubii serotype A (strain H99 / ATCC 208821 / CBS 10515 / FGSC 9487) OX	CNAG_05105 PE
J9VRV8	J9VRV8_CRYNH Methionine-tRNA ligase, beta subunit OS	Cryptococcus neoformans var. grubii serotype A (strain H99 / ATCC 208821 / CBS 10515 / FGSC 9487) OX	CNAG_05827 PE
J9VRY9	J9VRY9_CRYNH Transcription elongation factor OS	Cryptococcus neoformans var. grubii serotype A (strain H99 / ATCC 208821 / CBS 10515 / FGSC 9487) OX	CNAG_07679 PE
J9VSJ4	J9VSJ4_CRYNH Zinc metalloprotease OS	Cryptococcus neoformans var. grubii serotype A (strain H99 / ATCC 208821 / CBS 10515 / FGSC 9487) OX	CNAG_04524 PE
J9VSM6	J9VSM6_CRYNH Nucleolysin TIA-1/TIAR OS	Cryptococcus neoformans var. grubii serotype A (strain H99 / ATCC 208821 / CBS 10515 / FGSC 9487) OX	CNAG_01413 PE
J9VSU4	J9VSU4_CRYNH DNA-directed RNA polymerase I, II, and III subunit RPABC4 OS	Cryptococcus neoformans var. grubii serotype A (strain H99 / ATCC 208821 / CBS 10515 / FGSC 9487) OX	CNAG_07424 PE
J9VSY2	J9VSY2_CRYNH Glycine-rich RNA binding protein OS	Cryptococcus neoformans var. grubii serotype A (strain H99 / ATCC 208821 / CBS 10515 / FGSC 9487) OX	CNAG_03281 PE
J9VT51	J9VT51_CRYNH Protein transport protein SEC31 OS	Cryptococcus neoformans var. grubii serotype A (strain H99 / ATCC 208821 / CBS 10515 / FGSC 9487) OX	CNAG_04803 PE
J9VTN5	J9VTN5_CRYNH Transcription initiation factor IIA subunit 2 OS	Cryptococcus neoformans var. grubii serotype A (strain H99 / ATCC 208821 / CBS 10515 / FGSC 9487) OX	CNAG_03557 PE
J9VTY3	J9VTY3_CRYNH Uncharacterized protein OS	Cryptococcus neoformans var. grubii serotype A (strain H99 / ATCC 208821 / CBS 10515 / FGSC 9487) OX	CNAG_05751 PE
J9VU01	J9VU01_CRYNH Cytoplasmic protein OS	Cryptococcus neoformans var. grubii serotype A (strain H99 / ATCC 208821 / CBS 10515 / FGSC 9487) OX	CNAG_05769 PE
J9VU49	J9VU49_CRYNH Lysine--tRNA ligase OS	Cryptococcus neoformans var. grubii serotype A (strain H99 / ATCC 208821 / CBS 10515 / FGSC 9487) OX	CNAG_04179 PE
J9VU67	J9VU67_CRYNH Cytoplasmic protein OS	Cryptococcus neoformans var. grubii serotype A (strain H99 / ATCC 208821 / CBS 10515 / FGSC 9487) OX	CNAG_01780 PE
J9VU91	J9VU91_CRYNH Carboxy-terminal domain RNA polymerase II polypeptide A small phosphatase OS	Cryptococcus neoformans var. grubii serotype A (strain H99 / ATCC 208821 / CBS 10515 / FGSC 9487) OX	CNAG_04224 PE
J9VUK0	J9VUK0_CRYNH Glutamyl-tRNA synthetase OS	Cryptococcus neoformans var. grubii serotype A (strain H99 / ATCC 208821 / CBS 10515 / FGSC 9487) OX	CNAG_05978 PE
J9VUR9	J9VUR9_CRYNH Polyadenylate-binding protein OS	Cryptococcus neoformans var. grubii serotype A (strain H99 / ATCC 208821 / CBS 10515 / FGSC 9487) OX	CNAG_04441 PE
J9VVD3	J9VVD3_CRYNH Uncharacterized protein OS	Cryptococcus neoformans var. grubii serotype A (strain H99 / ATCC 208821 / CBS 10515 / FGSC 9487) OX	CNAG_02145 PE
J9VVE0	J9VVE0_CRYNH Ribosome biogenesis protein SLX9 OS	Cryptococcus neoformans var. grubii serotype A (strain H99 / ATCC 208821 / CBS 10515 / FGSC 9487) OX	CNAG_03354 PE
J9VVK6	J9VVK6_CRYNH Phenylalanine--tRNA ligase OS	Cryptococcus neoformans var. grubii serotype A (strain H99 / ATCC 208821 / CBS 10515 / FGSC 9487) OX	CNAG_04800 PE
J9VVU6	J9VVU6_CRYNH Pim1 protein RNA transporter 2 OS	Cryptococcus neoformans var. grubii serotype A (strain H99 / ATCC 208821 / CBS 10515 / FGSC 9487) OX	CNAG_06545 PE
J9VW13	J9VW13_CRYNH Argonaute OS	Cryptococcus neoformans var. grubii serotype A (strain H99 / ATCC 208821 / CBS 10515 / FGSC 9487) OX	CNAG_04609 PE
J9VW18	J9VW18_CRYNH Tryptophanyl-tRNA synthetase OS	Cryptococcus neoformans var. grubii serotype A (strain H99 / ATCC 208821 / CBS 10515 / FGSC 9487) OX	CNAG_04604 PE
J9VW36	J9VW36_CRYNH Poly(RC)-binding protein 2/3/4 OS	Cryptococcus neoformans var. grubii serotype A (strain H99 / ATCC 208821 / CBS 10515 / FGSC 9487) OX	CNAG_04584 PE
J9VW66	J9VW66_CRYNH CCR4-NOT transcription complex subunit 3 OS	Cryptococcus neoformans var. grubii serotype A (strain H99 / ATCC 208821 / CBS 10515 / FGSC 9487) OX	CNAG_06635 PE
J9VW84	J9VW84_CRYNH Nucleoprotein TPR OS	Cryptococcus neoformans var. grubii serotype A (strain H99 / ATCC 208821 / CBS 10515 / FGSC 9487) OX	CNAG_07925 PE
J9VW93	J9VW93_CRYNH HIV Tat-specific factor 1 OS	Cryptococcus neoformans var. grubii serotype A (strain H99 / ATCC 208821 / CBS 10515 / FGSC 9487) OX	CNAG_06670 PE
J9VWI8	J9VWI8_CRYNH mRNA stability protein OS	Cryptococcus neoformans var. grubii serotype A (strain H99 / ATCC 208821 / CBS 10515 / FGSC 9487) OX	CNAG_01576 PE
J9VWL8	J9VWL8_CRYNH H/ACA ribonucleoprotein complex subunit OS	Cryptococcus neoformans var. grubii serotype A (strain H99 / ATCC 208821 / CBS 10515 / FGSC 9487) OX	CNAG_04259 PE
J9VWP4	J9VWP4_CRYNH RNase_PH domain-containing protein OS	Cryptococcus neoformans var. grubii serotype A (strain H99 / ATCC 208821 / CBS 10515 / FGSC 9487) OX	CNAG_05811 PE
J9VX46	J9VX46_CRYNH Mediator of RNA polymerase II transcription subunit 21 OS	Cryptococcus neoformans var. grubii serotype A (strain H99 / ATCC 208821 / CBS 10515 / FGSC 9487) OX	CNAG_05405 PE
J9VX92	J9VX92_CRYNH DNA-directed RNA polymerase subunit OS	Cryptococcus neoformans var. grubii serotype A (strain H99 / ATCC 208821 / CBS 10515 / FGSC 9487) OX	CNAG_01810 PE
J9VXY1	J9VXY1_CRYNH DIS3-like exonuclease 2 OS	Cryptococcus neoformans var. grubii serotype A (strain H99 / ATCC 208821 / CBS 10515 / FGSC 9487) OX	CNAG_03345 PE
J9VY13	J9VY13_CRYNH mRNA export factor OS	Cryptococcus neoformans var. grubii serotype A (strain H99 / ATCC 208821 / CBS 10515 / FGSC 9487) OX	CNAG_06077 PE
J9VYI2	J9VYI2_CRYNH Clustered mitochondria protein homolog OS	Cryptococcus neoformans var. grubii serotype A (strain H99 / ATCC 208821 / CBS 10515 / FGSC 9487) OX	CLU1 PE
J9VYL9	J9VYL9_CRYNH Histidine--tRNA ligase OS	Cryptococcus neoformans var. grubii serotype A (strain H99 / ATCC 208821 / CBS 10515 / FGSC 9487) OX	CNAG_01544 PE
J9VZ23	J9VZ23_CRYNH RNA-binding protein Musashi OS	Cryptococcus neoformans var. grubii serotype A (strain H99 / ATCC 208821 / CBS 10515 / FGSC 9487) OX	CNAG_06474 PE
J9VZE9	J9VZE9_CRYNH Translation initiation factor 4E OS	Cryptococcus neoformans var. grubii serotype A (strain H99 / ATCC 208821 / CBS 10515 / FGSC 9487) OX	CNAG_01833 PE
J9W045	J9W045_CRYNH Small nuclear ribonucleoprotein B and B OS	Cryptococcus neoformans var. grubii serotype A (strain H99 / ATCC 208821 / CBS 10515 / FGSC 9487) OX	CNAG_04840 PE
J9W0C9	J9W0C9_CRYNH ATP-dependent RNA helicase DBP7 OS	Cryptococcus neoformans var. grubii serotype A (strain H99 / ATCC 208821 / CBS 10515 / FGSC 9487) OX	CNAG_04729 PE
J9W1B8	J9W1B8_CRYNH Pre-mRNA-splicing factor SYF2 OS	Cryptococcus neoformans var. grubii serotype A (strain H99 / ATCC 208821 / CBS 10515 / FGSC 9487) OX	CNAG_05363 PE
J9W1G2	J9W1G2_CRYNH Pre-mRNA-processing protein 45 OS	Cryptococcus neoformans var. grubii serotype A (strain H99 / ATCC 208821 / CBS 10515 / FGSC 9487) OX	CNAG_05416 PE
J9W1J2	J9W1J2_CRYNH Pre-mRNA-processing factor 19 OS	Cryptococcus neoformans var. grubii serotype A (strain H99 / ATCC 208821 / CBS 10515 / FGSC 9487) OX	CNAG_01733 PE
J9W2K7	J9W2K7_CRYNH Translationally-controlled tumor protein homolog OS	Cryptococcus neoformans var. grubii serotype A (strain H99 / ATCC 208821 / CBS 10515 / FGSC 9487) OX	CNAG_06144 PE
J9W389	J9W389_CRYNH rRNA-processing protein EFG1 OS	Cryptococcus neoformans var. grubii serotype A (strain H99 / ATCC 208821 / CBS 10515 / FGSC 9487) OX	CNAG_06412 PE
J9W3V4	J9W3V4_CRYNH Elongin-A OS	Cryptococcus neoformans var. grubii serotype A (strain H99 / ATCC 208821 / CBS 10515 / FGSC 9487) OX	CNAG_05447 PE
J9VT60	LARP1_CRYNH La RNA-binding domain-containing protein LHP1 OS	Cryptococcus neoformans var. grubii serotype A (strain H99 / ATCC 208821 / CBS 10515 / FGSC 9487) OX	LHP1 PE
P84149	MEX67_CANAL mRNA export factor MEX67 OS	Candida albicans (strain SC5314 / ATCC MYA-2876) OX	MEX67 PE
B0XPE7	MOT1_ASPFC TATA-binding protein-associated factor mot1 OS	Neosartorya fumigata (strain CEA10 / CBS 144.89 / FGSC A1163) OX	mot1 PE
B0XXN5	NOP9_ASPFC Nucleolar protein 9 OS	Neosartorya fumigata (strain CEA10 / CBS 144.89 / FGSC A1163) OX	nop9 PE
Q5AI15	PABP_CANAL Polyadenylate-binding protein, cytoplasmic and nuclear OS	Candida albicans (strain SC5314 / ATCC MYA-2876) OX	PAB1 PE
J9VND4	PBP1_CRYNH PAB1-binding protein 1 OS	Cryptococcus neoformans var. grubii serotype A (strain H99 / ATCC 208821 / CBS 10515 / FGSC 9487) OX	PBP1 PE
Q59MZ8	Q59MZ8_CANAL DNA-directed RNA polymerases I, II, and III subunit RPABC3 OS	Candida albicans (strain SC5314 / ATCC MYA-2876) OX	RPB8 PE
Q5A0V9	Q5A0V9_CANAL Histone-glutamine methyltransferase OS	Candida albicans (strain SC5314 / ATCC MYA-2876) OX	NOP1 PE
Q5A199	Q5A199_CANAL Translation machinery-associated protein 20 OS	Candida albicans (strain SC5314 / ATCC MYA-2876) OX	orf19.2920 PE
Q5A507	Q5A507_CANAL ATP-dependent RNA helicase OS	Candida albicans (strain SC5314 / ATCC MYA-2876) OX	NAM7 PE
Q5A782	Q5A782_CANAL Eukaryotic translation initiation factor 5B OS	Candida albicans (strain SC5314 / ATCC MYA-2876) OX	FUN12 PE
Q5AB84	Q5AB84_CANAL Uncharacterized protein OS	Candida albicans (strain SC5314 / ATCC MYA-2876) OX	orf19.6090 PE
Q5ADN7	Q5ADN7_CANAL Signal recognition particle subunit SRP68 OS	Candida albicans (strain SC5314 / ATCC MYA-2876) OX	orf19.6804 PE
Q5ADU3	Q5ADU3_CANAL Eukaryotic translation initiation factor 3 subunit H OS	Candida albicans (strain SC5314 / ATCC MYA-2876) OX	orf19.6748 PE
Q5AFB3	Q5AFB3_CANAL Tyrosine--tRNA ligase OS	Candida albicans (strain SC5314 / ATCC MYA-2876) OX	TYS1 PE
Q5AGF6	Q5AGF6_CANAL Protein-synthesizing GTPase OS	Candida albicans (strain SC5314 / ATCC MYA-2876) OX	GCD11 PE
Q5AK88	Q5AK88_CANAL RRM domain-containing protein OS	Candida albicans (strain SC5314 / ATCC MYA-2876) OX	orf19.3932 PE
Q5AL46	Q5AL46_CANAL Cysteinyl-tRNA synthetase OS	Candida albicans (strain SC5314 / ATCC MYA-2876) OX	orf19.4931 PE
Q5ANB5	Q5ANB5_CANAL Uncharacterized protein OS	Candida albicans (strain SC5314 / ATCC MYA-2876) OX	orf19.5989 PE
Q5ANP6	Q5ANP6_CANAL Sbp1p OS	Candida albicans (strain SC5314 / ATCC MYA-2876) OX	SBP1 PE
Q5AAU3	SEC31_CANAL Protein transport protein SEC31 OS	Candida albicans (strain SC5314 / ATCC MYA-2876) OX	PGA63 PE
Q5ALX3	SPT5_CANAL Transcription elongation factor SPT5 OS	Candida albicans (strain SC5314 / ATCC MYA-2876) OX	SPT5 PE
Q3MNT0	SPT6_CANAL Transcription elongation factor SPT6 OS	Candida albicans (strain SC5314 / ATCC MYA-2876) OX	SPT6 PE
J9VI89	TIF3_CRYNH Probable eukaryotic translation initiation factor 4H OS	Cryptococcus neoformans var. grubii serotype A (strain H99 / ATCC 208821 / CBS 10515 / FGSC 9487) OX	TIF3 PE
B0XNT4	TRM82_ASPFC tRNA (guanine-N(7)-)-methyltransferase non-catalytic subunit trm82 OS	Neosartorya fumigata (strain CEA10 / CBS 144.89 / FGSC A1163) OX	trm82 PE
B0Y4I9	TRMB_ASPFC tRNA (guanine-N(7)-)-methyltransferase OS	Neosartorya fumigata (strain CEA10 / CBS 144.89 / FGSC A1163) OX	trm8 PE
P0CY34	TUP1_CANAL Transcriptional repressor TUP1 OS	Candida albicans (strain SC5314 / ATCC MYA-2876) OX	TUP1 PE
J9VVN9	VTS1_CRYNH RNA-binding protein VTS1 OS	Cryptococcus neoformans var. grubii serotype A (strain H99 / ATCC 208821 / CBS 10515 / FGSC 9487) OX	VTS1 PE
B0Y4D6	XPOT_ASPFC Exportin-T OS	Neosartorya fumigata (strain CEA10 / CBS 144.89 / FGSC A1163) OX	los1 PE
Q5A0E2	XPOT_CANAL Exportin-T OS	Candida albicans (strain SC5314 / ATCC MYA-2876) OX	LOS1 PE
