# Supplementary material for: The characterization of RNA-binding proteins and RNA metabolism-related proteins in fungal extracellular vesicles
Source: Front Cell Infect Microbiol. 2023 Sep 14;13:1247329. doi: 10.3389/fcimb.2023.1247329 (PMC10539620; doi:10.3389/fcimb.2023.1247329)
Supplement: Supplementary file 3 [file Table_3.xlsx]

## Sheet: Complete data
gene_name	protein_id	protein_description	protein_name	species	strain	description	protein_identification_method	pmid	study_condition_go	ortholog_group	pfam_id	description_pfam	ev_isolation
AFUB_014930	B0XN84	not available	DUF1014 domain protein	Aspergillus fumigatus	ku80	not available	eluted for 185 min at Thermo Fisher, EASY-nLC 1000 analyzed by Thermo Fisher, Orbitrap Q Exactive Plus	32817450	not available	OG6_102871	PF06244	Coiled-coil domain-containing protein 124 /Oxs1	liquid media
AFUB_093880	B0YD10	not available	DUF1183 domain protein	Aspergillus fumigatus	ku80	not available	eluted for 185 min at Thermo Fisher, EASY-nLC 1000 analyzed by Thermo Fisher, Orbitrap Q Exactive Plus	32817450	not available	OG6_105582	PF06682	SOCE-associated regulatory factor of calcium homoeostasis	liquid media
AFUB_060500	B0Y1R1	not available	DUF1264 domain protein	Aspergillus fumigatus	ku80	not available	eluted for 185 min at Thermo Fisher, EASY-nLC 1000 analyzed by Thermo Fisher, Orbitrap Q Exactive Plus	32817450	not available	OG6_112466	PF06884	Protein of unknown function (DUF1264)	liquid media
AFUB_019770	B0XU09	not available	DUF1295 domain protein	Aspergillus fumigatus	ku80	not available	eluted for 185 min at Thermo Fisher, EASY-nLC 1000 analyzed by Thermo Fisher, Orbitrap Q Exactive Plus	32817450	not available	OG6_106711	PF06966	Protein of unknown function (DUF1295)	liquid media
AFUB_067760	B0Y6Q3	not available	DUF1741 domain-containing protein	Aspergillus fumigatus	ku80	not available	eluted for 185 min at Thermo Fisher, EASY-nLC 1000 analyzed by Thermo Fisher, Orbitrap Q Exactive Plus	32817450	not available	OG6_105340	PF08427	Domain of unknown function (DUF1741)	liquid media
AFUB_051470	B0Y2P3	not available	DUF1996 domain-containing protein	Aspergillus fumigatus	ku80	not available	eluted for 185 min at Thermo Fisher, EASY-nLC 1000 analyzed by Thermo Fisher, Orbitrap Q Exactive Plus	32817450	not available	OG6_143795	PF09362	Domain of unknown function (DUF1996)	liquid media
AFUB_052800	B0Y335	not available	DUF2012 domain-containing protein	Aspergillus fumigatus	ku80	not available	eluted for 185 min at Thermo Fisher, EASY-nLC 1000 analyzed by Thermo Fisher, Orbitrap Q Exactive Plus	32817450	not available	OG6_102814	PF09430	Protein of unknown function (DUF2012)	liquid media
AFUB_021460	B0XV30	not available	DUF21 and CBS domain protein	Aspergillus fumigatus	ku80	not available	eluted for 185 min at Thermo Fisher, EASY-nLC 1000 analyzed by Thermo Fisher, Orbitrap Q Exactive Plus	32817450	not available	OG6_100176	PF01595	Cyclin M transmembrane N-terminal domain	liquid media
AFUB_002510	B0XRH7	not available	DUF221 domain protein, putative	Aspergillus fumigatus	ku80	not available	eluted for 185 min at Thermo Fisher, EASY-nLC 1000 analyzed by Thermo Fisher, Orbitrap Q Exactive Plus	32817450	not available	OG6_100323	PF14703	Cytosolic domain of 10TM putative phosphate transporter	liquid media
AFUB_024950	B0XRV3	not available	DUF221 domain protein, putative	Aspergillus fumigatus	ku80	not available	eluted for 185 min at Thermo Fisher, EASY-nLC 1000 analyzed by Thermo Fisher, Orbitrap Q Exactive Plus	32817450	not available	OG6_143171	PF13967	Late exocytosis, associated with Golgi transport	liquid media
AFUB_037510	B0XXB8	not available	DUF221 domain protein, putative	Aspergillus fumigatus	ku80	not available	eluted for 185 min at Thermo Fisher, EASY-nLC 1000 analyzed by Thermo Fisher, Orbitrap Q Exactive Plus	32817450	not available	OG6_114750	PF13967	Late exocytosis, associated with Golgi transport	liquid media
AFUB_058500	B0Y0T8	not available	DUF221 domain protein, putative	Aspergillus fumigatus	ku80	not available	eluted for 185 min at Thermo Fisher, EASY-nLC 1000 analyzed by Thermo Fisher, Orbitrap Q Exactive Plus	32817450	not available	OG6_100323	PF14703	Cytosolic domain of 10TM putative phosphate transporter	liquid media
AFUB_025810	B0XS37	not available	DUF2415 domain-containing protein	Aspergillus fumigatus	ku80	not available	eluted for 185 min at Thermo Fisher, EASY-nLC 1000 analyzed by Thermo Fisher, Orbitrap Q Exactive Plus	32817450	not available	OG6_166246	PF10313	Uncharacterised protein domain (DUF2415)	liquid media
AFUB_029800	B0XTS8	not available	DUF2428 domain-containing protein	Aspergillus fumigatus	ku80	not available	eluted for 185 min at Thermo Fisher, EASY-nLC 1000 analyzed by Thermo Fisher, Orbitrap Q Exactive Plus	32817450	not available	OG6_102243	PF10350	Putative death-receptor fusion protein (DUF2428)	liquid media
AFUB_075980	B0Y837	not available	DUF2433 domain-containing protein	Aspergillus fumigatus	ku80	not available	eluted for 185 min at Thermo Fisher, EASY-nLC 1000 analyzed by Thermo Fisher, Orbitrap Q Exactive Plus	32817450	not available	OG6_114981	PF10360	Protein of unknown function (DUF2433)	liquid media
AFUB_036470	B0XWU7	not available	DUF250 domain membrane protein	Aspergillus fumigatus	ku80	not available	eluted for 185 min at Thermo Fisher, EASY-nLC 1000 analyzed by Thermo Fisher, Orbitrap Q Exactive Plus	32817450	not available	OG6_105761	PF03151	Triose-phosphate Transporter family	liquid media
AFUB_011840	B0XR09	not available	DUF255 domain protein	Aspergillus fumigatus	ku80	not available	eluted for 185 min at Thermo Fisher, EASY-nLC 1000 analyzed by Thermo Fisher, Orbitrap Q Exactive Plus	32817450	not available	OG6_103704	PF03190	Protein of unknown function, DUF255	liquid media
AFUB_054800	B0Y3N1	not available	DUF300 domain protein, putative	Aspergillus fumigatus	ku80	not available	eluted for 185 min at Thermo Fisher, EASY-nLC 1000 analyzed by Thermo Fisher, Orbitrap Q Exactive Plus	32817450	not available	OG6_114864	PF03619	Organic solute transporter Ostalpha	liquid media
AFUB_006060	B0XP62	not available	DUF3074 domain-containing protein	Aspergillus fumigatus	ku80	not available	eluted for 185 min at Thermo Fisher, EASY-nLC 1000 analyzed by Thermo Fisher, Orbitrap Q Exactive Plus	32817450	not available	OG6_152753	PF11274	Protein of unknown function (DUF3074)	liquid media
AFUB_031300	B0XUL4	not available	DUF323 domain protein	Aspergillus fumigatus	ku80	not available	eluted for 185 min at Thermo Fisher, EASY-nLC 1000 analyzed by Thermo Fisher, Orbitrap Q Exactive Plus	32817450	not available	OG6_107976	PF10017	Histidine-specific methyltransferase, SAM-dependent	liquid media
AFUB_083670	B0YA75	not available	DUF3844 domain-containing protein	Aspergillus fumigatus	ku80	not available	eluted for 185 min at Thermo Fisher, EASY-nLC 1000 analyzed by Thermo Fisher, Orbitrap Q Exactive Plus	32817450	not available	OG6_127245	PF12955	Domain of unknown function (DUF3844)	liquid media
AFUB_028550	B0XT17	not available	DUF4050 domain-containing protein	Aspergillus fumigatus	ku80	not available	eluted for 185 min at Thermo Fisher, EASY-nLC 1000 analyzed by Thermo Fisher, Orbitrap Q Exactive Plus	32817450	not available	OG6_454105	PF13259	Protein of unknown function (DUF4050)	liquid media
AFUB_093230	B0YCU5	not available	DUF410 domain protein	Aspergillus fumigatus	ku80	not available	eluted for 185 min at Thermo Fisher, EASY-nLC 1000 analyzed by Thermo Fisher, Orbitrap Q Exactive Plus	32817450	not available	OG6_103135	PF04190	Protein of unknown function (DUF410)	liquid media
AFUB_019730	B0XU05	not available	DUF4149 domain-containing protein	Aspergillus fumigatus	ku80	not available	eluted for 185 min at Thermo Fisher, EASY-nLC 1000 analyzed by Thermo Fisher, Orbitrap Q Exactive Plus	32817450	not available	OG6_104794	PF13664	Domain of unknown function (DUF4149)	liquid media
AFUB_008370	B0XQ17	not available	DUF431 domain protein	Aspergillus fumigatus	ku80	not available	eluted for 185 min at Thermo Fisher, EASY-nLC 1000 analyzed by Thermo Fisher, Orbitrap Q Exactive Plus	32817450	not available	OG6_109089	PF04252	Predicted SAM-dependent RNA methyltransferase	liquid media
AFUB_017870	B0XT35	not available	DUF4440 domain-containing protein	Aspergillus fumigatus	ku80	not available	eluted for 185 min at Thermo Fisher, EASY-nLC 1000 analyzed by Thermo Fisher, Orbitrap Q Exactive Plus	32817450	not available	OG6_166206	PF14534	Domain of unknown function (DUF4440)	liquid media
AFUB_073860	B0Y7H8	not available	DUF500 and SH3 domain protein	Aspergillus fumigatus	ku80	not available	eluted for 185 min at Thermo Fisher, EASY-nLC 1000 analyzed by Thermo Fisher, Orbitrap Q Exactive Plus	32817450	not available	OG6_103525	PF04366	Las17-binding protein actin regulator	liquid media
AFUB_081830	B0Y9P8	not available	DUF567 domain protein	Aspergillus fumigatus	ku80	not available	eluted for 185 min at Thermo Fisher, EASY-nLC 1000 analyzed by Thermo Fisher, Orbitrap Q Exactive Plus	32817450	not available	OG6_110541	PF04525	LURP-one-related	liquid media
AFUB_036220	B0XWK3	not available	DUF580 domain protein Pns1, putative	Aspergillus fumigatus	ku80	not available	eluted for 185 min at Thermo Fisher, EASY-nLC 1000 analyzed by Thermo Fisher, Orbitrap Q Exactive Plus	32817450	not available	OG6_104517	PF04515	Plasma-membrane choline transporter	liquid media
AFUB_012830	B0XRC1	not available	DUF6 domain protein, putative	Aspergillus fumigatus	ku80	not available	eluted for 185 min at Thermo Fisher, EASY-nLC 1000 analyzed by Thermo Fisher, Orbitrap Q Exactive Plus	32817450	not available	OG6_106468	not available	not available	liquid media
AFUB_055360	B0Y3T5	not available	DUF625 domain protein, putative	Aspergillus fumigatus	ku80	not available	eluted for 185 min at Thermo Fisher, EASY-nLC 1000 analyzed by Thermo Fisher, Orbitrap Q Exactive Plus	32817450	not available	OG6_101106	PF04802	Component of IIS longevity pathway SMK-1	liquid media
AFUB_003600	B0XMX0	not available	DUF636 domain protein	Aspergillus fumigatus	ku80	not available	eluted for 185 min at Thermo Fisher, EASY-nLC 1000 analyzed by Thermo Fisher, Orbitrap Q Exactive Plus	32817450	not available	OG6_119679	PF04828	Glutathione-dependent formaldehyde-activating enzyme	liquid media
AFUB_030960	B0XUI0	not available	DUF636 domain protein	Aspergillus fumigatus	ku80	not available	eluted for 185 min at Thermo Fisher, EASY-nLC 1000 analyzed by Thermo Fisher, Orbitrap Q Exactive Plus	32817450	not available	OG6_133355	PF04828	Glutathione-dependent formaldehyde-activating enzyme	liquid media
AFUB_047040	B0XWR4	not available	DUF636 domain protein	Aspergillus fumigatus	ku80	not available	eluted for 185 min at Thermo Fisher, EASY-nLC 1000 analyzed by Thermo Fisher, Orbitrap Q Exactive Plus	32817450	not available	OG6_123055	PF04828	Glutathione-dependent formaldehyde-activating enzyme	liquid media
AFUB_004170	B0XN95	not available	DUF726 domain protein	Aspergillus fumigatus	ku80	not available	eluted for 185 min at Thermo Fisher, EASY-nLC 1000 analyzed by Thermo Fisher, Orbitrap Q Exactive Plus	32817450	not available	OG6_102131	PF05277	Protein of unknown function (DUF726)	liquid media
AFUB_065910	B0Y674	not available	DUF757 domain protein	Aspergillus fumigatus	ku80	not available	eluted for 185 min at Thermo Fisher, EASY-nLC 1000 analyzed by Thermo Fisher, Orbitrap Q Exactive Plus	32817450	not available	OG6_105428	PF04669	Polysaccharide biosynthesis	liquid media
AFUB_015410	B0XNJ9	not available	DUF803 domain membrane protein	Aspergillus fumigatus	ku80	not available	eluted for 185 min at Thermo Fisher, EASY-nLC 1000 analyzed by Thermo Fisher, Orbitrap Q Exactive Plus	32817450	not available	OG6_102268	PF05653	Magnesium transporter NIPA	liquid media
AFUB_008230	B0XQ03	not available	DUF814 domain protein, putative	Aspergillus fumigatus	ku80	not available	eluted for 185 min at Thermo Fisher, EASY-nLC 1000 analyzed by Thermo Fisher, Orbitrap Q Exactive Plus	32817450	not available	OG6_102835	PF05670	NFACT protein RNA binding domain	liquid media
AFUB_025050	B0XRW3	not available	DUF814 domain protein, putative	Aspergillus fumigatus	ku80	not available	eluted for 185 min at Thermo Fisher, EASY-nLC 1000 analyzed by Thermo Fisher, Orbitrap Q Exactive Plus	32817450	not available	OG6_101297	PF05670	NFACT protein RNA binding domain	liquid media
AFUB_025400	B0XRZ7	not available	DUF833 domain protein	Aspergillus fumigatus	ku80	not available	eluted for 185 min at Thermo Fisher, EASY-nLC 1000 analyzed by Thermo Fisher, Orbitrap Q Exactive Plus	32817450	not available	OG6_103320	PF05742	Transport and Golgi organisation 2	liquid media
AFUB_006700	B0XPJ5	not available	DUF887 domain protein	Aspergillus fumigatus	ku80	not available	eluted for 185 min at Thermo Fisher, EASY-nLC 1000 analyzed by Thermo Fisher, Orbitrap Q Exactive Plus	32817450	not available	OG6_101954	PF03798	TLC domain	liquid media
AFUB_054270	B0Y3I0	not available	DUF89 domain protein	Aspergillus fumigatus	ku80	not available	eluted for 185 min at Thermo Fisher, EASY-nLC 1000 analyzed by Thermo Fisher, Orbitrap Q Exactive Plus	32817450	not available	OG6_102304	PF01937	Protein of unknown function DUF89	liquid media
AFUB_033340	B0XVR1	not available	DUF907 domain protein	Aspergillus fumigatus	ku80	not available	eluted for 185 min at Thermo Fisher, EASY-nLC 1000 analyzed by Thermo Fisher, Orbitrap Q Exactive Plus	32817450	not available	OG6_123074	PF06011	Transient receptor potential (TRP) ion channel	liquid media
AFUB_070260	B0Y4T7	not available	DUF907 domain protein	Aspergillus fumigatus	ku80	not available	eluted for 185 min at Thermo Fisher, EASY-nLC 1000 analyzed by Thermo Fisher, Orbitrap Q Exactive Plus	32817450	not available	OG6_123074	PF06011	Transient receptor potential (TRP) ion channel	liquid media
AFUB_055340	B0Y3T4	not available	DUF914 domain membrane protein	Aspergillus fumigatus	ku80	not available	eluted for 185 min at Thermo Fisher, EASY-nLC 1000 analyzed by Thermo Fisher, Orbitrap Q Exactive Plus	32817450	not available	OG6_101817	PF06027	Solute carrier family 35	liquid media
AFUB_021660	B0XV50	not available	DUF967 domain protein	Aspergillus fumigatus	ku80	not available	eluted for 185 min at Thermo Fisher, EASY-nLC 1000 analyzed by Thermo Fisher, Orbitrap Q Exactive Plus	32817450	not available	OG6_121320	PF03928	Haem-degrading	liquid media
AFUB_069120	B0Y4H6	not available	UPF0020 domain-containing protein	Aspergillus fumigatus	ku80	not available	eluted for 185 min at Thermo Fisher, EASY-nLC 1000 analyzed by Thermo Fisher, Orbitrap Q Exactive Plus	32817450	not available	OG6_102168	PF01170	Putative RNA methylase family UPF0020	liquid media
AFUB_018560	B0XTH1	not available	Uncharacterized protein	Aspergillus fumigatus	ku80	not available	eluted for 185 min at Thermo Fisher, EASY-nLC 1000 analyzed by Thermo Fisher, Orbitrap Q Exactive Plus	32817450	not available	OG6_109417	PF09420	Ribosome biogenesis protein Nop16	liquid media
AFUB_001780	B0XM01	not available	Uncharacterized protein	Aspergillus fumigatus	ku80	not available	eluted for 185 min at Thermo Fisher, EASY-nLC 1000 analyzed by Thermo Fisher, Orbitrap Q Exactive Plus	32817450	not available	OG6_100208	PF00366	Ribosomal protein S17	liquid media
AFUB_001290	B0XM80	not available	Uncharacterized protein	Aspergillus fumigatus	ku80	not available	eluted for 185 min at Thermo Fisher, EASY-nLC 1000 analyzed by Thermo Fisher, Orbitrap Q Exactive Plus	32817450	not available	OG6_153278	not available	not available	liquid media
AFUB_001250	B0XM84	not available	Uncharacterized protein	Aspergillus fumigatus	ku80	not available	eluted for 185 min at Thermo Fisher, EASY-nLC 1000 analyzed by Thermo Fisher, Orbitrap Q Exactive Plus	32817450	not available	OG6_454016	not available	not available	liquid media
AFUB_000470	B0XMA8	not available	Uncharacterized protein	Aspergillus fumigatus	ku80	not available	eluted for 185 min at Thermo Fisher, EASY-nLC 1000 analyzed by Thermo Fisher, Orbitrap Q Exactive Plus	32817450	not available	OG6_133191	PF07992	Pyridine nucleotide-disulphide oxidoreductase	liquid media
AFUB_000630	B0XMC9	not available	Uncharacterized protein	Aspergillus fumigatus	ku80	not available	eluted for 185 min at Thermo Fisher, EASY-nLC 1000 analyzed by Thermo Fisher, Orbitrap Q Exactive Plus	32817450	not available	OG6_153280	not available	not available	liquid media
AFUB_002940	B0XMJ4	not available	Uncharacterized protein	Aspergillus fumigatus	ku80	not available	eluted for 185 min at Thermo Fisher, EASY-nLC 1000 analyzed by Thermo Fisher, Orbitrap Q Exactive Plus	32817450	not available	OG6_152824	not available	not available	liquid media
AFUB_003110	B0XMK9	not available	Uncharacterized protein	Aspergillus fumigatus	ku80	not available	eluted for 185 min at Thermo Fisher, EASY-nLC 1000 analyzed by Thermo Fisher, Orbitrap Q Exactive Plus	32817450	not available	OG6_114753	not available	not available	liquid media
AFUB_003160	B0XML4	not available	Uncharacterized protein	Aspergillus fumigatus	ku80	not available	eluted for 185 min at Thermo Fisher, EASY-nLC 1000 analyzed by Thermo Fisher, Orbitrap Q Exactive Plus	32817450	not available	OG6_112425	PF12505	Protein of unknown function (DUF3712)	liquid media
AFUB_013640	B0XMP0	not available	Uncharacterized protein	Aspergillus fumigatus	ku80	not available	eluted for 185 min at Thermo Fisher, EASY-nLC 1000 analyzed by Thermo Fisher, Orbitrap Q Exactive Plus	32817450	not available	OG6_103248	PF09139	Phosphatidate cytidylyltransferase, mitochondrial	liquid media
AFUB_014030	B0XMS8	not available	Uncharacterized protein	Aspergillus fumigatus	ku80	not available	eluted for 185 min at Thermo Fisher, EASY-nLC 1000 analyzed by Thermo Fisher, Orbitrap Q Exactive Plus	32817450	not available	OG6_152891	not available	not available	liquid media
AFUB_003870	B0XMZ8	not available	Uncharacterized protein	Aspergillus fumigatus	ku80	not available	eluted for 185 min at Thermo Fisher, EASY-nLC 1000 analyzed by Thermo Fisher, Orbitrap Q Exactive Plus	32817450	not available	OG6_102826	PF04652	Vta1 like	liquid media
AFUB_004020	B0XN13	not available	Uncharacterized protein	Aspergillus fumigatus	ku80	not available	eluted for 185 min at Thermo Fisher, EASY-nLC 1000 analyzed by Thermo Fisher, Orbitrap Q Exactive Plus	32817450	not available	OG6_116977	PF11563	Protoglobin	liquid media
AFUB_014810	B0XN72	not available	Uncharacterized protein	Aspergillus fumigatus	ku80	not available	eluted for 185 min at Thermo Fisher, EASY-nLC 1000 analyzed by Thermo Fisher, Orbitrap Q Exactive Plus	32817450	not available	OG6_112499	not available	not available	liquid media
AFUB_014840	B0XN75	not available	Uncharacterized protein	Aspergillus fumigatus	ku80	not available	eluted for 185 min at Thermo Fisher, EASY-nLC 1000 analyzed by Thermo Fisher, Orbitrap Q Exactive Plus	32817450	not available	OG6_454925	not available	not available	liquid media
AFUB_004090	B0XN87	not available	Uncharacterized protein	Aspergillus fumigatus	ku80	not available	eluted for 185 min at Thermo Fisher, EASY-nLC 1000 analyzed by Thermo Fisher, Orbitrap Q Exactive Plus	32817450	not available	OG6_116978	PF10310	Family of unknown function (DUF5427)	liquid media
AFUB_004100	B0XN88	not available	Uncharacterized protein	Aspergillus fumigatus	ku80	not available	eluted for 185 min at Thermo Fisher, EASY-nLC 1000 analyzed by Thermo Fisher, Orbitrap Q Exactive Plus	32817450	not available	OG6_119773	PF02627	Carboxymuconolactone decarboxylase family	liquid media
AFUB_004630	B0XNE2	not available	Uncharacterized protein	Aspergillus fumigatus	ku80	not available	eluted for 185 min at Thermo Fisher, EASY-nLC 1000 analyzed by Thermo Fisher, Orbitrap Q Exactive Plus	32817450	not available	OG6_454153	not available	not available	liquid media
AFUB_005240	B0XNR6	not available	Uncharacterized protein	Aspergillus fumigatus	ku80	not available	eluted for 185 min at Thermo Fisher, EASY-nLC 1000 analyzed by Thermo Fisher, Orbitrap Q Exactive Plus	32817450	not available	OG6_108413	not available	not available	liquid media
AFUB_015790	B0XNV4	not available	Uncharacterized protein	Aspergillus fumigatus	ku80	not available	eluted for 185 min at Thermo Fisher, EASY-nLC 1000 analyzed by Thermo Fisher, Orbitrap Q Exactive Plus	32817450	not available	OG6_455239	not available	not available	liquid media
AFUB_016030	B0XNX7	not available	Uncharacterized protein	Aspergillus fumigatus	ku80	not available	eluted for 185 min at Thermo Fisher, EASY-nLC 1000 analyzed by Thermo Fisher, Orbitrap Q Exactive Plus	32817450	not available	OG6_143656	not available	not available	liquid media
AFUB_016060	B0XNY0	not available	Uncharacterized protein	Aspergillus fumigatus	ku80	not available	eluted for 185 min at Thermo Fisher, EASY-nLC 1000 analyzed by Thermo Fisher, Orbitrap Q Exactive Plus	32817450	not available	OG6_143657	not available	not available	liquid media
AFUB_016100	B0XNY4	not available	Uncharacterized protein	Aspergillus fumigatus	ku80	not available	eluted for 185 min at Thermo Fisher, EASY-nLC 1000 analyzed by Thermo Fisher, Orbitrap Q Exactive Plus	32817450	not available	OG6_166189	not available	not available	liquid media
AFUB_006040	B0XP60	not available	Uncharacterized protein	Aspergillus fumigatus	ku80	not available	eluted for 185 min at Thermo Fisher, EASY-nLC 1000 analyzed by Thermo Fisher, Orbitrap Q Exactive Plus	32817450	not available	OG6_186593	not available	not available	liquid media
AFUB_006210	B0XPE6	not available	Uncharacterized protein	Aspergillus fumigatus	ku80	not available	eluted for 185 min at Thermo Fisher, EASY-nLC 1000 analyzed by Thermo Fisher, Orbitrap Q Exactive Plus	32817450	not available	OG6_108829	not available	not available	liquid media
AFUB_006470	B0XPH2	not available	Uncharacterized protein	Aspergillus fumigatus	ku80	not available	eluted for 185 min at Thermo Fisher, EASY-nLC 1000 analyzed by Thermo Fisher, Orbitrap Q Exactive Plus	32817450	not available	OG6_152844	not available	not available	liquid media
AFUB_006710	B0XPJ6	not available	Uncharacterized protein	Aspergillus fumigatus	ku80	not available	eluted for 185 min at Thermo Fisher, EASY-nLC 1000 analyzed by Thermo Fisher, Orbitrap Q Exactive Plus	32817450	not available	OG6_152846	not available	not available	liquid media
AFUB_006890	B0XPM3	not available	Uncharacterized protein	Aspergillus fumigatus	ku80	not available	eluted for 185 min at Thermo Fisher, EASY-nLC 1000 analyzed by Thermo Fisher, Orbitrap Q Exactive Plus	32817450	not available	OG6_112952	not available	not available	liquid media
AFUB_007200	B0XPQ4	not available	Uncharacterized protein	Aspergillus fumigatus	ku80	not available	eluted for 185 min at Thermo Fisher, EASY-nLC 1000 analyzed by Thermo Fisher, Orbitrap Q Exactive Plus	32817450	not available	OG6_112055	PF10303	Protein of unknown function (DUF2408)	liquid media
AFUB_007450	B0XPS9	not available	Uncharacterized protein	Aspergillus fumigatus	ku80	not available	eluted for 185 min at Thermo Fisher, EASY-nLC 1000 analyzed by Thermo Fisher, Orbitrap Q Exactive Plus	32817450	not available	OG6_152850	not available	not available	liquid media
AFUB_007460	B0XPT0	not available	Uncharacterized protein	Aspergillus fumigatus	ku80	not available	eluted for 185 min at Thermo Fisher, EASY-nLC 1000 analyzed by Thermo Fisher, Orbitrap Q Exactive Plus	32817450	not available	OG6_126557	not available	not available	liquid media
AFUB_007640	B0XPU8	not available	Uncharacterized protein	Aspergillus fumigatus	ku80	not available	eluted for 185 min at Thermo Fisher, EASY-nLC 1000 analyzed by Thermo Fisher, Orbitrap Q Exactive Plus	32817450	not available	OG6_152851	not available	not available	liquid media
AFUB_007710	B0XPV5	not available	Uncharacterized protein	Aspergillus fumigatus	ku80	not available	eluted for 185 min at Thermo Fisher, EASY-nLC 1000 analyzed by Thermo Fisher, Orbitrap Q Exactive Plus	32817450	not available	OG6_110882	PF11326	Protein of unknown function (DUF3128)	liquid media
AFUB_007740	B0XPV8	not available	Uncharacterized protein	Aspergillus fumigatus	ku80	not available	eluted for 185 min at Thermo Fisher, EASY-nLC 1000 analyzed by Thermo Fisher, Orbitrap Q Exactive Plus	32817450	not available	OG6_454297	PF05841	Apc15p protein	liquid media
AFUB_007820	B0XPW6	not available	Uncharacterized protein	Aspergillus fumigatus	ku80	not available	eluted for 185 min at Thermo Fisher, EASY-nLC 1000 analyzed by Thermo Fisher, Orbitrap Q Exactive Plus	32817450	not available	OG6_110554	not available	not available	liquid media
AFUB_008450	B0XQ25	not available	Uncharacterized protein	Aspergillus fumigatus	ku80	not available	eluted for 185 min at Thermo Fisher, EASY-nLC 1000 analyzed by Thermo Fisher, Orbitrap Q Exactive Plus	32817450	not available	OG6_152854	not available	not available	liquid media
AFUB_008490	B0XQ29	not available	Uncharacterized protein	Aspergillus fumigatus	ku80	not available	eluted for 185 min at Thermo Fisher, EASY-nLC 1000 analyzed by Thermo Fisher, Orbitrap Q Exactive Plus	32817450	not available	OG6_152855	PF07919	Gryzun, putative trafficking through Golgi	liquid media
AFUB_008550	B0XQ35	not available	Uncharacterized protein	Aspergillus fumigatus	ku80	not available	eluted for 185 min at Thermo Fisher, EASY-nLC 1000 analyzed by Thermo Fisher, Orbitrap Q Exactive Plus	32817450	not available	OG6_166146	not available	not available	liquid media
AFUB_009030	B0XQ80	not available	Uncharacterized protein	Aspergillus fumigatus	ku80	not available	eluted for 185 min at Thermo Fisher, EASY-nLC 1000 analyzed by Thermo Fisher, Orbitrap Q Exactive Plus	32817450	not available	OG6_152859	PF06687	SUR7/PalI family	liquid media
AFUB_009330	B0XQB1	not available	Uncharacterized protein	Aspergillus fumigatus	ku80	not available	eluted for 185 min at Thermo Fisher, EASY-nLC 1000 analyzed by Thermo Fisher, Orbitrap Q Exactive Plus	32817450	not available	OG6_113579	PF11720	Peptidase inhibitor I78 family	liquid media
AFUB_009480	B0XQC6	not available	Uncharacterized protein	Aspergillus fumigatus	ku80	not available	eluted for 185 min at Thermo Fisher, EASY-nLC 1000 analyzed by Thermo Fisher, Orbitrap Q Exactive Plus	32817450	not available	OG6_454129	not available	not available	liquid media
AFUB_009740	B0XQF2	not available	Uncharacterized protein	Aspergillus fumigatus	ku80	not available	eluted for 185 min at Thermo Fisher, EASY-nLC 1000 analyzed by Thermo Fisher, Orbitrap Q Exactive Plus	32817450	not available	OG6_152865	PF12735	TRAPP trafficking subunit Trs65	liquid media
AFUB_009870	B0XQG5	not available	Uncharacterized protein	Aspergillus fumigatus	ku80	not available	eluted for 185 min at Thermo Fisher, EASY-nLC 1000 analyzed by Thermo Fisher, Orbitrap Q Exactive Plus	32817450	not available	OG6_166152	not available	not available	liquid media
AFUB_009880	B0XQG6	not available	Uncharacterized protein	Aspergillus fumigatus	ku80	not available	eluted for 185 min at Thermo Fisher, EASY-nLC 1000 analyzed by Thermo Fisher, Orbitrap Q Exactive Plus	32817450	not available	OG6_453769	not available	not available	liquid media
AFUB_010630	B0XQN9	not available	Uncharacterized protein	Aspergillus fumigatus	ku80	not available	eluted for 185 min at Thermo Fisher, EASY-nLC 1000 analyzed by Thermo Fisher, Orbitrap Q Exactive Plus	32817450	not available	OG6_152871	PF10270	Membrane magnesium transporter	liquid media
AFUB_010910	B0XQR7	not available	Uncharacterized protein	Aspergillus fumigatus	ku80	not available	eluted for 185 min at Thermo Fisher, EASY-nLC 1000 analyzed by Thermo Fisher, Orbitrap Q Exactive Plus	32817450	not available	OG6_152875	PF11578	Protein of unknown function (DUF3237)	liquid media
AFUB_011100	B0XQT6	not available	Uncharacterized protein	Aspergillus fumigatus	ku80	not available	eluted for 185 min at Thermo Fisher, EASY-nLC 1000 analyzed by Thermo Fisher, Orbitrap Q Exactive Plus	32817450	not available	OG6_137706	PF11885	Protein of unknown function (DUF3405)	liquid media
AFUB_011130	B0XQT9	not available	Uncharacterized protein	Aspergillus fumigatus	ku80	not available	eluted for 185 min at Thermo Fisher, EASY-nLC 1000 analyzed by Thermo Fisher, Orbitrap Q Exactive Plus	32817450	not available	OG6_152878	not available	not available	liquid media
AFUB_011220	B0XQU8	not available	Uncharacterized protein	Aspergillus fumigatus	ku80	not available	eluted for 185 min at Thermo Fisher, EASY-nLC 1000 analyzed by Thermo Fisher, Orbitrap Q Exactive Plus	32817450	not available	OG6_166162	not available	not available	liquid media
AFUB_011740	B0XQZ9	not available	Uncharacterized protein	Aspergillus fumigatus	ku80	not available	eluted for 185 min at Thermo Fisher, EASY-nLC 1000 analyzed by Thermo Fisher, Orbitrap Q Exactive Plus	32817450	not available	OG6_454754	not available	not available	liquid media
AFUB_012210	B0XR46	not available	Uncharacterized protein	Aspergillus fumigatus	ku80	not available	eluted for 185 min at Thermo Fisher, EASY-nLC 1000 analyzed by Thermo Fisher, Orbitrap Q Exactive Plus	32817450	not available	OG6_109034	not available	not available	liquid media
AFUB_012460	B0XR84	not available	Uncharacterized protein	Aspergillus fumigatus	ku80	not available	eluted for 185 min at Thermo Fisher, EASY-nLC 1000 analyzed by Thermo Fisher, Orbitrap Q Exactive Plus	32817450	not available	OG6_123056	not available	not available	liquid media
AFUB_012610	B0XR99	not available	Uncharacterized protein	Aspergillus fumigatus	ku80	not available	eluted for 185 min at Thermo Fisher, EASY-nLC 1000 analyzed by Thermo Fisher, Orbitrap Q Exactive Plus	32817450	not available	OG6_137710	PF09753	Membrane fusion protein Use1	liquid media
AFUB_012720	B0XRB0	not available	Uncharacterized protein	Aspergillus fumigatus	ku80	not available	eluted for 185 min at Thermo Fisher, EASY-nLC 1000 analyzed by Thermo Fisher, Orbitrap Q Exactive Plus	32817450	not available	OG6_127168	not available	not available	liquid media
AFUB_002260	B0XRF2	not available	Uncharacterized protein	Aspergillus fumigatus	ku80	not available	eluted for 185 min at Thermo Fisher, EASY-nLC 1000 analyzed by Thermo Fisher, Orbitrap Q Exactive Plus	32817450	not available	OG6_110913	PF08566	Mitochondrial import protein Pam17	liquid media
AFUB_002330	B0XRF9	not available	Uncharacterized protein	Aspergillus fumigatus	ku80	not available	eluted for 185 min at Thermo Fisher, EASY-nLC 1000 analyzed by Thermo Fisher, Orbitrap Q Exactive Plus	32817450	not available	OG6_166114	PF12223	Protein of unknown function (DUF3602)	liquid media
AFUB_002460	B0XRH2	not available	Uncharacterized protein	Aspergillus fumigatus	ku80	not available	eluted for 185 min at Thermo Fisher, EASY-nLC 1000 analyzed by Thermo Fisher, Orbitrap Q Exactive Plus	32817450	not available	OG6_113302	not available	not available	liquid media
AFUB_013040	B0XRK9	not available	Uncharacterized protein	Aspergillus fumigatus	ku80	not available	eluted for 185 min at Thermo Fisher, EASY-nLC 1000 analyzed by Thermo Fisher, Orbitrap Q Exactive Plus	32817450	not available	OG6_166167	not available	not available	liquid media
AFUB_024550	B0XRR3	not available	Uncharacterized protein	Aspergillus fumigatus	ku80	not available	eluted for 185 min at Thermo Fisher, EASY-nLC 1000 analyzed by Thermo Fisher, Orbitrap Q Exactive Plus	32817450	not available	OG6_103372	PF05620	SRP-independent targeting protein 2/TMEM208	liquid media
AFUB_024560	B0XRR4	not available	Uncharacterized protein	Aspergillus fumigatus	ku80	not available	eluted for 185 min at Thermo Fisher, EASY-nLC 1000 analyzed by Thermo Fisher, Orbitrap Q Exactive Plus	32817450	not available	OG6_143681	not available	not available	liquid media
AFUB_024790	B0XRT7	not available	Uncharacterized protein	Aspergillus fumigatus	ku80	not available	eluted for 185 min at Thermo Fisher, EASY-nLC 1000 analyzed by Thermo Fisher, Orbitrap Q Exactive Plus	32817450	not available	OG6_152946	PF06179	Surfeit locus protein 5 subunit 22 of Mediator complex	liquid media
AFUB_025020	B0XRW0	not available	Uncharacterized protein	Aspergillus fumigatus	ku80	not available	eluted for 185 min at Thermo Fisher, EASY-nLC 1000 analyzed by Thermo Fisher, Orbitrap Q Exactive Plus	32817450	not available	OG6_102764	PF01784	NIF3 (NGG1p interacting factor 3)	liquid media
AFUB_025070	B0XRW5	not available	Uncharacterized protein	Aspergillus fumigatus	ku80	not available	eluted for 185 min at Thermo Fisher, EASY-nLC 1000 analyzed by Thermo Fisher, Orbitrap Q Exactive Plus	32817450	not available	OG6_116988	not available	not available	liquid media
AFUB_025610	B0XS18	not available	Uncharacterized protein	Aspergillus fumigatus	ku80	not available	eluted for 185 min at Thermo Fisher, EASY-nLC 1000 analyzed by Thermo Fisher, Orbitrap Q Exactive Plus	32817450	not available	OG6_453869	PF01165	Ribosomal protein S21	liquid media
AFUB_025620	B0XS19	not available	Uncharacterized protein	Aspergillus fumigatus	ku80	not available	eluted for 185 min at Thermo Fisher, EASY-nLC 1000 analyzed by Thermo Fisher, Orbitrap Q Exactive Plus	32817450	not available	OG6_129700	not available	not available	liquid media
AFUB_025840	B0XS40	not available	Uncharacterized protein	Aspergillus fumigatus	ku80	not available	eluted for 185 min at Thermo Fisher, EASY-nLC 1000 analyzed by Thermo Fisher, Orbitrap Q Exactive Plus	32817450	not available	OG6_152952	not available	not available	liquid media
AFUB_026100	B0XS65	not available	Uncharacterized protein	Aspergillus fumigatus	ku80	not available	eluted for 185 min at Thermo Fisher, EASY-nLC 1000 analyzed by Thermo Fisher, Orbitrap Q Exactive Plus	32817450	not available	OG6_143686	PF11709	Mitochondrial ribosomal protein subunit	liquid media
AFUB_026360	B0XS91	not available	Uncharacterized protein	Aspergillus fumigatus	ku80	not available	eluted for 185 min at Thermo Fisher, EASY-nLC 1000 analyzed by Thermo Fisher, Orbitrap Q Exactive Plus	32817450	not available	OG6_115933	PF09796	Ubiquinol-cytochrome-c reductase complex subunit (QCR10)	liquid media
AFUB_027080	B0XSG2	not available	Uncharacterized protein	Aspergillus fumigatus	ku80	not available	eluted for 185 min at Thermo Fisher, EASY-nLC 1000 analyzed by Thermo Fisher, Orbitrap Q Exactive Plus	32817450	not available	OG6_114974	PF10332	Protein of unknown function (DUF2418)	liquid media
AFUB_027210	B0XSH5	not available	Uncharacterized protein	Aspergillus fumigatus	ku80	not available	eluted for 185 min at Thermo Fisher, EASY-nLC 1000 analyzed by Thermo Fisher, Orbitrap Q Exactive Plus	32817450	not available	OG6_454825	not available	not available	liquid media
AFUB_027600	B0XSL3	not available	Uncharacterized protein	Aspergillus fumigatus	ku80	not available	eluted for 185 min at Thermo Fisher, EASY-nLC 1000 analyzed by Thermo Fisher, Orbitrap Q Exactive Plus	32817450	not available	OG6_143692	not available	not available	liquid media
AFUB_017420	B0XSS4	not available	Uncharacterized protein	Aspergillus fumigatus	ku80	not available	eluted for 185 min at Thermo Fisher, EASY-nLC 1000 analyzed by Thermo Fisher, Orbitrap Q Exactive Plus	32817450	not available	OG6_166198	not available	not available	liquid media
AFUB_017500	B0XST1	not available	Uncharacterized protein	Aspergillus fumigatus	ku80	not available	eluted for 185 min at Thermo Fisher, EASY-nLC 1000 analyzed by Thermo Fisher, Orbitrap Q Exactive Plus	32817450	not available	OG6_454266	not available	not available	liquid media
AFUB_028070	B0XSW9	not available	Uncharacterized protein	Aspergillus fumigatus	ku80	not available	eluted for 185 min at Thermo Fisher, EASY-nLC 1000 analyzed by Thermo Fisher, Orbitrap Q Exactive Plus	32817450	not available	OG6_110013	PF03200	Glycosyl hydrolase family 63 C-terminal domain	liquid media
AFUB_028180	B0XSY0	not available	Uncharacterized protein	Aspergillus fumigatus	ku80	not available	eluted for 185 min at Thermo Fisher, EASY-nLC 1000 analyzed by Thermo Fisher, Orbitrap Q Exactive Plus	32817450	not available	OG6_108030	PF08642	Histone deacetylation protein Rxt3	liquid media
AFUB_028200	B0XSY2	not available	Uncharacterized protein	Aspergillus fumigatus	ku80	not available	eluted for 185 min at Thermo Fisher, EASY-nLC 1000 analyzed by Thermo Fisher, Orbitrap Q Exactive Plus	32817450	not available	OG6_152966	not available	not available	liquid media
AFUB_028230	B0XSY5	not available	Uncharacterized protein	Aspergillus fumigatus	ku80	not available	eluted for 185 min at Thermo Fisher, EASY-nLC 1000 analyzed by Thermo Fisher, Orbitrap Q Exactive Plus	32817450	not available	OG6_454244	not available	not available	liquid media
AFUB_018070	B0XT54	not available	Uncharacterized protein	Aspergillus fumigatus	ku80	not available	eluted for 185 min at Thermo Fisher, EASY-nLC 1000 analyzed by Thermo Fisher, Orbitrap Q Exactive Plus	32817450	not available	OG6_113503	PF14124	Domain of unknown function (DUF4291)	liquid media
AFUB_018160	B0XT63	not available	Uncharacterized protein	Aspergillus fumigatus	ku80	not available	eluted for 185 min at Thermo Fisher, EASY-nLC 1000 analyzed by Thermo Fisher, Orbitrap Q Exactive Plus	32817450	not available	OG6_453940	not available	not available	liquid media
AFUB_028790	B0XTB0	not available	Uncharacterized protein	Aspergillus fumigatus	ku80	not available	eluted for 185 min at Thermo Fisher, EASY-nLC 1000 analyzed by Thermo Fisher, Orbitrap Q Exactive Plus	32817450	not available	OG6_455284	not available	not available	liquid media
AFUB_018620	B0XTH7	not available	Uncharacterized protein	Aspergillus fumigatus	ku80	not available	eluted for 185 min at Thermo Fisher, EASY-nLC 1000 analyzed by Thermo Fisher, Orbitrap Q Exactive Plus	32817450	not available	OG6_152913	not available	not available	liquid media
AFUB_018900	B0XTK5	not available	Uncharacterized protein	Aspergillus fumigatus	ku80	not available	eluted for 185 min at Thermo Fisher, EASY-nLC 1000 analyzed by Thermo Fisher, Orbitrap Q Exactive Plus	32817450	not available	OG6_101227	PF00237	Ribosomal protein L22p/L17e	liquid media
AFUB_018910	B0XTK6	not available	Uncharacterized protein	Aspergillus fumigatus	ku80	not available	eluted for 185 min at Thermo Fisher, EASY-nLC 1000 analyzed by Thermo Fisher, Orbitrap Q Exactive Plus	32817450	not available	OG6_104655	PF00300	Histidine phosphatase superfamily (branch 1)	liquid media
AFUB_029690	B0XTR7	not available	Uncharacterized protein	Aspergillus fumigatus	ku80	not available	eluted for 185 min at Thermo Fisher, EASY-nLC 1000 analyzed by Thermo Fisher, Orbitrap Q Exactive Plus	32817450	not available	OG6_111207	PF12239	Protein of unknown function (DUF3605)	liquid media
AFUB_029990	B0XTU7	not available	Uncharacterized protein	Aspergillus fumigatus	ku80	not available	eluted for 185 min at Thermo Fisher, EASY-nLC 1000 analyzed by Thermo Fisher, Orbitrap Q Exactive Plus	32817450	not available	OG6_186693	not available	not available	liquid media
AFUB_019570	B0XTY9	not available	Uncharacterized protein	Aspergillus fumigatus	ku80	not available	eluted for 185 min at Thermo Fisher, EASY-nLC 1000 analyzed by Thermo Fisher, Orbitrap Q Exactive Plus	32817450	not available	OG6_110243	PF07264	Etoposide-induced protein 2.4 (EI24)	liquid media
AFUB_030250	B0XU42	not available	Uncharacterized protein	Aspergillus fumigatus	ku80	not available	eluted for 185 min at Thermo Fisher, EASY-nLC 1000 analyzed by Thermo Fisher, Orbitrap Q Exactive Plus	32817450	not available	OG6_186697	not available	not available	liquid media
AFUB_020280	B0XUC8	not available	Uncharacterized protein	Aspergillus fumigatus	ku80	not available	eluted for 185 min at Thermo Fisher, EASY-nLC 1000 analyzed by Thermo Fisher, Orbitrap Q Exactive Plus	32817450	not available	OG6_103892	PF08617	Kinase binding protein CGI-121	liquid media
AFUB_020390	B0XUD9	not available	Uncharacterized protein	Aspergillus fumigatus	ku80	not available	eluted for 185 min at Thermo Fisher, EASY-nLC 1000 analyzed by Thermo Fisher, Orbitrap Q Exactive Plus	32817450	not available	OG6_123063	PF17104	Domain of unknown function (DUF5102)	liquid media
AFUB_031230	B0XUK7	not available	Uncharacterized protein	Aspergillus fumigatus	ku80	not available	eluted for 185 min at Thermo Fisher, EASY-nLC 1000 analyzed by Thermo Fisher, Orbitrap Q Exactive Plus	32817450	not available	OG6_118284	PF08552	Inositolphosphorylceramide synthase subunit Kei1	liquid media
AFUB_021110	B0XUS6	not available	Uncharacterized protein	Aspergillus fumigatus	ku80	not available	eluted for 185 min at Thermo Fisher, EASY-nLC 1000 analyzed by Thermo Fisher, Orbitrap Q Exactive Plus	32817450	not available	OG6_152924	not available	not available	liquid media
AFUB_031590	B0XUV7	not available	Uncharacterized protein	Aspergillus fumigatus	ku80	not available	eluted for 185 min at Thermo Fisher, EASY-nLC 1000 analyzed by Thermo Fisher, Orbitrap Q Exactive Plus	32817450	not available	OG6_108081	PF00106	short chain dehydrogenase	liquid media
AFUB_021280	B0XV12	not available	Uncharacterized protein	Aspergillus fumigatus	ku80	not available	eluted for 185 min at Thermo Fisher, EASY-nLC 1000 analyzed by Thermo Fisher, Orbitrap Q Exactive Plus	32817450	not available	OG6_106697	not available	not available	liquid media
AFUB_021490	B0XV33	not available	Uncharacterized protein	Aspergillus fumigatus	ku80	not available	eluted for 185 min at Thermo Fisher, EASY-nLC 1000 analyzed by Thermo Fisher, Orbitrap Q Exactive Plus	32817450	not available	OG6_108384	PF00300	Histidine phosphatase superfamily (branch 1)	liquid media
AFUB_021500	B0XV34	not available	Uncharacterized protein	Aspergillus fumigatus	ku80	not available	eluted for 185 min at Thermo Fisher, EASY-nLC 1000 analyzed by Thermo Fisher, Orbitrap Q Exactive Plus	32817450	not available	OG6_143675	not available	not available	liquid media
AFUB_021580	B0XV42	not available	Uncharacterized protein	Aspergillus fumigatus	ku80	not available	eluted for 185 min at Thermo Fisher, EASY-nLC 1000 analyzed by Thermo Fisher, Orbitrap Q Exactive Plus	32817450	not available	OG6_454818	PF14269	Arylsulfotransferase (ASST)	liquid media
AFUB_021770	B0XV61	not available	Uncharacterized protein	Aspergillus fumigatus	ku80	not available	eluted for 185 min at Thermo Fisher, EASY-nLC 1000 analyzed by Thermo Fisher, Orbitrap Q Exactive Plus	32817450	not available	OG6_454279	not available	not available	liquid media
AFUB_032100	B0XV73	not available	Uncharacterized protein	Aspergillus fumigatus	ku80	not available	eluted for 185 min at Thermo Fisher, EASY-nLC 1000 analyzed by Thermo Fisher, Orbitrap Q Exactive Plus	32817450	not available	OG6_143709	not available	not available	liquid media
AFUB_032190	B0XV81	not available	Uncharacterized protein	Aspergillus fumigatus	ku80	not available	eluted for 185 min at Thermo Fisher, EASY-nLC 1000 analyzed by Thermo Fisher, Orbitrap Q Exactive Plus	32817450	not available	OG6_152989	PF08568	Uncharacterised protein family, YAP/Alf4/glomulin	liquid media
AFUB_032330	B0XV95	not available	Uncharacterized protein	Aspergillus fumigatus	ku80	not available	eluted for 185 min at Thermo Fisher, EASY-nLC 1000 analyzed by Thermo Fisher, Orbitrap Q Exactive Plus	32817450	not available	OG6_115935	PF10521	Tti2 family	liquid media
AFUB_032360	B0XV98	not available	Uncharacterized protein	Aspergillus fumigatus	ku80	not available	eluted for 185 min at Thermo Fisher, EASY-nLC 1000 analyzed by Thermo Fisher, Orbitrap Q Exactive Plus	32817450	not available	OG6_122791	PF03357	Snf7	liquid media
AFUB_032570	B0XVB8	not available	Uncharacterized protein	Aspergillus fumigatus	ku80	not available	eluted for 185 min at Thermo Fisher, EASY-nLC 1000 analyzed by Thermo Fisher, Orbitrap Q Exactive Plus	32817450	not available	OG6_101495	PF03435	Saccharopine dehydrogenase NADP binding domain	liquid media
AFUB_021960	B0XVE4	not available	Uncharacterized protein	Aspergillus fumigatus	ku80	not available	eluted for 185 min at Thermo Fisher, EASY-nLC 1000 analyzed by Thermo Fisher, Orbitrap Q Exactive Plus	32817450	not available	OG6_186676	not available	not available	liquid media
AFUB_022540	B0XVK2	not available	Uncharacterized protein	Aspergillus fumigatus	ku80	not available	eluted for 185 min at Thermo Fisher, EASY-nLC 1000 analyzed by Thermo Fisher, Orbitrap Q Exactive Plus	32817450	not available	OG6_454438	not available	not available	liquid media
AFUB_032850	B0XVL3	not available	Uncharacterized protein	Aspergillus fumigatus	ku80	not available	eluted for 185 min at Thermo Fisher, EASY-nLC 1000 analyzed by Thermo Fisher, Orbitrap Q Exactive Plus	32817450	not available	OG6_152995	PF10395	Utp8 family	liquid media
AFUB_022740	B0XVT9	not available	Uncharacterized protein	Aspergillus fumigatus	ku80	not available	eluted for 185 min at Thermo Fisher, EASY-nLC 1000 analyzed by Thermo Fisher, Orbitrap Q Exactive Plus	32817450	not available	OG6_152934	PF11735	Cryptococcal mannosyltransferase 1	liquid media
AFUB_024140	B0XWA6	not available	Uncharacterized protein	Aspergillus fumigatus	ku80	not available	eluted for 185 min at Thermo Fisher, EASY-nLC 1000 analyzed by Thermo Fisher, Orbitrap Q Exactive Plus	32817450	not available	OG6_100788	PF00935	Ribosomal protein L44	liquid media
AFUB_024260	B0XWB8	not available	Uncharacterized protein	Aspergillus fumigatus	ku80	not available	eluted for 185 min at Thermo Fisher, EASY-nLC 1000 analyzed by Thermo Fisher, Orbitrap Q Exactive Plus	32817450	not available	OG6_143680	not available	not available	liquid media
AFUB_035780	B0XWF9	not available	Uncharacterized protein	Aspergillus fumigatus	ku80	not available	eluted for 185 min at Thermo Fisher, EASY-nLC 1000 analyzed by Thermo Fisher, Orbitrap Q Exactive Plus	32817450	not available	OG6_143746	not available	not available	liquid media
AFUB_035790	B0XWG0	not available	Uncharacterized protein	Aspergillus fumigatus	ku80	not available	eluted for 185 min at Thermo Fisher, EASY-nLC 1000 analyzed by Thermo Fisher, Orbitrap Q Exactive Plus	32817450	not available	OG6_186763	not available	not available	liquid media
AFUB_035890	B0XWH0	not available	Uncharacterized protein	Aspergillus fumigatus	ku80	not available	eluted for 185 min at Thermo Fisher, EASY-nLC 1000 analyzed by Thermo Fisher, Orbitrap Q Exactive Plus	32817450	not available	OG6_101240	PF00312	Ribosomal protein S15	liquid media
AFUB_046560	B0XWL8	not available	Uncharacterized protein	Aspergillus fumigatus	ku80	not available	eluted for 185 min at Thermo Fisher, EASY-nLC 1000 analyzed by Thermo Fisher, Orbitrap Q Exactive Plus	32817450	not available	OG6_186719	not available	not available	liquid media
AFUB_036480	B0XWU8	not available	Uncharacterized protein	Aspergillus fumigatus	ku80	not available	eluted for 185 min at Thermo Fisher, EASY-nLC 1000 analyzed by Thermo Fisher, Orbitrap Q Exactive Plus	32817450	not available	OG6_110292	PF13450	NAD(P)-binding Rossmann-like domain	liquid media
AFUB_036910	B0XWZ1	not available	Uncharacterized protein	Aspergillus fumigatus	ku80	not available	eluted for 185 min at Thermo Fisher, EASY-nLC 1000 analyzed by Thermo Fisher, Orbitrap Q Exactive Plus	32817450	not available	OG6_104774	PF09341	Transcription factor Pcc1	liquid media
AFUB_047550	B0XX32	not available	Uncharacterized protein	Aspergillus fumigatus	ku80	not available	eluted for 185 min at Thermo Fisher, EASY-nLC 1000 analyzed by Thermo Fisher, Orbitrap Q Exactive Plus	32817450	not available	OG6_143717	not available	not available	liquid media
AFUB_047640	B0XX40	not available	Uncharacterized protein	Aspergillus fumigatus	ku80	not available	eluted for 185 min at Thermo Fisher, EASY-nLC 1000 analyzed by Thermo Fisher, Orbitrap Q Exactive Plus	32817450	not available	OG6_455376	not available	not available	liquid media
AFUB_037330	B0XXA0	not available	Uncharacterized protein	Aspergillus fumigatus	ku80	not available	eluted for 185 min at Thermo Fisher, EASY-nLC 1000 analyzed by Thermo Fisher, Orbitrap Q Exactive Plus	32817450	not available	OG6_454860	not available	not available	liquid media
AFUB_037370	B0XXA4	not available	Uncharacterized protein	Aspergillus fumigatus	ku80	not available	eluted for 185 min at Thermo Fisher, EASY-nLC 1000 analyzed by Thermo Fisher, Orbitrap Q Exactive Plus	32817450	not available	OG6_153061	not available	not available	liquid media
AFUB_037590	B0XXC6	not available	Uncharacterized protein	Aspergillus fumigatus	ku80	not available	eluted for 185 min at Thermo Fisher, EASY-nLC 1000 analyzed by Thermo Fisher, Orbitrap Q Exactive Plus	32817450	not available	OG6_166360	not available	not available	liquid media
AFUB_048100	B0XXF0	not available	Uncharacterized protein	Aspergillus fumigatus	ku80	not available	eluted for 185 min at Thermo Fisher, EASY-nLC 1000 analyzed by Thermo Fisher, Orbitrap Q Exactive Plus	32817450	not available	OG6_127191	PF03992	Antibiotic biosynthesis monooxygenase	liquid media
AFUB_048310	B0XXH1	not available	Uncharacterized protein	Aspergillus fumigatus	ku80	not available	eluted for 185 min at Thermo Fisher, EASY-nLC 1000 analyzed by Thermo Fisher, Orbitrap Q Exactive Plus	32817450	not available	OG6_455422	not available	not available	liquid media
AFUB_048420	B0XXI2	not available	Uncharacterized protein	Aspergillus fumigatus	ku80	not available	eluted for 185 min at Thermo Fisher, EASY-nLC 1000 analyzed by Thermo Fisher, Orbitrap Q Exactive Plus	32817450	not available	OG6r1_100300	not available	not available	liquid media
AFUB_097880	B0YE53	not available	Uncharacterized protein	Aspergillus fumigatus	ku80	not available	eluted for 185 min at Thermo Fisher, EASY-nLC 1000 analyzed by Thermo Fisher, Orbitrap Q Exactive Plus	32817450	not available	OG6r1_101072	not available	not available	liquid media
AFUB_037870	B0XXL9	not available	Uncharacterized protein	Aspergillus fumigatus	ku80	not available	eluted for 185 min at Thermo Fisher, EASY-nLC 1000 analyzed by Thermo Fisher, Orbitrap Q Exactive Plus	32817450	not available	OG6_105869	PF10180	WKF domain	liquid media
AFUB_038350	B0XXS3	not available	Uncharacterized protein	Aspergillus fumigatus	ku80	not available	eluted for 185 min at Thermo Fisher, EASY-nLC 1000 analyzed by Thermo Fisher, Orbitrap Q Exactive Plus	32817450	not available	OG6_153055	not available	not available	liquid media
AFUB_038520	B0XXT7	not available	Uncharacterized protein	Aspergillus fumigatus	ku80	not available	eluted for 185 min at Thermo Fisher, EASY-nLC 1000 analyzed by Thermo Fisher, Orbitrap Q Exactive Plus	32817450	not available	OG6_124903	PF08578	Protein of unknown function (DUF1765)	liquid media
AFUB_038550	B0XXU0	not available	Uncharacterized protein	Aspergillus fumigatus	ku80	not available	eluted for 185 min at Thermo Fisher, EASY-nLC 1000 analyzed by Thermo Fisher, Orbitrap Q Exactive Plus	32817450	not available	OG6_153054	PF11489	Altered inheritance of mitochondria protein 21	liquid media
AFUB_038650	B0XXV0	not available	Uncharacterized protein	Aspergillus fumigatus	ku80	not available	eluted for 185 min at Thermo Fisher, EASY-nLC 1000 analyzed by Thermo Fisher, Orbitrap Q Exactive Plus	32817450	not available	OG6_105239	PF09072	Translation machinery associated TMA7	liquid media
AFUB_038760	B0XXW1	not available	Uncharacterized protein	Aspergillus fumigatus	ku80	not available	eluted for 185 min at Thermo Fisher, EASY-nLC 1000 analyzed by Thermo Fisher, Orbitrap Q Exactive Plus	32817450	not available	OG6_108229	PF08538	Protein of unknown function (DUF1749)	liquid media
AFUB_038890	B0XXX4	not available	Uncharacterized protein	Aspergillus fumigatus	ku80	not available	eluted for 185 min at Thermo Fisher, EASY-nLC 1000 analyzed by Thermo Fisher, Orbitrap Q Exactive Plus	32817450	not available	OG6_118288	PF08651	DASH complex subunit Duo1	liquid media
AFUB_039120	B0XXZ7	not available	Uncharacterized protein	Aspergillus fumigatus	ku80	not available	eluted for 185 min at Thermo Fisher, EASY-nLC 1000 analyzed by Thermo Fisher, Orbitrap Q Exactive Plus	32817450	not available	OG6_102872	PF04124	Dor1-like family	liquid media
AFUB_039180	B0XY03	not available	Uncharacterized protein	Aspergillus fumigatus	ku80	not available	eluted for 185 min at Thermo Fisher, EASY-nLC 1000 analyzed by Thermo Fisher, Orbitrap Q Exactive Plus	32817450	not available	OG6_143741	PF16561	Glycogen recognition site of AMP-activated protein kinase	liquid media
AFUB_039190	B0XY04	not available	Uncharacterized protein	Aspergillus fumigatus	ku80	not available	eluted for 185 min at Thermo Fisher, EASY-nLC 1000 analyzed by Thermo Fisher, Orbitrap Q Exactive Plus	32817450	not available	OG6_166348	not available	not available	liquid media
AFUB_039340	B0XY19	not available	Uncharacterized protein	Aspergillus fumigatus	ku80	not available	eluted for 185 min at Thermo Fisher, EASY-nLC 1000 analyzed by Thermo Fisher, Orbitrap Q Exactive Plus	32817450	not available	OG6_153050	not available	not available	liquid media
AFUB_040020	B0XY85	not available	Uncharacterized protein	Aspergillus fumigatus	ku80	not available	eluted for 185 min at Thermo Fisher, EASY-nLC 1000 analyzed by Thermo Fisher, Orbitrap Q Exactive Plus	32817450	not available	OG6_105567	PF06999	Sucrase/ferredoxin-like	liquid media
AFUB_040350	B0XYB8	not available	Uncharacterized protein	Aspergillus fumigatus	ku80	not available	eluted for 185 min at Thermo Fisher, EASY-nLC 1000 analyzed by Thermo Fisher, Orbitrap Q Exactive Plus	32817450	not available	OG6_105801	PF08553	VID27 C-terminal WD40-like domain	liquid media
AFUB_040400	B0XYC3	not available	Uncharacterized protein	Aspergillus fumigatus	ku80	not available	eluted for 185 min at Thermo Fisher, EASY-nLC 1000 analyzed by Thermo Fisher, Orbitrap Q Exactive Plus	32817450	not available	OG6_166341	not available	not available	liquid media
AFUB_040640	B0XYE6	not available	Uncharacterized protein	Aspergillus fumigatus	ku80	not available	eluted for 185 min at Thermo Fisher, EASY-nLC 1000 analyzed by Thermo Fisher, Orbitrap Q Exactive Plus	32817450	not available	OG6_129958	PF10295	Uncharacterised protein (DUF2406)	liquid media
AFUB_040650	B0XYE7	not available	Uncharacterized protein	Aspergillus fumigatus	ku80	not available	eluted for 185 min at Thermo Fisher, EASY-nLC 1000 analyzed by Thermo Fisher, Orbitrap Q Exactive Plus	32817450	not available	OG6_153044	PF12223	Protein of unknown function (DUF3602)	liquid media
AFUB_040720	B0XYF4	not available	Uncharacterized protein	Aspergillus fumigatus	ku80	not available	eluted for 185 min at Thermo Fisher, EASY-nLC 1000 analyzed by Thermo Fisher, Orbitrap Q Exactive Plus	32817450	not available	OG6_127201	PF10780	39S ribosomal protein L53/MRP-L53	liquid media
AFUB_040870	B0XYG8	not available	Uncharacterized protein	Aspergillus fumigatus	ku80	not available	eluted for 185 min at Thermo Fisher, EASY-nLC 1000 analyzed by Thermo Fisher, Orbitrap Q Exactive Plus	32817450	not available	OG6_104486	PF10998	Protein of unknown function (DUF2838)	liquid media
AFUB_041140	B0XYJ5	not available	Uncharacterized protein	Aspergillus fumigatus	ku80	not available	eluted for 185 min at Thermo Fisher, EASY-nLC 1000 analyzed by Thermo Fisher, Orbitrap Q Exactive Plus	32817450	not available	OG6_109991	PF14027	Questin oxidase-like	liquid media
AFUB_041510	B0XYN3	not available	Uncharacterized protein	Aspergillus fumigatus	ku80	not available	eluted for 185 min at Thermo Fisher, EASY-nLC 1000 analyzed by Thermo Fisher, Orbitrap Q Exactive Plus	32817450	not available	OG6_454553	not available	not available	liquid media
AFUB_041730	B0XYQ6	not available	Uncharacterized protein	Aspergillus fumigatus	ku80	not available	eluted for 185 min at Thermo Fisher, EASY-nLC 1000 analyzed by Thermo Fisher, Orbitrap Q Exactive Plus	32817450	not available	OG6_153041	not available	not available	liquid media
AFUB_041760	B0XYQ9	not available	Uncharacterized protein	Aspergillus fumigatus	ku80	not available	eluted for 185 min at Thermo Fisher, EASY-nLC 1000 analyzed by Thermo Fisher, Orbitrap Q Exactive Plus	32817450	not available	OG6_186743	not available	not available	liquid media
AFUB_041840	B0XYR7	not available	Uncharacterized protein	Aspergillus fumigatus	ku80	not available	eluted for 185 min at Thermo Fisher, EASY-nLC 1000 analyzed by Thermo Fisher, Orbitrap Q Exactive Plus	32817450	not available	OG6_119790	not available	not available	liquid media
AFUB_042560	B0XYY9	not available	Uncharacterized protein	Aspergillus fumigatus	ku80	not available	eluted for 185 min at Thermo Fisher, EASY-nLC 1000 analyzed by Thermo Fisher, Orbitrap Q Exactive Plus	32817450	not available	OG6_455020	not available	not available	liquid media
AFUB_042590	B0XYZ2	not available	Uncharacterized protein	Aspergillus fumigatus	ku80	not available	eluted for 185 min at Thermo Fisher, EASY-nLC 1000 analyzed by Thermo Fisher, Orbitrap Q Exactive Plus	32817450	not available	OG6_124899	not available	not available	liquid media
AFUB_042740	B0XZ07	not available	Uncharacterized protein	Aspergillus fumigatus	ku80	not available	eluted for 185 min at Thermo Fisher, EASY-nLC 1000 analyzed by Thermo Fisher, Orbitrap Q Exactive Plus	32817450	not available	OG6_104839	PF14617	U3-containing 90S pre-ribosomal complex subunit	liquid media
AFUB_042800	B0XZ13	not available	Uncharacterized protein	Aspergillus fumigatus	ku80	not available	eluted for 185 min at Thermo Fisher, EASY-nLC 1000 analyzed by Thermo Fisher, Orbitrap Q Exactive Plus	32817450	not available	OG6_104462	PF07961	MBA1-like protein	liquid media
AFUB_043070	B0XZ41	not available	Uncharacterized protein	Aspergillus fumigatus	ku80	not available	eluted for 185 min at Thermo Fisher, EASY-nLC 1000 analyzed by Thermo Fisher, Orbitrap Q Exactive Plus	32817450	not available	OG6_166327	not available	not available	liquid media
AFUB_043090	B0XZ43	not available	Uncharacterized protein	Aspergillus fumigatus	ku80	not available	eluted for 185 min at Thermo Fisher, EASY-nLC 1000 analyzed by Thermo Fisher, Orbitrap Q Exactive Plus	32817450	not available	OG6_166326	not available	not available	liquid media
AFUB_043380	B0XZ72	not available	Uncharacterized protein	Aspergillus fumigatus	ku80	not available	eluted for 185 min at Thermo Fisher, EASY-nLC 1000 analyzed by Thermo Fisher, Orbitrap Q Exactive Plus	32817450	not available	OG6_118223	not available	not available	liquid media
AFUB_043530	B0XZ87	not available	Uncharacterized protein	Aspergillus fumigatus	ku80	not available	eluted for 185 min at Thermo Fisher, EASY-nLC 1000 analyzed by Thermo Fisher, Orbitrap Q Exactive Plus	32817450	not available	OG6_455274	not available	not available	liquid media
AFUB_044510	B0XZM0	not available	Uncharacterized protein	Aspergillus fumigatus	ku80	not available	eluted for 185 min at Thermo Fisher, EASY-nLC 1000 analyzed by Thermo Fisher, Orbitrap Q Exactive Plus	32817450	not available	OG6r1_186698	not available	not available	liquid media
AFUB_044590	B0XZM7	not available	Uncharacterized protein	Aspergillus fumigatus	ku80	not available	eluted for 185 min at Thermo Fisher, EASY-nLC 1000 analyzed by Thermo Fisher, Orbitrap Q Exactive Plus	32817450	not available	OG6_454413	not available	not available	liquid media
AFUB_044610	B0XZM9	not available	Uncharacterized protein	Aspergillus fumigatus	ku80	not available	eluted for 185 min at Thermo Fisher, EASY-nLC 1000 analyzed by Thermo Fisher, Orbitrap Q Exactive Plus	32817450	not available	OG6_113006	PF01670	Glycosyl hydrolase family 12	liquid media
AFUB_034560	B0XZW0	not available	Uncharacterized protein	Aspergillus fumigatus	ku80	not available	eluted for 185 min at Thermo Fisher, EASY-nLC 1000 analyzed by Thermo Fisher, Orbitrap Q Exactive Plus	32817450	not available	OG6_455211	not available	not available	liquid media
AFUB_034570	B0XZW1	not available	Uncharacterized protein	Aspergillus fumigatus	ku80	not available	eluted for 185 min at Thermo Fisher, EASY-nLC 1000 analyzed by Thermo Fisher, Orbitrap Q Exactive Plus	32817450	not available	OG6_453729	not available	not available	liquid media
AFUB_035160	B0Y089	not available	Uncharacterized protein	Aspergillus fumigatus	ku80	not available	eluted for 185 min at Thermo Fisher, EASY-nLC 1000 analyzed by Thermo Fisher, Orbitrap Q Exactive Plus	32817450	not available	OG6_126435	not available	not available	liquid media
AFUB_035190	B0Y092	not available	Uncharacterized protein	Aspergillus fumigatus	ku80	not available	eluted for 185 min at Thermo Fisher, EASY-nLC 1000 analyzed by Thermo Fisher, Orbitrap Q Exactive Plus	32817450	not available	OG6_137783	PF08316	Pal1 cell morphology protein	liquid media
AFUB_035510	B0Y0C4	not available	Uncharacterized protein	Aspergillus fumigatus	ku80	not available	eluted for 185 min at Thermo Fisher, EASY-nLC 1000 analyzed by Thermo Fisher, Orbitrap Q Exactive Plus	32817450	not available	OG6_121258	PF07247	Alcohol acetyltransferase	liquid media
AFUB_046080	B0Y0G2	not available	Uncharacterized protein	Aspergillus fumigatus	ku80	not available	eluted for 185 min at Thermo Fisher, EASY-nLC 1000 analyzed by Thermo Fisher, Orbitrap Q Exactive Plus	32817450	not available	OG6_113521	not available	not available	liquid media
AFUB_046090	B0Y0G3	not available	Uncharacterized protein	Aspergillus fumigatus	ku80	not available	eluted for 185 min at Thermo Fisher, EASY-nLC 1000 analyzed by Thermo Fisher, Orbitrap Q Exactive Plus	32817450	not available	OG6_129953	PF01042	Endoribonuclease L-PSP	liquid media
AFUB_058450	B0Y0T3	not available	Uncharacterized protein	Aspergillus fumigatus	ku80	not available	eluted for 185 min at Thermo Fisher, EASY-nLC 1000 analyzed by Thermo Fisher, Orbitrap Q Exactive Plus	32817450	not available	OG6_143814	not available	not available	liquid media
AFUB_058660	B0Y0V4	not available	Uncharacterized protein	Aspergillus fumigatus	ku80	not available	eluted for 185 min at Thermo Fisher, EASY-nLC 1000 analyzed by Thermo Fisher, Orbitrap Q Exactive Plus	32817450	not available	OG6_102842	PF00117	Glutamine amidotransferase class-I	liquid media
AFUB_058760	B0Y0W4	not available	Uncharacterized protein	Aspergillus fumigatus	ku80	not available	eluted for 185 min at Thermo Fisher, EASY-nLC 1000 analyzed by Thermo Fisher, Orbitrap Q Exactive Plus	32817450	not available	OG6_153205	not available	not available	liquid media
AFUB_059370	B0Y126	not available	Uncharacterized protein	Aspergillus fumigatus	ku80	not available	eluted for 185 min at Thermo Fisher, EASY-nLC 1000 analyzed by Thermo Fisher, Orbitrap Q Exactive Plus	32817450	not available	OG6_111589	PF08622	Svf1-like N-terminal lipocalin domain	liquid media
AFUB_059460	B0Y135	not available	Uncharacterized protein	Aspergillus fumigatus	ku80	not available	eluted for 185 min at Thermo Fisher, EASY-nLC 1000 analyzed by Thermo Fisher, Orbitrap Q Exactive Plus	32817450	not available	OG6_102130	PF01369	Sec7 domain	liquid media
AFUB_049120	B0Y193	not available	Uncharacterized protein	Aspergillus fumigatus	ku80	not available	eluted for 185 min at Thermo Fisher, EASY-nLC 1000 analyzed by Thermo Fisher, Orbitrap Q Exactive Plus	32817450	not available	OG6_455214	PF12311	Protein of unknown function (DUF3632)	liquid media
AFUB_060610	B0Y1R8	not available	Uncharacterized protein	Aspergillus fumigatus	ku80	not available	eluted for 185 min at Thermo Fisher, EASY-nLC 1000 analyzed by Thermo Fisher, Orbitrap Q Exactive Plus	32817450	not available	OG6_103793	PF08661	Replication factor A protein 3	liquid media
AFUB_060810	B0Y1T8	not available	Uncharacterized protein	Aspergillus fumigatus	ku80	not available	eluted for 185 min at Thermo Fisher, EASY-nLC 1000 analyzed by Thermo Fisher, Orbitrap Q Exactive Plus	32817450	not available	OG6_127234	not available	not available	liquid media
AFUB_060990	B0Y1V6	not available	Uncharacterized protein	Aspergillus fumigatus	ku80	not available	eluted for 185 min at Thermo Fisher, EASY-nLC 1000 analyzed by Thermo Fisher, Orbitrap Q Exactive Plus	32817450	not available	OG6_454026	not available	not available	liquid media
AFUB_061040	B0Y1W1	not available	Uncharacterized protein	Aspergillus fumigatus	ku80	not available	eluted for 185 min at Thermo Fisher, EASY-nLC 1000 analyzed by Thermo Fisher, Orbitrap Q Exactive Plus	32817450	not available	OG6_153216	PF12829	Transcriptional regulation of mitochondrial recombination	liquid media
AFUB_050300	B0Y1Y8	not available	Uncharacterized protein	Aspergillus fumigatus	ku80	not available	eluted for 185 min at Thermo Fisher, EASY-nLC 1000 analyzed by Thermo Fisher, Orbitrap Q Exactive Plus	32817450	not available	OG6_153145	PF17183	Get5 carboxyl domain	liquid media
AFUB_050410	B0Y1Z9	not available	Uncharacterized protein	Aspergillus fumigatus	ku80	not available	eluted for 185 min at Thermo Fisher, EASY-nLC 1000 analyzed by Thermo Fisher, Orbitrap Q Exactive Plus	32817450	not available	OG6_126935	not available	not available	liquid media
AFUB_050570	B0Y215	not available	Uncharacterized protein	Aspergillus fumigatus	ku80	not available	eluted for 185 min at Thermo Fisher, EASY-nLC 1000 analyzed by Thermo Fisher, Orbitrap Q Exactive Plus	32817450	not available	OG6_143791	PF11913	Protein of unknown function (DUF3431)	liquid media
AFUB_050850	B0Y2B3	not available	Uncharacterized protein	Aspergillus fumigatus	ku80	not available	eluted for 185 min at Thermo Fisher, EASY-nLC 1000 analyzed by Thermo Fisher, Orbitrap Q Exactive Plus	32817450	not available	OG6_143793	PF12311	Protein of unknown function (DUF3632)	liquid media
AFUB_051030	B0Y2D1	not available	Uncharacterized protein	Aspergillus fumigatus	ku80	not available	eluted for 185 min at Thermo Fisher, EASY-nLC 1000 analyzed by Thermo Fisher, Orbitrap Q Exactive Plus	32817450	not available	OG6_455367	not available	not available	liquid media
AFUB_051370	B0Y2G5	not available	Uncharacterized protein	Aspergillus fumigatus	ku80	not available	eluted for 185 min at Thermo Fisher, EASY-nLC 1000 analyzed by Thermo Fisher, Orbitrap Q Exactive Plus	32817450	not available	OG6_186613	PF04199	Putative cyclase	liquid media
AFUB_062040	B0Y2J5	not available	Uncharacterized protein	Aspergillus fumigatus	ku80	not available	eluted for 185 min at Thermo Fisher, EASY-nLC 1000 analyzed by Thermo Fisher, Orbitrap Q Exactive Plus	32817450	not available	OG6_143764	not available	not available	liquid media
AFUB_062200	B0Y2L0	not available	Uncharacterized protein	Aspergillus fumigatus	ku80	not available	eluted for 185 min at Thermo Fisher, EASY-nLC 1000 analyzed by Thermo Fisher, Orbitrap Q Exactive Plus	32817450	not available	OG6_133455	not available	not available	liquid media
AFUB_062350	B0Y2M5	not available	Uncharacterized protein	Aspergillus fumigatus	ku80	not available	eluted for 185 min at Thermo Fisher, EASY-nLC 1000 analyzed by Thermo Fisher, Orbitrap Q Exactive Plus	32817450	not available	OG6_186882	not available	not available	liquid media
AFUB_051840	B0Y2S8	not available	Uncharacterized protein	Aspergillus fumigatus	ku80	not available	eluted for 185 min at Thermo Fisher, EASY-nLC 1000 analyzed by Thermo Fisher, Orbitrap Q Exactive Plus	32817450	not available	OG6_166481	PF15932	Domain of unknown function (DUF4748)	liquid media
AFUB_052040	B0Y2U8	not available	Uncharacterized protein	Aspergillus fumigatus	ku80	not available	eluted for 185 min at Thermo Fisher, EASY-nLC 1000 analyzed by Thermo Fisher, Orbitrap Q Exactive Plus	32817450	not available	OG6_107015	not available	not available	liquid media
AFUB_052210	B0Y2X6	not available	Uncharacterized protein	Aspergillus fumigatus	ku80	not available	eluted for 185 min at Thermo Fisher, EASY-nLC 1000 analyzed by Thermo Fisher, Orbitrap Q Exactive Plus	32817450	not available	OG6_112910	PF04979	Protein phosphatase inhibitor 2 (IPP-2)	liquid media
AFUB_052240	B0Y2X9	not available	Uncharacterized protein	Aspergillus fumigatus	ku80	not available	eluted for 185 min at Thermo Fisher, EASY-nLC 1000 analyzed by Thermo Fisher, Orbitrap Q Exactive Plus	32817450	not available	OG6_153156	not available	not available	liquid media
AFUB_052660	B0Y321	not available	Uncharacterized protein	Aspergillus fumigatus	ku80	not available	eluted for 185 min at Thermo Fisher, EASY-nLC 1000 analyzed by Thermo Fisher, Orbitrap Q Exactive Plus	32817450	not available	OG6_137812	not available	not available	liquid media
AFUB_052670	B0Y322	not available	Uncharacterized protein	Aspergillus fumigatus	ku80	not available	eluted for 185 min at Thermo Fisher, EASY-nLC 1000 analyzed by Thermo Fisher, Orbitrap Q Exactive Plus	32817450	not available	OG6_153161	not available	not available	liquid media
AFUB_052990	B0Y354	not available	Uncharacterized protein	Aspergillus fumigatus	ku80	not available	eluted for 185 min at Thermo Fisher, EASY-nLC 1000 analyzed by Thermo Fisher, Orbitrap Q Exactive Plus	32817450	not available	OG6_109870	PF08293	Mitochondrial ribosomal subunit S27	liquid media
AFUB_053450	B0Y3A0	not available	Uncharacterized protein	Aspergillus fumigatus	ku80	not available	eluted for 185 min at Thermo Fisher, EASY-nLC 1000 analyzed by Thermo Fisher, Orbitrap Q Exactive Plus	32817450	not available	OG6_137497	not available	not available	liquid media
AFUB_054520	B0Y3K3	not available	Uncharacterized protein	Aspergillus fumigatus	ku80	not available	eluted for 185 min at Thermo Fisher, EASY-nLC 1000 analyzed by Thermo Fisher, Orbitrap Q Exactive Plus	32817450	not available	OG6_115523	not available	not available	liquid media
AFUB_054530	B0Y3K4	not available	Uncharacterized protein	Aspergillus fumigatus	ku80	not available	eluted for 185 min at Thermo Fisher, EASY-nLC 1000 analyzed by Thermo Fisher, Orbitrap Q Exactive Plus	32817450	not available	OG6_166489	not available	not available	liquid media
AFUB_054820	B0Y3N3	not available	Uncharacterized protein	Aspergillus fumigatus	ku80	not available	eluted for 185 min at Thermo Fisher, EASY-nLC 1000 analyzed by Thermo Fisher, Orbitrap Q Exactive Plus	32817450	not available	OG6_153172	not available	not available	liquid media
AFUB_055000	B0Y3Q1	not available	Uncharacterized protein	Aspergillus fumigatus	ku80	not available	eluted for 185 min at Thermo Fisher, EASY-nLC 1000 analyzed by Thermo Fisher, Orbitrap Q Exactive Plus	32817450	not available	OG6_186863	not available	not available	liquid media
AFUB_055330	B0Y3T3	not available	Uncharacterized protein	Aspergillus fumigatus	ku80	not available	eluted for 185 min at Thermo Fisher, EASY-nLC 1000 analyzed by Thermo Fisher, Orbitrap Q Exactive Plus	32817450	not available	OG6_153177	not available	not available	liquid media
AFUB_055930	B0Y3Z1	not available	Uncharacterized protein	Aspergillus fumigatus	ku80	not available	eluted for 185 min at Thermo Fisher, EASY-nLC 1000 analyzed by Thermo Fisher, Orbitrap Q Exactive Plus	32817450	not available	OG6_119810	PF12298	Eukaryotic mitochondrial regulator protein	liquid media
AFUB_055990	B0Y3Z7	not available	Uncharacterized protein	Aspergillus fumigatus	ku80	not available	eluted for 185 min at Thermo Fisher, EASY-nLC 1000 analyzed by Thermo Fisher, Orbitrap Q Exactive Plus	32817450	not available	OG6_153184	PF14555	UBA-like domain	liquid media
AFUB_056040	B0Y402	not available	Uncharacterized protein	Aspergillus fumigatus	ku80	not available	eluted for 185 min at Thermo Fisher, EASY-nLC 1000 analyzed by Thermo Fisher, Orbitrap Q Exactive Plus	32817450	not available	OG6_113450	not available	not available	liquid media
AFUB_056350	B0Y433	not available	Uncharacterized protein	Aspergillus fumigatus	ku80	not available	eluted for 185 min at Thermo Fisher, EASY-nLC 1000 analyzed by Thermo Fisher, Orbitrap Q Exactive Plus	32817450	not available	OG6_166498	not available	not available	liquid media
AFUB_056380	B0Y436	not available	Uncharacterized protein	Aspergillus fumigatus	ku80	not available	eluted for 185 min at Thermo Fisher, EASY-nLC 1000 analyzed by Thermo Fisher, Orbitrap Q Exactive Plus	32817450	not available	OG6_166499	not available	not available	liquid media
AFUB_056920	B0Y490	not available	Uncharacterized protein	Aspergillus fumigatus	ku80	not available	eluted for 185 min at Thermo Fisher, EASY-nLC 1000 analyzed by Thermo Fisher, Orbitrap Q Exactive Plus	32817450	not available	OG6_137824	PF03517	Regulator of volume decrease after cellular swelling	liquid media
AFUB_057050	B0Y4A3	not available	Uncharacterized protein	Aspergillus fumigatus	ku80	not available	eluted for 185 min at Thermo Fisher, EASY-nLC 1000 analyzed by Thermo Fisher, Orbitrap Q Exactive Plus	32817450	not available	OG6_186868	not available	not available	liquid media
AFUB_057060	B0Y4A4	not available	Uncharacterized protein	Aspergillus fumigatus	ku80	not available	eluted for 185 min at Thermo Fisher, EASY-nLC 1000 analyzed by Thermo Fisher, Orbitrap Q Exactive Plus	32817450	not available	OG6_123099	not available	not available	liquid media
AFUB_057080	B0Y4A6	not available	Uncharacterized protein	Aspergillus fumigatus	ku80	not available	eluted for 185 min at Thermo Fisher, EASY-nLC 1000 analyzed by Thermo Fisher, Orbitrap Q Exactive Plus	32817450	not available	OG6_454527	not available	not available	liquid media
AFUB_057450	B0Y4D9	not available	Uncharacterized protein	Aspergillus fumigatus	ku80	not available	eluted for 185 min at Thermo Fisher, EASY-nLC 1000 analyzed by Thermo Fisher, Orbitrap Q Exactive Plus	32817450	not available	OG6_307233	not available	not available	liquid media
AFUB_068980	B0Y4G2	not available	Uncharacterized protein	Aspergillus fumigatus	ku80	not available	eluted for 185 min at Thermo Fisher, EASY-nLC 1000 analyzed by Thermo Fisher, Orbitrap Q Exactive Plus	32817450	not available	OG6_124821	not available	not available	liquid media
AFUB_069200	B0Y4I4	not available	Uncharacterized protein	Aspergillus fumigatus	ku80	not available	eluted for 185 min at Thermo Fisher, EASY-nLC 1000 analyzed by Thermo Fisher, Orbitrap Q Exactive Plus	32817450	not available	OG6_109090	PF10183	ESSS subunit of NADH:ubiquinone oxidoreductase (complex I)	liquid media
AFUB_069330	B0Y4J7	not available	Uncharacterized protein	Aspergillus fumigatus	ku80	not available	eluted for 185 min at Thermo Fisher, EASY-nLC 1000 analyzed by Thermo Fisher, Orbitrap Q Exactive Plus	32817450	not available	OG6_166449	not available	not available	liquid media
AFUB_069480	B0Y4L2	not available	Uncharacterized protein	Aspergillus fumigatus	ku80	not available	eluted for 185 min at Thermo Fisher, EASY-nLC 1000 analyzed by Thermo Fisher, Orbitrap Q Exactive Plus	32817450	not available	OG6_133428	PF13875	Domain of unknown function (DUF4202)	liquid media
AFUB_069520	B0Y4L6	not available	Uncharacterized protein	Aspergillus fumigatus	ku80	not available	eluted for 185 min at Thermo Fisher, EASY-nLC 1000 analyzed by Thermo Fisher, Orbitrap Q Exactive Plus	32817450	not available	OG6_109995	PF14613	Protein of unknown function (DUF4449)	liquid media
AFUB_069780	B0Y4P2	not available	Uncharacterized protein	Aspergillus fumigatus	ku80	not available	eluted for 185 min at Thermo Fisher, EASY-nLC 1000 analyzed by Thermo Fisher, Orbitrap Q Exactive Plus	32817450	not available	OG6_166455	not available	not available	liquid media
AFUB_069790	B0Y4P3	not available	Uncharacterized protein	Aspergillus fumigatus	ku80	not available	eluted for 185 min at Thermo Fisher, EASY-nLC 1000 analyzed by Thermo Fisher, Orbitrap Q Exactive Plus	32817450	not available	OG6_103885	PF04912	Dynamitin	liquid media
AFUB_070090	B0Y4S3	not available	Uncharacterized protein	Aspergillus fumigatus	ku80	not available	eluted for 185 min at Thermo Fisher, EASY-nLC 1000 analyzed by Thermo Fisher, Orbitrap Q Exactive Plus	32817450	not available	OG6_166458	not available	not available	liquid media
AFUB_070170	B0Y4S9	not available	Uncharacterized protein	Aspergillus fumigatus	ku80	not available	eluted for 185 min at Thermo Fisher, EASY-nLC 1000 analyzed by Thermo Fisher, Orbitrap Q Exactive Plus	32817450	not available	OG6_153129	not available	not available	liquid media
AFUB_070240	B0Y4T5	not available	Uncharacterized protein	Aspergillus fumigatus	ku80	not available	eluted for 185 min at Thermo Fisher, EASY-nLC 1000 analyzed by Thermo Fisher, Orbitrap Q Exactive Plus	32817450	not available	OG6_153130	not available	not available	liquid media
AFUB_070300	B0Y4U1	not available	Uncharacterized protein	Aspergillus fumigatus	ku80	not available	eluted for 185 min at Thermo Fisher, EASY-nLC 1000 analyzed by Thermo Fisher, Orbitrap Q Exactive Plus	32817450	not available	OG6_119771	PF12223	Protein of unknown function (DUF3602)	liquid media
AFUB_070400	B0Y4V1	not available	Uncharacterized protein	Aspergillus fumigatus	ku80	not available	eluted for 185 min at Thermo Fisher, EASY-nLC 1000 analyzed by Thermo Fisher, Orbitrap Q Exactive Plus	32817450	not available	OG6_455010	not available	not available	liquid media
AFUB_070640	B0Y4X5	not available	Uncharacterized protein	Aspergillus fumigatus	ku80	not available	eluted for 185 min at Thermo Fisher, EASY-nLC 1000 analyzed by Thermo Fisher, Orbitrap Q Exactive Plus	32817450	not available	OG6_153131	not available	not available	liquid media
AFUB_070660	B0Y4X7	not available	Uncharacterized protein	Aspergillus fumigatus	ku80	not available	eluted for 185 min at Thermo Fisher, EASY-nLC 1000 analyzed by Thermo Fisher, Orbitrap Q Exactive Plus	32817450	not available	OG6_107653	not available	not available	liquid media
AFUB_071410	B0Y551	not available	Uncharacterized protein	Aspergillus fumigatus	ku80	not available	eluted for 185 min at Thermo Fisher, EASY-nLC 1000 analyzed by Thermo Fisher, Orbitrap Q Exactive Plus	32817450	not available	OG6_454775	not available	not available	liquid media
AFUB_062990	B0Y5D2	not available	Uncharacterized protein	Aspergillus fumigatus	ku80	not available	eluted for 185 min at Thermo Fisher, EASY-nLC 1000 analyzed by Thermo Fisher, Orbitrap Q Exactive Plus	32817450	not available	OG6_133418	PF08570	Protein of unknown function (DUF1761)	liquid media
AFUB_063140	B0Y5E7	not available	Uncharacterized protein	Aspergillus fumigatus	ku80	not available	eluted for 185 min at Thermo Fisher, EASY-nLC 1000 analyzed by Thermo Fisher, Orbitrap Q Exactive Plus	32817450	not available	OG6_153093	not available	not available	liquid media
AFUB_063150	B0Y5E8	not available	Uncharacterized protein	Aspergillus fumigatus	ku80	not available	eluted for 185 min at Thermo Fisher, EASY-nLC 1000 analyzed by Thermo Fisher, Orbitrap Q Exactive Plus	32817450	not available	OG6_166410	not available	not available	liquid media
AFUB_063420	B0Y5H5	not available	Uncharacterized protein	Aspergillus fumigatus	ku80	not available	eluted for 185 min at Thermo Fisher, EASY-nLC 1000 analyzed by Thermo Fisher, Orbitrap Q Exactive Plus	32817450	not available	OG6_123087	not available	not available	liquid media
AFUB_063530	B0Y5I6	not available	Uncharacterized protein	Aspergillus fumigatus	ku80	not available	eluted for 185 min at Thermo Fisher, EASY-nLC 1000 analyzed by Thermo Fisher, Orbitrap Q Exactive Plus	32817450	not available	OG6_453752	PF12311	Protein of unknown function (DUF3632)	liquid media
AFUB_063600	B0Y5J4	not available	Uncharacterized protein	Aspergillus fumigatus	ku80	not available	eluted for 185 min at Thermo Fisher, EASY-nLC 1000 analyzed by Thermo Fisher, Orbitrap Q Exactive Plus	32817450	not available	OG6_153095	not available	not available	liquid media
AFUB_064690	B0Y5V2	not available	Uncharacterized protein	Aspergillus fumigatus	ku80	not available	eluted for 185 min at Thermo Fisher, EASY-nLC 1000 analyzed by Thermo Fisher, Orbitrap Q Exactive Plus	32817450	not available	OG6_186815	not available	not available	liquid media
AFUB_064770	B0Y5W1	not available	Uncharacterized protein	Aspergillus fumigatus	ku80	not available	eluted for 185 min at Thermo Fisher, EASY-nLC 1000 analyzed by Thermo Fisher, Orbitrap Q Exactive Plus	32817450	not available	OG6_105282	PF07281	Insulin-induced protein (INSIG)	liquid media
AFUB_065870	B0Y670	not available	Uncharacterized protein	Aspergillus fumigatus	ku80	not available	eluted for 185 min at Thermo Fisher, EASY-nLC 1000 analyzed by Thermo Fisher, Orbitrap Q Exactive Plus	32817450	not available	OG6_186821	PF06657	Centrosome microtubule-binding domain of Cep57	liquid media
AFUB_066050	B0Y687	not available	Uncharacterized protein	Aspergillus fumigatus	ku80	not available	eluted for 185 min at Thermo Fisher, EASY-nLC 1000 analyzed by Thermo Fisher, Orbitrap Q Exactive Plus	32817450	not available	OG6_166431	not available	not available	liquid media
AFUB_066360	B0Y6B6	not available	Uncharacterized protein	Aspergillus fumigatus	ku80	not available	eluted for 185 min at Thermo Fisher, EASY-nLC 1000 analyzed by Thermo Fisher, Orbitrap Q Exactive Plus	32817450	not available	OG6_454755	not available	not available	liquid media
AFUB_066370	B0Y6B7	not available	Uncharacterized protein	Aspergillus fumigatus	ku80	not available	eluted for 185 min at Thermo Fisher, EASY-nLC 1000 analyzed by Thermo Fisher, Orbitrap Q Exactive Plus	32817450	not available	OG6_129572	PF08592	Domain of unknown function (DUF1772)	liquid media
AFUB_066460	B0Y6C6	not available	Uncharacterized protein	Aspergillus fumigatus	ku80	not available	eluted for 185 min at Thermo Fisher, EASY-nLC 1000 analyzed by Thermo Fisher, Orbitrap Q Exactive Plus	32817450	not available	OG6_105186	PF13598	Domain of unknown function (DUF4139)	liquid media
AFUB_066870	B0Y6G4	not available	Uncharacterized protein	Aspergillus fumigatus	ku80	not available	eluted for 185 min at Thermo Fisher, EASY-nLC 1000 analyzed by Thermo Fisher, Orbitrap Q Exactive Plus	32817450	not available	OG6_454417	not available	not available	liquid media
AFUB_066980	B0Y6H5	not available	Uncharacterized protein	Aspergillus fumigatus	ku80	not available	eluted for 185 min at Thermo Fisher, EASY-nLC 1000 analyzed by Thermo Fisher, Orbitrap Q Exactive Plus	32817450	not available	OG6_143775	PF02238	Cytochrome c oxidase subunit VII	liquid media
AFUB_067060	B0Y6I3	not available	Uncharacterized protein	Aspergillus fumigatus	ku80	not available	eluted for 185 min at Thermo Fisher, EASY-nLC 1000 analyzed by Thermo Fisher, Orbitrap Q Exactive Plus	32817450	not available	OG6_103006	PF07946	Protein of unknown function (DUF1682)	liquid media
AFUB_067370	B0Y6L4	not available	Uncharacterized protein	Aspergillus fumigatus	ku80	not available	eluted for 185 min at Thermo Fisher, EASY-nLC 1000 analyzed by Thermo Fisher, Orbitrap Q Exactive Plus	32817450	not available	OG6_137799	PF10199	Alpha and gamma adaptin binding protein p34	liquid media
AFUB_067920	B0Y6R9	not available	Uncharacterized protein	Aspergillus fumigatus	ku80	not available	eluted for 185 min at Thermo Fisher, EASY-nLC 1000 analyzed by Thermo Fisher, Orbitrap Q Exactive Plus	32817450	not available	OG6_103047	not available	not available	liquid media
AFUB_067980	B0Y6S6	not available	Uncharacterized protein	Aspergillus fumigatus	ku80	not available	eluted for 185 min at Thermo Fisher, EASY-nLC 1000 analyzed by Thermo Fisher, Orbitrap Q Exactive Plus	32817450	not available	OG6_112802	PF15879	NADH-ubiquinone oxidoreductase MWFE subunit	liquid media
AFUB_068260	B0Y6V4	not available	Uncharacterized protein	Aspergillus fumigatus	ku80	not available	eluted for 185 min at Thermo Fisher, EASY-nLC 1000 analyzed by Thermo Fisher, Orbitrap Q Exactive Plus	32817450	not available	OG6_153116	not available	not available	liquid media
AFUB_068300	B0Y6V8	not available	Uncharacterized protein	Aspergillus fumigatus	ku80	not available	eluted for 185 min at Thermo Fisher, EASY-nLC 1000 analyzed by Thermo Fisher, Orbitrap Q Exactive Plus	32817450	not available	OG6_153117	not available	not available	liquid media
AFUB_068490	B0Y6X7	not available	Uncharacterized protein	Aspergillus fumigatus	ku80	not available	eluted for 185 min at Thermo Fisher, EASY-nLC 1000 analyzed by Thermo Fisher, Orbitrap Q Exactive Plus	32817450	not available	OG6_105567	PF06999	Sucrase/ferredoxin-like	liquid media
AFUB_068580	B0Y6Y6	not available	Uncharacterized protein	Aspergillus fumigatus	ku80	not available	eluted for 185 min at Thermo Fisher, EASY-nLC 1000 analyzed by Thermo Fisher, Orbitrap Q Exactive Plus	32817450	not available	OG6_106976	PF11911	Protein of unknown function (DUF3429)	liquid media
AFUB_068650	B0Y6Z3	not available	Uncharacterized protein	Aspergillus fumigatus	ku80	not available	eluted for 185 min at Thermo Fisher, EASY-nLC 1000 analyzed by Thermo Fisher, Orbitrap Q Exactive Plus	32817450	not available	OG6_153119	not available	not available	liquid media
AFUB_068690	B0Y6Z7	not available	Uncharacterized protein	Aspergillus fumigatus	ku80	not available	eluted for 185 min at Thermo Fisher, EASY-nLC 1000 analyzed by Thermo Fisher, Orbitrap Q Exactive Plus	32817450	not available	OG6_104409	not available	not available	liquid media
AFUB_072600	B0Y753	not available	Uncharacterized protein	Aspergillus fumigatus	ku80	not available	eluted for 185 min at Thermo Fisher, EASY-nLC 1000 analyzed by Thermo Fisher, Orbitrap Q Exactive Plus	32817450	not available	OG6_153248	PF12757	Eisosome protein 1	liquid media
AFUB_072770	B0Y770	not available	Uncharacterized protein	Aspergillus fumigatus	ku80	not available	eluted for 185 min at Thermo Fisher, EASY-nLC 1000 analyzed by Thermo Fisher, Orbitrap Q Exactive Plus	32817450	not available	OG6_137841	PF10937	Ribosomal protein S36, mitochondrial	liquid media
AFUB_073110	B0Y7A3	not available	Uncharacterized protein	Aspergillus fumigatus	ku80	not available	eluted for 185 min at Thermo Fisher, EASY-nLC 1000 analyzed by Thermo Fisher, Orbitrap Q Exactive Plus	32817450	not available	OG6_103875	PF09766	Fms-interacting protein/Thoc5	liquid media
AFUB_073350	B0Y7C7	not available	Uncharacterized protein	Aspergillus fumigatus	ku80	not available	eluted for 185 min at Thermo Fisher, EASY-nLC 1000 analyzed by Thermo Fisher, Orbitrap Q Exactive Plus	32817450	not available	OG6_186901	not available	not available	liquid media
AFUB_073880	B0Y7I0	not available	Uncharacterized protein	Aspergillus fumigatus	ku80	not available	eluted for 185 min at Thermo Fisher, EASY-nLC 1000 analyzed by Thermo Fisher, Orbitrap Q Exactive Plus	32817450	not available	OG6_101026	not available	not available	liquid media
AFUB_074000	B0Y7J2	not available	Uncharacterized protein	Aspergillus fumigatus	ku80	not available	eluted for 185 min at Thermo Fisher, EASY-nLC 1000 analyzed by Thermo Fisher, Orbitrap Q Exactive Plus	32817450	not available	OG6_166541	not available	not available	liquid media
AFUB_074280	B0Y7M0	not available	Uncharacterized protein	Aspergillus fumigatus	ku80	not available	eluted for 185 min at Thermo Fisher, EASY-nLC 1000 analyzed by Thermo Fisher, Orbitrap Q Exactive Plus	32817450	not available	OG6_153257	PF13805	Eisosome component PIL1	liquid media
AFUB_074620	B0Y7Q4	not available	Uncharacterized protein	Aspergillus fumigatus	ku80	not available	eluted for 185 min at Thermo Fisher, EASY-nLC 1000 analyzed by Thermo Fisher, Orbitrap Q Exactive Plus	32817450	not available	OG6_100282	not available	not available	liquid media
AFUB_074980	B0Y7U0	not available	Uncharacterized protein	Aspergillus fumigatus	ku80	not available	eluted for 185 min at Thermo Fisher, EASY-nLC 1000 analyzed by Thermo Fisher, Orbitrap Q Exactive Plus	32817450	not available	OG6_186911	not available	not available	liquid media
AFUB_075090	B0Y7U9	not available	Uncharacterized protein	Aspergillus fumigatus	ku80	not available	eluted for 185 min at Thermo Fisher, EASY-nLC 1000 analyzed by Thermo Fisher, Orbitrap Q Exactive Plus	32817450	not available	OG6_453951	not available	not available	liquid media
AFUB_076330	B0Y872	not available	Uncharacterized protein	Aspergillus fumigatus	ku80	not available	eluted for 185 min at Thermo Fisher, EASY-nLC 1000 analyzed by Thermo Fisher, Orbitrap Q Exactive Plus	32817450	not available	OG6_453859	PF11913	Protein of unknown function (DUF3431)	liquid media
AFUB_076490	B0Y888	not available	Uncharacterized protein	Aspergillus fumigatus	ku80	not available	eluted for 185 min at Thermo Fisher, EASY-nLC 1000 analyzed by Thermo Fisher, Orbitrap Q Exactive Plus	32817450	not available	OG6_186917	not available	not available	liquid media
AFUB_076500	B0Y889	not available	Uncharacterized protein	Aspergillus fumigatus	ku80	not available	eluted for 185 min at Thermo Fisher, EASY-nLC 1000 analyzed by Thermo Fisher, Orbitrap Q Exactive Plus	32817450	not available	OG6_455426	not available	not available	liquid media
AFUB_076880	B0Y8C7	not available	Uncharacterized protein	Aspergillus fumigatus	ku80	not available	eluted for 185 min at Thermo Fisher, EASY-nLC 1000 analyzed by Thermo Fisher, Orbitrap Q Exactive Plus	32817450	not available	OG6_104058	PF08577	PI31 proteasome regulator	liquid media
AFUB_076970	B0Y8D6	not available	Uncharacterized protein	Aspergillus fumigatus	ku80	not available	eluted for 185 min at Thermo Fisher, EASY-nLC 1000 analyzed by Thermo Fisher, Orbitrap Q Exactive Plus	32817450	not available	OG6_153266	not available	not available	liquid media
AFUB_077260	B0Y8G5	not available	Uncharacterized protein	Aspergillus fumigatus	ku80	not available	eluted for 185 min at Thermo Fisher, EASY-nLC 1000 analyzed by Thermo Fisher, Orbitrap Q Exactive Plus	32817450	not available	OG6_153268	PF10215	Oligosaccaryltransferase	liquid media
AFUB_078180	B0Y8Q5	not available	Uncharacterized protein	Aspergillus fumigatus	ku80	not available	eluted for 185 min at Thermo Fisher, EASY-nLC 1000 analyzed by Thermo Fisher, Orbitrap Q Exactive Plus	32817450	not available	OG6_137787	not available	not available	liquid media
AFUB_079170	B0Y903	not available	Uncharacterized protein	Aspergillus fumigatus	ku80	not available	eluted for 185 min at Thermo Fisher, EASY-nLC 1000 analyzed by Thermo Fisher, Orbitrap Q Exactive Plus	32817450	not available	OG6_453941	not available	not available	liquid media
AFUB_080310	B0Y9A3	not available	Uncharacterized protein	Aspergillus fumigatus	ku80	not available	eluted for 185 min at Thermo Fisher, EASY-nLC 1000 analyzed by Thermo Fisher, Orbitrap Q Exactive Plus	32817450	not available	OG6r1_121482	not available	not available	liquid media
AFUB_081900	B0Y9Q5	not available	Uncharacterized protein	Aspergillus fumigatus	ku80	not available	eluted for 185 min at Thermo Fisher, EASY-nLC 1000 analyzed by Thermo Fisher, Orbitrap Q Exactive Plus	32817450	not available	OG6_123106	not available	not available	liquid media
AFUB_081960	B0Y9R0	not available	Uncharacterized protein	Aspergillus fumigatus	ku80	not available	eluted for 185 min at Thermo Fisher, EASY-nLC 1000 analyzed by Thermo Fisher, Orbitrap Q Exactive Plus	32817450	not available	OG6_454988	not available	not available	liquid media
AFUB_082240	B0Y9T9	not available	Uncharacterized protein	Aspergillus fumigatus	ku80	not available	eluted for 185 min at Thermo Fisher, EASY-nLC 1000 analyzed by Thermo Fisher, Orbitrap Q Exactive Plus	32817450	not available	OG6_153334	not available	not available	liquid media
AFUB_082600	B0Y9X5	not available	Uncharacterized protein	Aspergillus fumigatus	ku80	not available	eluted for 185 min at Thermo Fisher, EASY-nLC 1000 analyzed by Thermo Fisher, Orbitrap Q Exactive Plus	32817450	not available	OG6_127247	not available	not available	liquid media
AFUB_083360	B0YA44	not available	Uncharacterized protein	Aspergillus fumigatus	ku80	not available	eluted for 185 min at Thermo Fisher, EASY-nLC 1000 analyzed by Thermo Fisher, Orbitrap Q Exactive Plus	32817450	not available	OG6_454542	not available	not available	liquid media
AFUB_097970	B0YE62	not available	Uncharacterized protein	Aspergillus fumigatus	ku80	not available	eluted for 185 min at Thermo Fisher, EASY-nLC 1000 analyzed by Thermo Fisher, Orbitrap Q Exactive Plus	32817450	not available	OG6_106267	PF00933	Glycosyl hydrolase family 3 N terminal domain	liquid media
AFUB_083620	B0YA70	not available	Uncharacterized protein	Aspergillus fumigatus	ku80	not available	eluted for 185 min at Thermo Fisher, EASY-nLC 1000 analyzed by Thermo Fisher, Orbitrap Q Exactive Plus	32817450	not available	OG6_454120	not available	not available	liquid media
AFUB_084110	B0YAB8	not available	Uncharacterized protein	Aspergillus fumigatus	ku80	not available	eluted for 185 min at Thermo Fisher, EASY-nLC 1000 analyzed by Thermo Fisher, Orbitrap Q Exactive Plus	32817450	not available	OG6_153320	not available	not available	liquid media
AFUB_084560	B0YAG2	not available	Uncharacterized protein	Aspergillus fumigatus	ku80	not available	eluted for 185 min at Thermo Fisher, EASY-nLC 1000 analyzed by Thermo Fisher, Orbitrap Q Exactive Plus	32817450	not available	OG6_152934	PF11735	Cryptococcal mannosyltransferase 1	liquid media
AFUB_085560	B0YAR4	not available	Uncharacterized protein	Aspergillus fumigatus	ku80	not available	eluted for 185 min at Thermo Fisher, EASY-nLC 1000 analyzed by Thermo Fisher, Orbitrap Q Exactive Plus	32817450	not available	OG6_454294	not available	not available	liquid media
AFUB_085620	B0YAS0	not available	Uncharacterized protein	Aspergillus fumigatus	ku80	not available	eluted for 185 min at Thermo Fisher, EASY-nLC 1000 analyzed by Thermo Fisher, Orbitrap Q Exactive Plus	32817450	not available	OG6_103200	PF00067	Cytochrome P450	liquid media
AFUB_091360	B0YB29	not available	Uncharacterized protein	Aspergillus fumigatus	ku80	not available	eluted for 185 min at Thermo Fisher, EASY-nLC 1000 analyzed by Thermo Fisher, Orbitrap Q Exactive Plus	32817450	not available	OG6_186950	PF08738	Gon7 family	liquid media
AFUB_091520	B0YB45	not available	Uncharacterized protein	Aspergillus fumigatus	ku80	not available	eluted for 185 min at Thermo Fisher, EASY-nLC 1000 analyzed by Thermo Fisher, Orbitrap Q Exactive Plus	32817450	not available	OG6_166593	not available	not available	liquid media
AFUB_092230	B0YBB6	not available	Uncharacterized protein	Aspergillus fumigatus	ku80	not available	eluted for 185 min at Thermo Fisher, EASY-nLC 1000 analyzed by Thermo Fisher, Orbitrap Q Exactive Plus	32817450	not available	OG6_309899	not available	not available	liquid media
AFUB_092350	B0YBC8	not available	Uncharacterized protein	Aspergillus fumigatus	ku80	not available	eluted for 185 min at Thermo Fisher, EASY-nLC 1000 analyzed by Thermo Fisher, Orbitrap Q Exactive Plus	32817450	not available	OG6_150771	not available	not available	liquid media
AFUB_092770	B0YBG9	not available	Uncharacterized protein	Aspergillus fumigatus	ku80	not available	eluted for 185 min at Thermo Fisher, EASY-nLC 1000 analyzed by Thermo Fisher, Orbitrap Q Exactive Plus	32817450	not available	OG6_100022	not available	not available	liquid media
AFUB_092790	B0YBH1	not available	Uncharacterized protein	Aspergillus fumigatus	ku80	not available	eluted for 185 min at Thermo Fisher, EASY-nLC 1000 analyzed by Thermo Fisher, Orbitrap Q Exactive Plus	32817450	not available	not available	not available	not available	liquid media
AFUB_092810	B0YBH3	not available	Uncharacterized protein	Aspergillus fumigatus	ku80	not available	eluted for 185 min at Thermo Fisher, EASY-nLC 1000 analyzed by Thermo Fisher, Orbitrap Q Exactive Plus	32817450	not available	OG6_100224	PF00704	Glycosyl hydrolases family 18	liquid media
AFUB_086630	B0YBH7	not available	Uncharacterized protein	Aspergillus fumigatus	ku80	not available	eluted for 185 min at Thermo Fisher, EASY-nLC 1000 analyzed by Thermo Fisher, Orbitrap Q Exactive Plus	32817450	not available	OG6r1_135147	not available	not available	liquid media
AFUB_087300	B0YBN8	not available	Uncharacterized protein	Aspergillus fumigatus	ku80	not available	eluted for 185 min at Thermo Fisher, EASY-nLC 1000 analyzed by Thermo Fisher, Orbitrap Q Exactive Plus	32817450	not available	OG6_186938	PF11913	Protein of unknown function (DUF3431)	liquid media
AFUB_088180	B0YBX7	not available	Uncharacterized protein	Aspergillus fumigatus	ku80	not available	eluted for 185 min at Thermo Fisher, EASY-nLC 1000 analyzed by Thermo Fisher, Orbitrap Q Exactive Plus	32817450	not available	OG6_166573	not available	not available	liquid media
AFUB_088590	B0YC18	not available	Uncharacterized protein	Aspergillus fumigatus	ku80	not available	eluted for 185 min at Thermo Fisher, EASY-nLC 1000 analyzed by Thermo Fisher, Orbitrap Q Exactive Plus	32817450	not available	OG6_101449	PF03179	Vacuolar (H+)-ATPase G subunit	liquid media
AFUB_088620	B0YC21	not available	Uncharacterized protein	Aspergillus fumigatus	ku80	not available	eluted for 185 min at Thermo Fisher, EASY-nLC 1000 analyzed by Thermo Fisher, Orbitrap Q Exactive Plus	32817450	not available	OG6_454570	not available	not available	liquid media
AFUB_088690	B0YC28	not available	Uncharacterized protein	Aspergillus fumigatus	ku80	not available	eluted for 185 min at Thermo Fisher, EASY-nLC 1000 analyzed by Thermo Fisher, Orbitrap Q Exactive Plus	32817450	not available	OG6_103791	PF10294	Lysine methyltransferase	liquid media
AFUB_088770	B0YC36	not available	Uncharacterized protein	Aspergillus fumigatus	ku80	not available	eluted for 185 min at Thermo Fisher, EASY-nLC 1000 analyzed by Thermo Fisher, Orbitrap Q Exactive Plus	32817450	not available	OG6_143879	PF17110	Subunit 11 of the general transcription factor TFIIH	liquid media
AFUB_088860	B0YC45	not available	Uncharacterized protein	Aspergillus fumigatus	ku80	not available	eluted for 185 min at Thermo Fisher, EASY-nLC 1000 analyzed by Thermo Fisher, Orbitrap Q Exactive Plus	32817450	not available	OG6_105402	not available	not available	liquid media
AFUB_088900	B0YC47	not available	Uncharacterized protein	Aspergillus fumigatus	ku80	not available	eluted for 185 min at Thermo Fisher, EASY-nLC 1000 analyzed by Thermo Fisher, Orbitrap Q Exactive Plus	32817450	not available	OG6_166580	not available	not available	liquid media
AFUB_088930	B0YC50	not available	Uncharacterized protein	Aspergillus fumigatus	ku80	not available	eluted for 185 min at Thermo Fisher, EASY-nLC 1000 analyzed by Thermo Fisher, Orbitrap Q Exactive Plus	32817450	not available	OG6_105301	PF05821	NADH-ubiquinone oxidoreductase ASHI subunit (CI-ASHI or NDUFB8)	liquid media
AFUB_089160	B0YC72	not available	Uncharacterized protein	Aspergillus fumigatus	ku80	not available	eluted for 185 min at Thermo Fisher, EASY-nLC 1000 analyzed by Thermo Fisher, Orbitrap Q Exactive Plus	32817450	not available	OG6_166582	not available	not available	liquid media
AFUB_089370	B0YC92	not available	Uncharacterized protein	Aspergillus fumigatus	ku80	not available	eluted for 185 min at Thermo Fisher, EASY-nLC 1000 analyzed by Thermo Fisher, Orbitrap Q Exactive Plus	32817450	not available	OG6_153297	not available	not available	liquid media
AFUB_089500	B0YCA5	not available	Uncharacterized protein	Aspergillus fumigatus	ku80	not available	eluted for 185 min at Thermo Fisher, EASY-nLC 1000 analyzed by Thermo Fisher, Orbitrap Q Exactive Plus	32817450	not available	OG6_166583	not available	not available	liquid media
AFUB_089630	B0YCB8	not available	Uncharacterized protein	Aspergillus fumigatus	ku80	not available	eluted for 185 min at Thermo Fisher, EASY-nLC 1000 analyzed by Thermo Fisher, Orbitrap Q Exactive Plus	32817450	not available	OG6_186945	PF10501	Ribosomal subunit 39S	liquid media
AFUB_089770	B0YCD2	not available	Uncharacterized protein	Aspergillus fumigatus	ku80	not available	eluted for 185 min at Thermo Fisher, EASY-nLC 1000 analyzed by Thermo Fisher, Orbitrap Q Exactive Plus	32817450	not available	OG6_121415	not available	not available	liquid media
AFUB_089780	B0YCD3	not available	Uncharacterized protein	Aspergillus fumigatus	ku80	not available	eluted for 185 min at Thermo Fisher, EASY-nLC 1000 analyzed by Thermo Fisher, Orbitrap Q Exactive Plus	32817450	not available	OG6_153301	not available	not available	liquid media
AFUB_090050	B0YCF9	not available	Uncharacterized protein	Aspergillus fumigatus	ku80	not available	eluted for 185 min at Thermo Fisher, EASY-nLC 1000 analyzed by Thermo Fisher, Orbitrap Q Exactive Plus	32817450	not available	OG6_130005	not available	not available	liquid media
AFUB_090060	B0YCG0	not available	Uncharacterized protein	Aspergillus fumigatus	ku80	not available	eluted for 185 min at Thermo Fisher, EASY-nLC 1000 analyzed by Thermo Fisher, Orbitrap Q Exactive Plus	32817450	not available	OG6_455202	not available	not available	liquid media
AFUB_090960	B0YCP8	not available	Uncharacterized protein	Aspergillus fumigatus	ku80	not available	eluted for 185 min at Thermo Fisher, EASY-nLC 1000 analyzed by Thermo Fisher, Orbitrap Q Exactive Plus	32817450	not available	OG6_104324	PF03661	Transmembrane protein 33/Nucleoporin POM33	liquid media
AFUB_090980	B0YCQ0	not available	Uncharacterized protein	Aspergillus fumigatus	ku80	not available	eluted for 185 min at Thermo Fisher, EASY-nLC 1000 analyzed by Thermo Fisher, Orbitrap Q Exactive Plus	32817450	not available	OG6_123104	not available	not available	liquid media
AFUB_091040	B0YCQ6	not available	Uncharacterized protein	Aspergillus fumigatus	ku80	not available	eluted for 185 min at Thermo Fisher, EASY-nLC 1000 analyzed by Thermo Fisher, Orbitrap Q Exactive Plus	32817450	not available	OG6_102551	PF00687	Ribosomal protein L1p/L10e family	liquid media
AFUB_091070	B0YCQ9	not available	Uncharacterized protein	Aspergillus fumigatus	ku80	not available	eluted for 185 min at Thermo Fisher, EASY-nLC 1000 analyzed by Thermo Fisher, Orbitrap Q Exactive Plus	32817450	not available	OG6_453816	not available	not available	liquid media
AFUB_094180	B0YD40	not available	Uncharacterized protein	Aspergillus fumigatus	ku80	not available	eluted for 185 min at Thermo Fisher, EASY-nLC 1000 analyzed by Thermo Fisher, Orbitrap Q Exactive Plus	32817450	not available	OG6_108223	PF07778	Mis6	liquid media
AFUB_094220	B0YD44	not available	Uncharacterized protein	Aspergillus fumigatus	ku80	not available	eluted for 185 min at Thermo Fisher, EASY-nLC 1000 analyzed by Thermo Fisher, Orbitrap Q Exactive Plus	32817450	not available	OG6_153238	PF08700	Vps51/Vps67	liquid media
AFUB_095420	B0YDF7	not available	Uncharacterized protein	Aspergillus fumigatus	ku80	not available	eluted for 185 min at Thermo Fisher, EASY-nLC 1000 analyzed by Thermo Fisher, Orbitrap Q Exactive Plus	32817450	not available	OG6_133460	PF11578	Protein of unknown function (DUF3237)	liquid media
AFUB_095470	B0YDG2	not available	Uncharacterized protein	Aspergillus fumigatus	ku80	not available	eluted for 185 min at Thermo Fisher, EASY-nLC 1000 analyzed by Thermo Fisher, Orbitrap Q Exactive Plus	32817450	not available	N/A (orthology not determined because poor protein quality)	not available	not available	liquid media
AFUB_095700	B0YDI5	not available	Uncharacterized protein	Aspergillus fumigatus	ku80	not available	eluted for 185 min at Thermo Fisher, EASY-nLC 1000 analyzed by Thermo Fisher, Orbitrap Q Exactive Plus	32817450	not available	OG6_129990	PF08227	DASH complex subunit Hsk3 like	liquid media
AFUB_095760	B0YDJ0	not available	Uncharacterized protein	Aspergillus fumigatus	ku80	not available	eluted for 185 min at Thermo Fisher, EASY-nLC 1000 analyzed by Thermo Fisher, Orbitrap Q Exactive Plus	32817450	not available	OG6_105442	PF07757	Predicted AdoMet-dependent methyltransferase	liquid media
AFUB_095800	B0YDJ4	not available	Uncharacterized protein	Aspergillus fumigatus	ku80	not available	eluted for 185 min at Thermo Fisher, EASY-nLC 1000 analyzed by Thermo Fisher, Orbitrap Q Exactive Plus	32817450	not available	OG6_454646	not available	not available	liquid media
AFUB_096070	B0YDM1	not available	Uncharacterized protein	Aspergillus fumigatus	ku80	not available	eluted for 185 min at Thermo Fisher, EASY-nLC 1000 analyzed by Thermo Fisher, Orbitrap Q Exactive Plus	32817450	not available	OG6_118306	PF07956	Protein of Unknown function (DUF1690)	liquid media
AFUB_096130	B0YDM7	not available	Uncharacterized protein	Aspergillus fumigatus	ku80	not available	eluted for 185 min at Thermo Fisher, EASY-nLC 1000 analyzed by Thermo Fisher, Orbitrap Q Exactive Plus	32817450	not available	OG6_100014	PF00067	Cytochrome P450	liquid media
AFUB_096220	B0YDN6	not available	Uncharacterized protein	Aspergillus fumigatus	ku80	not available	eluted for 185 min at Thermo Fisher, EASY-nLC 1000 analyzed by Thermo Fisher, Orbitrap Q Exactive Plus	32817450	not available	OG6_133422	PF04646	Protein of unknown function, DUF604	liquid media
AFUB_096330	B0YDP7	not available	Uncharacterized protein	Aspergillus fumigatus	ku80	not available	eluted for 185 min at Thermo Fisher, EASY-nLC 1000 analyzed by Thermo Fisher, Orbitrap Q Exactive Plus	32817450	not available	OG6_116572	PF13883	Pyridoxamine 5'-phosphate oxidase	liquid media
AFUB_096390	B0YDQ3	not available	Uncharacterized protein	Aspergillus fumigatus	ku80	not available	eluted for 185 min at Thermo Fisher, EASY-nLC 1000 analyzed by Thermo Fisher, Orbitrap Q Exactive Plus	32817450	not available	OG6_153226	not available	not available	liquid media
AFUB_096490	B0YDR3	not available	Uncharacterized protein	Aspergillus fumigatus	ku80	not available	eluted for 185 min at Thermo Fisher, EASY-nLC 1000 analyzed by Thermo Fisher, Orbitrap Q Exactive Plus	32817450	not available	OG6_185523	not available	not available	liquid media
AFUB_096600	B0YDS3	not available	Uncharacterized protein	Aspergillus fumigatus	ku80	not available	eluted for 185 min at Thermo Fisher, EASY-nLC 1000 analyzed by Thermo Fisher, Orbitrap Q Exactive Plus	32817450	not available	OG6_455008	not available	not available	liquid media
AFUB_096920	B0YDV5	not available	Uncharacterized protein	Aspergillus fumigatus	ku80	not available	eluted for 185 min at Thermo Fisher, EASY-nLC 1000 analyzed by Thermo Fisher, Orbitrap Q Exactive Plus	32817450	not available	OG6_454650	not available	not available	liquid media
AFUB_096980	B0YDW1	not available	Uncharacterized protein	Aspergillus fumigatus	ku80	not available	eluted for 185 min at Thermo Fisher, EASY-nLC 1000 analyzed by Thermo Fisher, Orbitrap Q Exactive Plus	32817450	not available	OG6_119790	not available	not available	liquid media
AFUB_097440	B0YE09	not available	Uncharacterized protein	Aspergillus fumigatus	ku80	not available	eluted for 185 min at Thermo Fisher, EASY-nLC 1000 analyzed by Thermo Fisher, Orbitrap Q Exactive Plus	32817450	not available	OG6r1_101976	not available	not available	liquid media
AFUB_097650	B0YE30	not available	Uncharacterized protein	Aspergillus fumigatus	ku80	not available	eluted for 185 min at Thermo Fisher, EASY-nLC 1000 analyzed by Thermo Fisher, Orbitrap Q Exactive Plus	32817450	not available	OG6_186956	not available	not available	liquid media
AFUB_097740	B0YE39	not available	Uncharacterized protein	Aspergillus fumigatus	ku80	not available	eluted for 185 min at Thermo Fisher, EASY-nLC 1000 analyzed by Thermo Fisher, Orbitrap Q Exactive Plus	32817450	not available	OG6_137717	not available	not available	liquid media
AFUB_098310	B0YE87	not available	Uncharacterized protein	Aspergillus fumigatus	ku80	not available	eluted for 185 min at Thermo Fisher, EASY-nLC 1000 analyzed by Thermo Fisher, Orbitrap Q Exactive Plus	32817450	not available	OG6_153091	not available	not available	liquid media
AFUB_098460	B0YEA2	not available	Uncharacterized protein	Aspergillus fumigatus	ku80	not available	eluted for 185 min at Thermo Fisher, EASY-nLC 1000 analyzed by Thermo Fisher, Orbitrap Q Exactive Plus	32817450	not available	OG6_110217	not available	not available	liquid media
AFUB_098580	B0YEB4	not available	Uncharacterized protein	Aspergillus fumigatus	ku80	not available	eluted for 185 min at Thermo Fisher, EASY-nLC 1000 analyzed by Thermo Fisher, Orbitrap Q Exactive Plus	32817450	not available	OG6_166406	PF13324	Grap2 and cyclin-D-interacting	liquid media
AFUB_098700	B0YEC6	not available	Uncharacterized protein	Aspergillus fumigatus	ku80	not available	eluted for 185 min at Thermo Fisher, EASY-nLC 1000 analyzed by Thermo Fisher, Orbitrap Q Exactive Plus	32817450	not available	OG6_166404	not available	not available	liquid media
AFUB_098830	B0YED8	not available	Uncharacterized protein	Aspergillus fumigatus	ku80	not available	eluted for 185 min at Thermo Fisher, EASY-nLC 1000 analyzed by Thermo Fisher, Orbitrap Q Exactive Plus	32817450	not available	OG6_153084	PF08611	Fungal protein of unknown function (DUF1774)	liquid media
AFUB_099130	B0YEG8	not available	Uncharacterized protein	Aspergillus fumigatus	ku80	not available	eluted for 185 min at Thermo Fisher, EASY-nLC 1000 analyzed by Thermo Fisher, Orbitrap Q Exactive Plus	32817450	not available	OG6_108009	not available	not available	liquid media
AFUB_100040	B0YEQ8	not available	Uncharacterized protein	Aspergillus fumigatus	ku80	not available	eluted for 185 min at Thermo Fisher, EASY-nLC 1000 analyzed by Thermo Fisher, Orbitrap Q Exactive Plus	32817450	not available	OG6_186802	PF11913	Protein of unknown function (DUF3431)	liquid media
AFUB_021260	B0XV10	not available	Uncharacterized protein	Aspergillus fumigatus	ku80	not available	eluted for 185 min at Thermo Fisher, EASY-nLC 1000 analyzed by Thermo Fisher, Orbitrap Q Exactive Plus	32817450	not available	OG6_105273	PF05495	CHY zinc finger	liquid media
AFUB_025370	B0XRZ4	not available	Universal stress protein family domain protein	Aspergillus fumigatus	ku80	not available	eluted for 185 min at Thermo Fisher, EASY-nLC 1000 analyzed by Thermo Fisher, Orbitrap Q Exactive Plus	32817450	not available	OG6_118187	PF00582	Universal stress protein family	liquid media
AFUB_028860	B0XTB7	not available	Universal stress protein family domain protein	Aspergillus fumigatus	ku80	not available	eluted for 185 min at Thermo Fisher, EASY-nLC 1000 analyzed by Thermo Fisher, Orbitrap Q Exactive Plus	32817450	not available	OG6_152973	PF00582	Universal stress protein family	liquid media
AFUB_041970	B0XYT0	not available	UPF0016 domain protein, putative	Aspergillus fumigatus	ku80	not available	eluted for 185 min at Thermo Fisher, EASY-nLC 1000 analyzed by Thermo Fisher, Orbitrap Q Exactive Plus	32817450	not available	OG6_101338	PF01169	Uncharacterized protein family UPF0016	liquid media
AFUB_001210	B0XM81	not available	UPF0023 family protein	Aspergillus fumigatus	ku80	not available	eluted for 185 min at Thermo Fisher, EASY-nLC 1000 analyzed by Thermo Fisher, Orbitrap Q Exactive Plus	32817450	not available	OG6_101125	PF09377	SBDS protein C-terminal domain	liquid media
AFUB_050620	B0Y220	not available	UPF0047 domain protein	Aspergillus fumigatus	ku80	not available	eluted for 185 min at Thermo Fisher, EASY-nLC 1000 analyzed by Thermo Fisher, Orbitrap Q Exactive Plus	32817450	not available	OG6_101441	PF01894	Uncharacterised protein family UPF0047	liquid media
AFUB_038900	B0XXX5	not available	UPF0132 domain protein	Aspergillus fumigatus	ku80	not available	eluted for 185 min at Thermo Fisher, EASY-nLC 1000 analyzed by Thermo Fisher, Orbitrap Q Exactive Plus	32817450	not available	OG6_112053	not available	not available	liquid media
AFUB_004130	B0XN91	not available	UPF0136 domain protein	Aspergillus fumigatus	ku80	not available	eluted for 185 min at Thermo Fisher, EASY-nLC 1000 analyzed by Thermo Fisher, Orbitrap Q Exactive Plus	32817450	not available	OG6_110442	PF03647	Transmembrane proteins 14C	liquid media
AFUB_008400	B0XQ20	not available	UPF0160 domain protein MYG1, putative	Aspergillus fumigatus	ku80	not available	eluted for 185 min at Thermo Fisher, EASY-nLC 1000 analyzed by Thermo Fisher, Orbitrap Q Exactive Plus	32817450	not available	OG6_102232	PF03690	Uncharacterised protein family (UPF0160)	liquid media
AFUB_093530	B0YCX5	not available	UPF0220 domain protein	Aspergillus fumigatus	ku80	not available	eluted for 185 min at Thermo Fisher, EASY-nLC 1000 analyzed by Thermo Fisher, Orbitrap Q Exactive Plus	32817450	not available	OG6_102597	PF05255	Uncharacterised protein family (UPF0220)	liquid media
AFUB_029410	B0XTP0	not available	Splicing factor 3B subunit 1, putative	Aspergillus fumigatus	ku80	not available	eluted for 185 min at Thermo Fisher, EASY-nLC 1000 analyzed by Thermo Fisher, Orbitrap Q Exactive Plus	32817450	not available	OG6_101702	PF08920	Splicing factor 3B subunit 1	liquid media
AFUB_074780	B0Y7S0	not available	CCR4-NOT core complex subunit Not4, putative	Aspergillus fumigatus	ku80	not available	eluted for 185 min at Thermo Fisher, EASY-nLC 1000 analyzed by Thermo Fisher, Orbitrap Q Exactive Plus	32817450	not available	OG6_102042	PF14570	RING/Ubox like zinc-binding domain	liquid media
AFUB_008320	B0XQ12	not available	CHY and RING finger domain protein, putative	Aspergillus fumigatus	ku80	not available	eluted for 185 min at Thermo Fisher, EASY-nLC 1000 analyzed by Thermo Fisher, Orbitrap Q Exactive Plus	32817450	not available	OG6_101709	PF14599	Zinc-ribbon	liquid media
AFUB_029510	B0XTQ0	not available	SH3 domain protein	Aspergillus fumigatus	ku80	not available	eluted for 185 min at Thermo Fisher, EASY-nLC 1000 analyzed by Thermo Fisher, Orbitrap Q Exactive Plus	32817450	not available	OG6_133393	PF00097	Zinc finger, C3HC4 type (RING finger)	liquid media
AFUB_043430	B0XZ77	not available	Spindle poison sensitivity protein Scp3, putative	Aspergillus fumigatus	ku80	not available	eluted for 185 min at Thermo Fisher, EASY-nLC 1000 analyzed by Thermo Fisher, Orbitrap Q Exactive Plus	32817450	not available	OG6_116570	PF00642	Zinc finger C-x8-C-x5-C-x3-H type (and similar)	liquid media
AFUB_045950	B0Y0F0	not available	U2 auxiliary factor small subunit, putative	Aspergillus fumigatus	ku80	not available	eluted for 185 min at Thermo Fisher, EASY-nLC 1000 analyzed by Thermo Fisher, Orbitrap Q Exactive Plus	32817450	not available	OG6_101418	PF00642	Zinc finger C-x8-C-x5-C-x3-H type (and similar)	liquid media
AFUB_043080	B0XZ42	Functions in the early steps of protein synthesis of a smallnumber of specific mRNAs. Acts by directing the binding of methionyl-tRNAi to 40S ribosomal subunits. In contrast to the eIF-2 complex, itbinds methionyl-tRNAi to 40S subunits in a codon-dependent manner,whereas the eIF-2 complex binds methionyl-tRNAi to 40S subunits in aGTP-dependent manner.	Eukaryotic translation initiation factor 2A	Aspergillus fumigatus	ku80	not available	eluted for 185 min at Thermo Fisher, EASY-nLC 1000 analyzed by Thermo Fisher, Orbitrap Q Exactive Plus	32817450	not available	OG6_101886	PF08662	Eukaryotic translation initiation factor eIF2A	liquid media
tif32	B0XP13	RNA-binding component of the eukaryotic translationinitiation factor 3 (eIF-3) complex, which is involved in proteinsynthesis of a specialized repertoire of mRNAs and, together with otherinitiation factors, stimulates binding of mRNA and methionyl-tRNAi tothe 40S ribosome. The eIF-3 complex specifically targets and initiatestranslation of a subset of mRNAs involved in cell proliferation	Eukaryotic translation initiation factor 3 subunit A	Aspergillus fumigatus	ku80	not available	eluted for 185 min at Thermo Fisher, EASY-nLC 1000 analyzed by Thermo Fisher, Orbitrap Q Exactive Plus	32817450	not available	OG6_102668	PF01399	PCI domain	liquid media
prt1	B0XRG7	RNA-binding component of the eukaryotic translationinitiation factor 3 (eIF-3) complex, which is involved in proteinsynthesis of a specialized repertoire of mRNAs and, together with otherinitiation factors, stimulates binding of mRNA and methionyl-tRNAi tothe 40S ribosome. The eIF-3 complex specifically targets and initiatestranslation of a subset of mRNAs involved in cell proliferation	Eukaryotic translation initiation factor 3 subunit B	Aspergillus fumigatus	ku80	not available	eluted for 185 min at Thermo Fisher, EASY-nLC 1000 analyzed by Thermo Fisher, Orbitrap Q Exactive Plus	32817450	not available	not available	not available	not available	liquid media
nip1	B0YEH1	Component of the eukaryotic translation initiation factor 3(eIF-3) complex, which is involved in protein synthesis of aspecialized repertoire of mRNAs and, together with other initiationfactors, stimulates binding of mRNA and methionyl-tRNAi to the 40Sribosome. The eIF-3 complex specifically targets and initiatestranslation of a subset of mRNAs involved in cell proliferation	Eukaryotic translation initiation factor 3 subunit C	Aspergillus fumigatus	ku80	not available	eluted for 185 min at Thermo Fisher, EASY-nLC 1000 analyzed by Thermo Fisher, Orbitrap Q Exactive Plus	32817450	not available	OG6_101999	PF05470	Eukaryotic translation initiation factor 3 subunit 8 N-terminus	liquid media
AFUB_030310	B0XU47	mRNA cap-binding component of the eukaryotic translationinitiation factor 3 (eIF-3) complex, which is involved in proteinsynthesis of a specialized repertoire of mRNAs and, together with otherinitiation factors, stimulates binding of mRNA and methionyl-tRNAi tothe 40S ribosome. The eIF-3 complex specifically targets and initiatestranslation of a subset of mRNAs involved in cell proliferation. In …	Eukaryotic translation initiation factor 3 subunit D	Aspergillus fumigatus	ku80	not available	eluted for 185 min at Thermo Fisher, EASY-nLC 1000 analyzed by Thermo Fisher, Orbitrap Q Exactive Plus	32817450	not available	OG6_102252	PF05091	Eukaryotic translation initiation factor 3 subunit 7 (eIF-3)	liquid media
int6	B0XXL3	Component of the eukaryotic translation initiation factor 3(eIF-3) complex, which is involved in protein synthesis of aspecialized repertoire of mRNAs and, together with other initiationfactors, stimulates binding of mRNA and methionyl-tRNAi to the 40Sribosome. The eIF-3 complex specifically targets and initiatestranslation of a subset of mRNAs involved in cell proliferation	Eukaryotic translation initiation factor 3 subunit E	Aspergillus fumigatus	ku80	not available	eluted for 185 min at Thermo Fisher, EASY-nLC 1000 analyzed by Thermo Fisher, Orbitrap Q Exactive Plus	32817450	not available	not available	not available	not available	liquid media
AFUB_008750	B0XQ55	Component of the eukaryotic translation initiation factor 3(eIF-3) complex, which is involved in protein synthesis of aspecialized repertoire of mRNAs and, together with other initiationfactors, stimulates binding of mRNA and methionyl-tRNAi to the 40Sribosome. The eIF-3 complex specifically targets and initiatestranslation of a subset of mRNAs involved in cell proliferation	Eukaryotic translation initiation factor 3 subunit F	Aspergillus fumigatus	ku80	not available	eluted for 185 min at Thermo Fisher, EASY-nLC 1000 analyzed by Thermo Fisher, Orbitrap Q Exactive Plus	32817450	not available	OG6_103242	PF01398	JAB1/Mov34/MPN/PAD-1 ubiquitin protease	liquid media
tif35	B0XS28	RNA-binding component of the eukaryotic translationinitiation factor 3 (eIF-3) complex, which is involved in proteinsynthesis of a specialized repertoire of mRNAs and, together with otherinitiation factors, stimulates binding of mRNA and methionyl-tRNAi tothe 40S ribosome. The eIF-3 complex specifically targets and initiatestranslation of a subset of mRNAs involved in cell proliferation. Thissubu…	Eukaryotic translation initiation factor 3 subunit G	Aspergillus fumigatus	ku80	not available	eluted for 185 min at Thermo Fisher, EASY-nLC 1000 analyzed by Thermo Fisher, Orbitrap Q Exactive Plus	32817450	not available	OG6_102687	PF12353	Eukaryotic translation initiation factor 3 subunit G	liquid media
AFUB_009410	B0XQB9	Component of the eukaryotic translation initiation factor 3(eIF-3) complex, which is involved in protein synthesis of aspecialized repertoire of mRNAs and, together with other initiationfactors, stimulates binding of mRNA and methionyl-tRNAi to the 40Sribosome. The eIF-3 complex specifically targets and initiatestranslation of a subset of mRNAs involved in cell proliferation	Eukaryotic translation initiation factor 3 subunit H	Aspergillus fumigatus	ku80	not available	eluted for 185 min at Thermo Fisher, EASY-nLC 1000 analyzed by Thermo Fisher, Orbitrap Q Exactive Plus	32817450	not available	OG6_102747	PF01398	JAB1/Mov34/MPN/PAD-1 ubiquitin protease	liquid media
tif34	B0XYC8	Component of the eukaryotic translation initiation factor 3(eIF-3) complex, which is involved in protein synthesis of aspecialized repertoire of mRNAs and, together with other initiationfactors, stimulates binding of mRNA and methionyl-tRNAi to the 40Sribosome. The eIF-3 complex specifically targets and initiatestranslation of a subset of mRNAs involved in cell proliferation	Eukaryotic translation initiation factor 3 subunit I	Aspergillus fumigatus	ku80	not available	eluted for 185 min at Thermo Fisher, EASY-nLC 1000 analyzed by Thermo Fisher, Orbitrap Q Exactive Plus	32817450	not available	not available	not available	not available	liquid media
hcr1	B0Y762	Component of the eukaryotic translation initiation factor 3(eIF-3) complex, which is involved in protein synthesis of aspecialized repertoire of mRNAs and, together with other initiationfactors, stimulates binding of mRNA and methionyl-tRNAi to the 40Sribosome. The eIF-3 complex specifically targets and initiatestranslation of a subset of mRNAs involved in cell proliferation	Eukaryotic translation initiation factor 3 subunit J	Aspergillus fumigatus	ku80	not available	eluted for 185 min at Thermo Fisher, EASY-nLC 1000 analyzed by Thermo Fisher, Orbitrap Q Exactive Plus	32817450	not available	not available	not available	not available	liquid media
AFUB_039840	B0XY69	Component of the eukaryotic translation initiation factor 3(eIF-3) complex, which is involved in protein synthesis of aspecialized repertoire of mRNAs and, together with other initiationfactors, stimulates binding of mRNA and methionyl-tRNAi to the 40Sribosome. The eIF-3 complex specifically targets and initiatestranslation of a subset of mRNAs involved in cell proliferation	Eukaryotic translation initiation factor 3 subunit K	Aspergillus fumigatus	ku80	not available	eluted for 185 min at Thermo Fisher, EASY-nLC 1000 analyzed by Thermo Fisher, Orbitrap Q Exactive Plus	32817450	not available	OG6_103049	PF10075	CSN8/PSMD8/EIF3K family	liquid media
AFUB_026190	B0XS74	Component of the eukaryotic translation initiation factor 3(eIF-3) complex, which is involved in protein synthesis of aspecialized repertoire of mRNAs and, together with other initiationfactors, stimulates binding of mRNA and methionyl-tRNAi to the 40Sribosome. The eIF-3 complex specifically targets and initiatestranslation of a subset of mRNAs involved in cell proliferation	Eukaryotic translation initiation factor 3 subunit L	Aspergillus fumigatus	ku80	not available	eluted for 185 min at Thermo Fisher, EASY-nLC 1000 analyzed by Thermo Fisher, Orbitrap Q Exactive Plus	32817450	not available	OG6_102359	PF10255	RNA polymerase I-associated factor PAF67	liquid media
AFUB_089510	B0YCA6	Component of the eukaryotic translation initiation factor 3(eIF-3) complex, which is involved in protein synthesis of aspecialized repertoire of mRNAs and, together with other initiationfactors, stimulates binding of mRNA and methionyl-tRNAi to the 40Sribosome. The eIF-3 complex specifically targets and initiatestranslation of a subset of mRNAs involved in cell proliferation	Eukaryotic translation initiation factor 3 subunit M	Aspergillus fumigatus	ku80	not available	eluted for 185 min at Thermo Fisher, EASY-nLC 1000 analyzed by Thermo Fisher, Orbitrap Q Exactive Plus	32817450	not available	OG6_103094	PF01399	PCI domain	liquid media
AFUB_050380	B0Y1Z6	not available	Eukaryotic translation initiation factor 3, gamma subunit, putative	Aspergillus fumigatus	ku80	not available	eluted for 185 min at Thermo Fisher, EASY-nLC 1000 analyzed by Thermo Fisher, Orbitrap Q Exactive Plus	32817450	not available	OG6_102534	PF04189	Gcd10p family	liquid media
AFUB_040950	B0XYH6	not available	Eukaryotic translation initiation factor 4, putative	Aspergillus fumigatus	ku80	not available	eluted for 185 min at Thermo Fisher, EASY-nLC 1000 analyzed by Thermo Fisher, Orbitrap Q Exactive Plus	32817450	not available	OG6_101294	PF00271	Helicase conserved C-terminal domain	liquid media
AFUB_024880	B0XRU6	not available	Eukaryotic translation initiation factor 5, putative	Aspergillus fumigatus	ku80	not available	eluted for 185 min at Thermo Fisher, EASY-nLC 1000 analyzed by Thermo Fisher, Orbitrap Q Exactive Plus	32817450	not available	OG6_101859	PF01873	Domain found in IF2B/IF5	liquid media
TIF6	B0Y3B0	Binds to the 60S ribosomal subunit and prevents itsassociation with the 40S ribosomal subunit to form the 80S initiationcomplex in the cytoplasm. Is also involved in ribosome biogenesis.Associates with pre-60S subunits in the nucleus and is involved in itsnuclear export.	Eukaryotic translation initiation factor 6	Aspergillus fumigatus	ku80	not available	eluted for 185 min at Thermo Fisher, EASY-nLC 1000 analyzed by Thermo Fisher, Orbitrap Q Exactive Plus	32817450	not available	not available	not available	not available	liquid media
AFUB_095820	B0YDJ6	Seems to be required for maximal rate of proteinbiosynthesis. Enhances ribosome dissociation into subunits andstabilizes the binding of the initiator Met-tRNA(I) to 40 S ribosomalsubunits.	Eukaryotic translation initiation factor eIF-1A subunit, putative	Aspergillus fumigatus	ku80	not available	eluted for 185 min at Thermo Fisher, EASY-nLC 1000 analyzed by Thermo Fisher, Orbitrap Q Exactive Plus	32817450	not available	OG6_100738	PF01176	Translation initiation factor 1A / IF-1	liquid media
AFUB_056990	B0Y497	not available	Eukaryotic translation initiation factor eIF-4A subunit, putative	Aspergillus fumigatus	ku80	not available	eluted for 185 min at Thermo Fisher, EASY-nLC 1000 analyzed by Thermo Fisher, Orbitrap Q Exactive Plus	32817450	not available	OG6_153195	PF05368	NmrA-like family	liquid media
AFUB_004430	B0XNC1	not available	Eukaryotic translation initiation factor eIF-5A	Aspergillus fumigatus	ku80	not available	eluted for 185 min at Thermo Fisher, EASY-nLC 1000 analyzed by Thermo Fisher, Orbitrap Q Exactive Plus	32817450	not available	OG6_100628	PF01287	Eukaryotic elongation factor 5A hypusine, DNA-binding OB fold	liquid media
AFUB_025360	B0XRZ3	not available	Eukaryotic translation initiation factor subunit eIF-4F, putative	Aspergillus fumigatus	ku80	not available	eluted for 185 min at Thermo Fisher, EASY-nLC 1000 analyzed by Thermo Fisher, Orbitrap Q Exactive Plus	32817450	not available	OG6_111107	PF02854	MIF4G domain	liquid media
AFUB_016040	B0XNX8	not available	Eukaryotic translation initiation factor subunit eIF2B-gamma, putative	Aspergillus fumigatus	ku80	not available	eluted for 185 min at Thermo Fisher, EASY-nLC 1000 analyzed by Thermo Fisher, Orbitrap Q Exactive Plus	32817450	not available	OG6_102755	PF00132	Bacterial transferase hexapeptide (six repeats)	liquid media
AFUB_004370	B0XNB5	not available	Mitochondrial translation initiation factor IF-2, putative	Aspergillus fumigatus	ku80	not available	eluted for 185 min at Thermo Fisher, EASY-nLC 1000 analyzed by Thermo Fisher, Orbitrap Q Exactive Plus	32817450	not available	OG6_101241	PF03144	Elongation factor Tu domain 2	liquid media
AFUB_006900	B0XPM4	not available	Mitochondrial translation initiation factor, putative	Aspergillus fumigatus	ku80	not available	eluted for 185 min at Thermo Fisher, EASY-nLC 1000 analyzed by Thermo Fisher, Orbitrap Q Exactive Plus	32817450	not available	OG6_100987	PF11987	Translation-initiation factor 2	liquid media
AFUB_035720	B0XWF4	not available	Translation initiation factor 2 alpha subunit, putative	Aspergillus fumigatus	ku80	not available	eluted for 185 min at Thermo Fisher, EASY-nLC 1000 analyzed by Thermo Fisher, Orbitrap Q Exactive Plus	32817450	not available	OG6_101220	PF07541	Eukaryotic translation initiation factor 2 alpha subunit	liquid media
AFUB_032070	B0XV05	not available	Translation initiation factor 4B	Aspergillus fumigatus	ku80	not available	eluted for 185 min at Thermo Fisher, EASY-nLC 1000 analyzed by Thermo Fisher, Orbitrap Q Exactive Plus	32817450	not available	OG6_105219	PF00076	RNA recognition motif. (a.k.a. RRM, RBD, or RNP domain)	liquid media
AFUB_064670	B0Y5V0	not available	Translation initiation factor EF-2 gamma subunit, putative	Aspergillus fumigatus	ku80	not available	eluted for 185 min at Thermo Fisher, EASY-nLC 1000 analyzed by Thermo Fisher, Orbitrap Q Exactive Plus	32817450	not available	OG6_101121	PF00009	Elongation factor Tu GTP binding domain	liquid media
AFUB_058910	B0Y0X9	not available	Translation initiation factor eIF-2B alpha subunit, putative	Aspergillus fumigatus	ku80	not available	eluted for 185 min at Thermo Fisher, EASY-nLC 1000 analyzed by Thermo Fisher, Orbitrap Q Exactive Plus	32817450	not available	OG6_102141	PF01008	Initiation factor 2 subunit family	liquid media
AFUB_060750	B0Y1T2	not available	Translation initiation factor eif-2b delta subunit	Aspergillus fumigatus	ku80	not available	eluted for 185 min at Thermo Fisher, EASY-nLC 1000 analyzed by Thermo Fisher, Orbitrap Q Exactive Plus	32817450	not available	OG6_101847	PF01008	Initiation factor 2 subunit family	liquid media
AFUB_078530	B0Y8T9	not available	Translation initiation factor eif-2b epsilon subunit, putative	Aspergillus fumigatus	ku80	not available	eluted for 185 min at Thermo Fisher, EASY-nLC 1000 analyzed by Thermo Fisher, Orbitrap Q Exactive Plus	32817450	not available	OG6_101778	PF00132	Bacterial transferase hexapeptide (six repeats)	liquid media
AFUB_051690	B0Y2R5	not available	Translation initiation factor eIF4E3, putative	Aspergillus fumigatus	ku80	not available	eluted for 185 min at Thermo Fisher, EASY-nLC 1000 analyzed by Thermo Fisher, Orbitrap Q Exactive Plus	32817450	not available	OG6_101698	PF01652	Eukaryotic initiation factor 4E	liquid media
AFUB_042810	B0XZ14	not available	Translation initiation factor SUI1, putative	Aspergillus fumigatus	ku80	not available	eluted for 185 min at Thermo Fisher, EASY-nLC 1000 analyzed by Thermo Fisher, Orbitrap Q Exactive Plus	32817450	not available	OG6_100635	PF01253	Translation initiation factor SUI1	liquid media
AFUB_063180	B0Y5F1	not available	Translation initiation regulator	Aspergillus fumigatus	ku80	not available	eluted for 185 min at Thermo Fisher, EASY-nLC 1000 analyzed by Thermo Fisher, Orbitrap Q Exactive Plus	32817450	not available	OG6_100624	PF12848	ABC transporter	liquid media
AFUB_009260	B0XQA4	Involved in translation.	Translation machinery-associated protein 20	Aspergillus fumigatus	ku80	not available	eluted for 185 min at Thermo Fisher, EASY-nLC 1000 analyzed by Thermo Fisher, Orbitrap Q Exactive Plus	32817450	not available	OG6_101211	PF01472	PUA domain	liquid media
AFUB_083860	B0YA94	not available	Translation machinery-associated protein 22	Aspergillus fumigatus	ku80	not available	eluted for 185 min at Thermo Fisher, EASY-nLC 1000 analyzed by Thermo Fisher, Orbitrap Q Exactive Plus	32817450	not available	OG6_102629	PF01253	Translation initiation factor SUI1	liquid media
AFUB_008900	B0XQ67	not available	Translation regulator GCD7	Aspergillus fumigatus	ku80	not available	eluted for 185 min at Thermo Fisher, EASY-nLC 1000 analyzed by Thermo Fisher, Orbitrap Q Exactive Plus	32817450	not available	OG6_102470	PF01008	Initiation factor 2 subunit family	liquid media
AFUB_021850	B0XV67	not available	Translation release factor eRF3, putative	Aspergillus fumigatus	ku80	not available	eluted for 185 min at Thermo Fisher, EASY-nLC 1000 analyzed by Thermo Fisher, Orbitrap Q Exactive Plus	32817450	not available	OG6_101550	PF03143	Elongation factor Tu C-terminal domain	liquid media
AFUB_023980	B0XW90	not available	Translational activator, putative	Aspergillus fumigatus	ku80	not available	eluted for 185 min at Thermo Fisher, EASY-nLC 1000 analyzed by Thermo Fisher, Orbitrap Q Exactive Plus	32817450	not available	OG6_102176	PF12074	Generalcontrol nonderepressible 1 (Gcn1) N-terminal	liquid media
AFUB_040500	B0XYD2	not available	Translational initiation factor 2 beta	Aspergillus fumigatus	ku80	not available	eluted for 185 min at Thermo Fisher, EASY-nLC 1000 analyzed by Thermo Fisher, Orbitrap Q Exactive Plus	32817450	not available	OG6_101265	PF01873	Domain found in IF2B/IF5	liquid media
AFUB_006770	B0XPK2	This protein promotes the GTP-dependent binding of aminoacyl-tRNA to the A-site of ribosomes during protein biosynthesis	Elongation factor 1-alpha	Aspergillus fumigatus	ku80	not available	eluted for 185 min at Thermo Fisher, EASY-nLC 1000 analyzed by Thermo Fisher, Orbitrap Q Exactive Plus	32817450	not available	OG6_100227	PF00009	Elongation factor Tu GTP binding domain	liquid media
mef1	B0Y604	Mitochondrial GTPase that catalyzes the GTP-dependentribosomal translocation step during translation elongation. During thisstep, the ribosome changes from the pre-translocational (PRE) to thepost-translocational (POST) state as the newly formed A-site-boundpeptidyl-tRNA and P-site-bound deacylated tRNA move to the P and Esites, respectively. Catalyzes the coordinated movement of the two tRNAmole…	Elongation factor G, mitochondrial	Aspergillus fumigatus	ku80	not available	eluted for 185 min at Thermo Fisher, EASY-nLC 1000 analyzed by Thermo Fisher, Orbitrap Q Exactive Plus	32817450	not available	not available	not available	not available	liquid media
AFUB_011640	B0XQY9	This protein promotes the GTP-dependent binding of aminoacyl-tRNA to the A-site of ribosomes during protein biosynthesis	Elongation factor Tu	Aspergillus fumigatus	ku80	not available	eluted for 185 min at Thermo Fisher, EASY-nLC 1000 analyzed by Thermo Fisher, Orbitrap Q Exactive Plus	32817450	not available	OG6_100780	PF00009	Elongation factor Tu GTP binding domain	liquid media
AFUB_016090	B0XNY3	not available	Elongation of fatty acids protein	Aspergillus fumigatus	ku80	not available	eluted for 185 min at Thermo Fisher, EASY-nLC 1000 analyzed by Thermo Fisher, Orbitrap Q Exactive Plus	32817450	not available	OG6_111476	PF01151	GNS1/SUR4 family	liquid media
AFUB_051290	B0Y2F7	not available	Elongation of fatty acids protein	Aspergillus fumigatus	ku80	not available	eluted for 185 min at Thermo Fisher, EASY-nLC 1000 analyzed by Thermo Fisher, Orbitrap Q Exactive Plus	32817450	not available	OG6_100254	PF01151	GNS1/SUR4 family	liquid media
AFUB_010620	B0XQN8	not available	Eukaryotic translation elongation factor 1 subunit Eef1-beta, putative	Aspergillus fumigatus	ku80	not available	eluted for 185 min at Thermo Fisher, EASY-nLC 1000 analyzed by Thermo Fisher, Orbitrap Q Exactive Plus	32817450	not available	OG6_101695	PF10587	Eukaryotic elongation factor 1 beta central acidic region	liquid media
AFUB_026950	B0XSF0	not available	Pol II transcription elongation factor subunit Cdc73, putative	Aspergillus fumigatus	ku80	not available	eluted for 185 min at Thermo Fisher, EASY-nLC 1000 analyzed by Thermo Fisher, Orbitrap Q Exactive Plus	32817450	not available	OG6_102858	PF05179	RNA pol II accessory factor, Cdc73 family, C-terminal	liquid media
AFUB_053410	B0Y396	not available	RNA polymerase II transcription elongation factor	Aspergillus fumigatus	ku80	not available	eluted for 185 min at Thermo Fisher, EASY-nLC 1000 analyzed by Thermo Fisher, Orbitrap Q Exactive Plus	32817450	not available	OG6_102191	PF13181	Tetratricopeptide repeat	liquid media
AFUB_008050	B0XPZ0	not available	Transcription elongation complex subunit	Aspergillus fumigatus	ku80	not available	eluted for 185 min at Thermo Fisher, EASY-nLC 1000 analyzed by Thermo Fisher, Orbitrap Q Exactive Plus	32817450	not available	OG6_102309	PF08644	FACT complex subunit (SPT16/CDC68)	liquid media
AFUB_065600	B0Y643	The SPT4-SPT5 complex mediates both activation and inhibitionof transcription elongation, and plays a role in pre-mRNA processing.This complex seems to be important for the stability of the RNApolymerase II elongation machinery on the chromatin template but notfor the inherent ability of this machinery to translocate down thegene.	Transcription elongation factor SPT5	Aspergillus fumigatus	ku80	not available	eluted for 185 min at Thermo Fisher, EASY-nLC 1000 analyzed by Thermo Fisher, Orbitrap Q Exactive Plus	32817450	not available	OG6_101219	PF03439	Early transcription elongation factor of RNA pol II, NGN section	liquid media
AFUB_043140	B0XZ48	Plays a role in maintenance of chromatin structure during RNApolymerase II transcription elongation thereby repressing transcriptioninitiation from cryptic promoters. Mediates the reassembly ofnucleosomes onto the promoters of at least a selected set of genesduring repression	Transcription elongation factor Spt6	Aspergillus fumigatus	ku80	not available	eluted for 185 min at Thermo Fisher, EASY-nLC 1000 analyzed by Thermo Fisher, Orbitrap Q Exactive Plus	32817450	not available	OG6_102925	PF14878	not available	liquid media
AFUB_093730	B0YCZ5	not available	Translation elongation factor eEF-1 subunit gamma, putative	Aspergillus fumigatus	ku80	not available	eluted for 185 min at Thermo Fisher, EASY-nLC 1000 analyzed by Thermo Fisher, Orbitrap Q Exactive Plus	32817450	not available	OG6_101050	PF00043	Glutathione S-transferase, C-terminal domain	liquid media
AFUB_016510	B0XP91	not available	Translation elongation factor eEF-1B gamma subunit, putative	Aspergillus fumigatus	ku80	not available	eluted for 185 min at Thermo Fisher, EASY-nLC 1000 analyzed by Thermo Fisher, Orbitrap Q Exactive Plus	32817450	not available	OG6_101050	PF00043	Glutathione S-transferase, C-terminal domain	liquid media
AFUB_091240	B0YB17	not available	Translation elongation factor eEF-3, putative	Aspergillus fumigatus	ku80	not available	eluted for 185 min at Thermo Fisher, EASY-nLC 1000 analyzed by Thermo Fisher, Orbitrap Q Exactive Plus	32817450	not available	OG6_105271	PF00005	ABC transporter	liquid media
AFUB_029170	B0XTE9	not available	Translation elongation factor EF-2 subunit, putative	Aspergillus fumigatus	ku80	not available	eluted for 185 min at Thermo Fisher, EASY-nLC 1000 analyzed by Thermo Fisher, Orbitrap Q Exactive Plus	32817450	not available	OG6_100212	PF00679	Elongation factor G C-terminus	liquid media
AFUB_052500	B0Y305	Required for the synthesis of 40S ribosome subunits. Has arole in processing 20S pre-rRNA into the mature 18S rRNA, where it isrequired for cleavage at the 3' end of the mature 18S rRNA (D-site).Accompanies the 20S pre-rRNA from the nucleus to the cytoplasm	20S-pre-rRNA D-site endonuclease NOB1	Aspergillus fumigatus	ku80	not available	eluted for 185 min at Thermo Fisher, EASY-nLC 1000 analyzed by Thermo Fisher, Orbitrap Q Exactive Plus	32817450	not available	OG6_101333	PF08772	Nin one binding (NOB1) Zn-ribbon like	liquid media
SPB1	B0Y1B8	Required for proper assembly of pre-ribosomal particlesduring the biogenesis of the 60S ribosomal subunit.	AdoMet-dependent rRNA methyltransferase SPB1	Aspergillus fumigatus	ku80	not available	eluted for 185 min at Thermo Fisher, EASY-nLC 1000 analyzed by Thermo Fisher, Orbitrap Q Exactive Plus	32817450	not available	not available	not available	not available	liquid media
AFUB_015630	B0XNT8	not available	ATP dependent RNA helicase	Aspergillus fumigatus	ku80	not available	eluted for 185 min at Thermo Fisher, EASY-nLC 1000 analyzed by Thermo Fisher, Orbitrap Q Exactive Plus	32817450	not available	OG6_102417	PF00270	DEAD/DEAH box helicase	liquid media
AFUB_018290	B0XT76	not available	ATP dependent RNA helicase	Aspergillus fumigatus	ku80	not available	eluted for 185 min at Thermo Fisher, EASY-nLC 1000 analyzed by Thermo Fisher, Orbitrap Q Exactive Plus	32817450	not available	OG6_101341	PF00270	DEAD/DEAH box helicase	liquid media
AFUB_029610	B0XTQ9	not available	ATP dependent RNA helicase	Aspergillus fumigatus	ku80	not available	eluted for 185 min at Thermo Fisher, EASY-nLC 1000 analyzed by Thermo Fisher, Orbitrap Q Exactive Plus	32817450	not available	OG6_102730	PF00270	DEAD/DEAH box helicase	liquid media
AFUB_043570	B0XZ91	not available	ATP dependent RNA helicase	Aspergillus fumigatus	ku80	not available	eluted for 185 min at Thermo Fisher, EASY-nLC 1000 analyzed by Thermo Fisher, Orbitrap Q Exactive Plus	32817450	not available	OG6_101887	PF00270	DEAD/DEAH box helicase	liquid media
AFUB_064250	B0Y5Q8	not available	ATP dependent RNA helicase	Aspergillus fumigatus	ku80	not available	eluted for 185 min at Thermo Fisher, EASY-nLC 1000 analyzed by Thermo Fisher, Orbitrap Q Exactive Plus	32817450	not available	OG6_100340	PF08148	DSHCT (NUC185) domain	liquid media
AFUB_064750	B0Y5V9	not available	ATP dependent RNA helicase	Aspergillus fumigatus	ku80	not available	eluted for 185 min at Thermo Fisher, EASY-nLC 1000 analyzed by Thermo Fisher, Orbitrap Q Exactive Plus	32817450	not available	OG6_100461	PF00270	DEAD/DEAH box helicase	liquid media
AFUB_095680	B0YDI3	not available	ATP dependent RNA helicase	Aspergillus fumigatus	ku80	not available	eluted for 185 min at Thermo Fisher, EASY-nLC 1000 analyzed by Thermo Fisher, Orbitrap Q Exactive Plus	32817450	not available	OG6_101150	PF00271	Helicase conserved C-terminal domain	liquid media
AFUB_023970	B0XW89	not available	ATP dependent RNA helicase, putative	Aspergillus fumigatus	ku80	not available	eluted for 185 min at Thermo Fisher, EASY-nLC 1000 analyzed by Thermo Fisher, Orbitrap Q Exactive Plus	32817450	not available	OG6_100595	PF00270	DEAD/DEAH box helicase	liquid media
AFUB_074860	B0Y7S8	not available	ATP dependent RNA helicase, putative	Aspergillus fumigatus	ku80	not available	eluted for 185 min at Thermo Fisher, EASY-nLC 1000 analyzed by Thermo Fisher, Orbitrap Q Exactive Plus	32817450	not available	OG6_102605	PF00270	DEAD/DEAH box helicase	liquid media
AFUB_014550	B0XN46	not available	ATP-dependent RNA helicase	Aspergillus fumigatus	ku80	not available	eluted for 185 min at Thermo Fisher, EASY-nLC 1000 analyzed by Thermo Fisher, Orbitrap Q Exactive Plus	32817450	not available	OG6_102067	PF00271	Helicase conserved C-terminal domain	liquid media
AFUB_006600	B0XPI5	not available	ATP-dependent RNA helicase, putative	Aspergillus fumigatus	ku80	not available	eluted for 185 min at Thermo Fisher, EASY-nLC 1000 analyzed by Thermo Fisher, Orbitrap Q Exactive Plus	32817450	not available	OG6_101585	PF00271	Helicase conserved C-terminal domain	liquid media
AFUB_023390	B0XW31	not available	ATP-dependent RNA helicase, putative	Aspergillus fumigatus	ku80	not available	eluted for 185 min at Thermo Fisher, EASY-nLC 1000 analyzed by Thermo Fisher, Orbitrap Q Exactive Plus	32817450	not available	OG6_108375	PF00271	Helicase conserved C-terminal domain	liquid media
AFUB_038120	B0XXP4	not available	CFIA complex component Rna14, putative	Aspergillus fumigatus	ku80	not available	eluted for 185 min at Thermo Fisher, EASY-nLC 1000 analyzed by Thermo Fisher, Orbitrap Q Exactive Plus	32817450	not available	OG6_102277	PF05843	Suppressor of forked protein (Suf)	liquid media
clu1	B0XXS1	mRNA-binding protein involved in proper cytoplasmicdistribution of mitochondria.	Clustered mitochondria protein homolog	Aspergillus fumigatus	ku80	not available	eluted for 185 min at Thermo Fisher, EASY-nLC 1000 analyzed by Thermo Fisher, Orbitrap Q Exactive Plus	32817450	not available	not available	not available	not available	liquid media
AFUB_015150	B0XNH3	not available	DEAD box RNA helicase HelA, putative	Aspergillus fumigatus	ku80	not available	eluted for 185 min at Thermo Fisher, EASY-nLC 1000 analyzed by Thermo Fisher, Orbitrap Q Exactive Plus	32817450	not available	OG6_105578	PF00270	DEAD/DEAH box helicase	liquid media
AFUB_016330	B0XP73	not available	DEAD/DEAH box helicase, putative	Aspergillus fumigatus	ku80	not available	eluted for 185 min at Thermo Fisher, EASY-nLC 1000 analyzed by Thermo Fisher, Orbitrap Q Exactive Plus	32817450	not available	OG6_103754	PF00271	Helicase conserved C-terminal domain	liquid media
AFUB_031820	B0XUY0	not available	DEAD/DEAH box helicase, putative	Aspergillus fumigatus	ku80	not available	eluted for 185 min at Thermo Fisher, EASY-nLC 1000 analyzed by Thermo Fisher, Orbitrap Q Exactive Plus	32817450	not available	OG6_100595	PF00270	DEAD/DEAH box helicase	liquid media
AFUB_100060	B0YER0	not available	DEAD/DEAH box helicase, putative	Aspergillus fumigatus	ku80	not available	eluted for 185 min at Thermo Fisher, EASY-nLC 1000 analyzed by Thermo Fisher, Orbitrap Q Exactive Plus	32817450	not available	OG6_100305	PF02889	Sec63 Brl domain	liquid media
AFUB_009470	B0XQC5	not available	DEAD/DEAH box RNA helicase	Aspergillus fumigatus	ku80	not available	eluted for 185 min at Thermo Fisher, EASY-nLC 1000 analyzed by Thermo Fisher, Orbitrap Q Exactive Plus	32817450	not available	OG6_102375	PF00271	Helicase conserved C-terminal domain	liquid media
AFUB_025820	B0XS38	not available	DEAD/DEAH box RNA helicase	Aspergillus fumigatus	ku80	not available	eluted for 185 min at Thermo Fisher, EASY-nLC 1000 analyzed by Thermo Fisher, Orbitrap Q Exactive Plus	32817450	not available	OG6_100340	PF08148	DSHCT (NUC185) domain	liquid media
AFUB_093960	B0YD18	not available	DEAH-box RNA helicase	Aspergillus fumigatus	ku80	not available	eluted for 185 min at Thermo Fisher, EASY-nLC 1000 analyzed by Thermo Fisher, Orbitrap Q Exactive Plus	32817450	not available	OG6_102322	PF04408	Helicase associated domain (HA2)	liquid media
AFUB_093690	B0YCZ1	not available	DNA-directed RNA polymerase I and III 14 kDa polypeptide	Aspergillus fumigatus	ku80	not available	eluted for 185 min at Thermo Fisher, EASY-nLC 1000 analyzed by Thermo Fisher, Orbitrap Q Exactive Plus	32817450	not available	OG6_102491	PF13656	RNA polymerase Rpb3/Rpb11 dimerisation domain	liquid media
AFUB_029350	B0XTN4	not available	DNA-directed RNA polymerase I and III subunit Rpc40, putative	Aspergillus fumigatus	ku80	not available	eluted for 185 min at Thermo Fisher, EASY-nLC 1000 analyzed by Thermo Fisher, Orbitrap Q Exactive Plus	32817450	not available	OG6_102180	PF01000	RNA polymerase Rpb3/RpoA insert domain	liquid media
AFUB_089390	B0YC94	not available	DNA-directed RNA polymerase II subunit RPB11a, putative	Aspergillus fumigatus	ku80	not available	eluted for 185 min at Thermo Fisher, EASY-nLC 1000 analyzed by Thermo Fisher, Orbitrap Q Exactive Plus	32817450	not available	OG6_101401	PF13656	RNA polymerase Rpb3/Rpb11 dimerisation domain	liquid media
AFUB_014220	B0XMU6	DNA-dependent RNA polymerase catalyzes the transcription ofDNA into RNA using the four ribonucleoside triphosphates as substrates	DNA-directed RNA polymerase subunit	Aspergillus fumigatus	ku80	not available	eluted for 185 min at Thermo Fisher, EASY-nLC 1000 analyzed by Thermo Fisher, Orbitrap Q Exactive Plus	32817450	not available	OG6_100210	PF04998	RNA polymerase Rpb1, domain 5	liquid media
AFUB_013390	B0XRP3	DNA-dependent RNA polymerase catalyzes the transcription ofDNA into RNA using the four ribonucleoside triphosphates as substrates	DNA-directed RNA polymerase subunit	Aspergillus fumigatus	ku80	not available	eluted for 185 min at Thermo Fisher, EASY-nLC 1000 analyzed by Thermo Fisher, Orbitrap Q Exactive Plus	32817450	not available	OG6_101773	PF05000	RNA polymerase Rpb1, domain 4	liquid media
AFUB_022500	B0XVJ8	DNA-dependent RNA polymerase catalyzes the transcription ofDNA into RNA using the four ribonucleoside triphosphates as substrates	DNA-directed RNA polymerase subunit	Aspergillus fumigatus	ku80	not available	eluted for 185 min at Thermo Fisher, EASY-nLC 1000 analyzed by Thermo Fisher, Orbitrap Q Exactive Plus	32817450	not available	OG6_103317	PF01096	Transcription factor S-II (TFIIS)	liquid media
AFUB_034860	B0XZZ0	DNA-dependent RNA polymerase catalyzes the transcription ofDNA into RNA using the four ribonucleoside triphosphates as substrates	DNA-directed RNA polymerase subunit	Aspergillus fumigatus	ku80	not available	eluted for 185 min at Thermo Fisher, EASY-nLC 1000 analyzed by Thermo Fisher, Orbitrap Q Exactive Plus	32817450	not available	OG6_100210	PF04998	RNA polymerase Rpb1, domain 5	liquid media
AFUB_002850	B0XMI5	DNA-dependent RNA polymerase catalyzes the transcription ofDNA into RNA using the four ribonucleoside triphosphates as substrates	DNA-directed RNA polymerase subunit beta	Aspergillus fumigatus	ku80	not available	eluted for 185 min at Thermo Fisher, EASY-nLC 1000 analyzed by Thermo Fisher, Orbitrap Q Exactive Plus	32817450	not available	OG6_100190	PF04561	RNA polymerase Rpb2, domain 2	liquid media
AFUB_074260	B0Y7L8	DNA-dependent RNA polymerase catalyzes the transcription ofDNA into RNA using the four ribonucleoside triphosphates as substrates	DNA-directed RNA polymerase subunit beta	Aspergillus fumigatus	ku80	not available	eluted for 185 min at Thermo Fisher, EASY-nLC 1000 analyzed by Thermo Fisher, Orbitrap Q Exactive Plus	32817450	not available	OG6_102249	PF04561	RNA polymerase Rpb2, domain 2	liquid media
AFUB_088490	B0YC08	DNA-dependent RNA polymerase catalyzes the transcription ofDNA into RNA using the four ribonucleoside triphosphates as substrates	DNA-directed RNA polymerase subunit beta	Aspergillus fumigatus	ku80	not available	eluted for 185 min at Thermo Fisher, EASY-nLC 1000 analyzed by Thermo Fisher, Orbitrap Q Exactive Plus	32817450	not available	OG6_100190	PF04561	RNA polymerase Rpb2, domain 2	liquid media
AFUB_058690	B0Y0V7	DNA-dependent RNA polymerase catalyzes the transcription ofDNA into RNA using the four ribonucleoside triphosphates as substrates.Common component of RNA polymerases I, II and III which synthesizeribosomal RNA precursors, mRNA precursors and many functional non-coding RNAs, and small RNAs, such as 5S rRNA and tRNAs, respectively	DNA-directed RNA polymerases I, II, and III subunit RPABC3	Aspergillus fumigatus	ku80	not available	eluted for 185 min at Thermo Fisher, EASY-nLC 1000 analyzed by Thermo Fisher, Orbitrap Q Exactive Plus	32817450	not available	OG6_102056	PF03870	RNA polymerase Rpb8	liquid media
AFUB_089150	B0YC71	not available	DNA-directed RNA polymerases N/8 kDa subunit superfamily	Aspergillus fumigatus	ku80	not available	eluted for 185 min at Thermo Fisher, EASY-nLC 1000 analyzed by Thermo Fisher, Orbitrap Q Exactive Plus	32817450	not available	OG6_101548	PF01194	RNA polymerases N / 8 kDa subunit	liquid media
AFUB_064230	B0Y5Q6	Component of the RNA polymerase II elongator complex, amultiprotein complex associated with the RNA polymerase II (Pol II)holoenzyme, and which is involved in transcriptional elongation	Elongator complex protein 1	Aspergillus fumigatus	ku80	not available	eluted for 185 min at Thermo Fisher, EASY-nLC 1000 analyzed by Thermo Fisher, Orbitrap Q Exactive Plus	32817450	not available	OG6_102646	PF04762	IKI3 family	liquid media
AFUB_053700	B0Y3C3	Catalytic tRNA acetyltransferase subunit of the RNApolymerase II elongator complex, which is a component of the RNApolymerase II (Pol II) holoenzyme and is involved in transcriptionalelongation.	Elongator complex protein 3	Aspergillus fumigatus	ku80	not available	eluted for 185 min at Thermo Fisher, EASY-nLC 1000 analyzed by Thermo Fisher, Orbitrap Q Exactive Plus	32817450	not available	OG6_100741	PF16199	Radical_SAM C-terminal domain	liquid media
AFUB_021970	B0XVE5	not available	KH domain RNA binding protein	Aspergillus fumigatus	ku80	not available	eluted for 185 min at Thermo Fisher, EASY-nLC 1000 analyzed by Thermo Fisher, Orbitrap Q Exactive Plus	32817450	not available	OG6_103287	PF00013	KH domain	liquid media
AFUB_019880	B0XU88	not available	KH domain RNA-binding protein	Aspergillus fumigatus	ku80	not available	eluted for 185 min at Thermo Fisher, EASY-nLC 1000 analyzed by Thermo Fisher, Orbitrap Q Exactive Plus	32817450	not available	OG6_103287	PF00013	KH domain	liquid media
AFUB_070020	B0Y4R6	Component of the Mediator complex, a coactivator involved inthe regulated transcription of nearly all RNA polymerase II-dependentgenes. Mediator functions as a bridge to convey information from gene-specific regulatory proteins to the basal RNA polymerase IItranscription machinery. Mediator is recruited to promoters by directinteractions with regulatory proteins and serves as a scaffold for theas…	Mediator of RNA polymerase II transcription subunit 1	Aspergillus fumigatus	ku80	not available	eluted for 185 min at Thermo Fisher, EASY-nLC 1000 analyzed by Thermo Fisher, Orbitrap Q Exactive Plus	32817450	not available	OG6_153128	PF10744	Mediator of RNA polymerase II transcription subunit 1	liquid media
AFUB_023260	B0XW18	Component of the Mediator complex, a coactivator involved inthe regulated transcription of nearly all RNA polymerase II-dependentgenes. Mediator functions as a bridge to convey information from gene-specific regulatory proteins to the basal RNA polymerase IItranscription machinery. Mediator is recruited to promoters by directinteractions with regulatory proteins and serves as a scaffold for theas…	Mediator of RNA polymerase II transcription subunit 14	Aspergillus fumigatus	ku80	not available	eluted for 185 min at Thermo Fisher, EASY-nLC 1000 analyzed by Thermo Fisher, Orbitrap Q Exactive Plus	32817450	not available	OG6_143677	PF08638	Mediator complex subunit MED14	liquid media
MED16	B0XQH2	Component of the Mediator complex, a coactivator involved inthe regulated transcription of nearly all RNA polymerase II-dependentgenes. Mediator functions as a bridge to convey information from gene-specific regulatory proteins to the basal RNA polymerase IItranscription machinery. Mediator is recruited to promoters by directinteractions with regulatory proteins and serves as a scaffold for theas…	Mediator of RNA polymerase II transcription subunit 16	Aspergillus fumigatus	ku80	not available	eluted for 185 min at Thermo Fisher, EASY-nLC 1000 analyzed by Thermo Fisher, Orbitrap Q Exactive Plus	32817450	not available	not available	not available	not available	liquid media
MED17	B0YF37	Component of the Mediator complex, a coactivator involved inthe regulated transcription of nearly all RNA polymerase II-dependentgenes. Mediator functions as a bridge to convey information from gene-specific regulatory proteins to the basal RNA polymerase IItranscription machinery. Mediator is recruited to promoters by directinteractions with regulatory proteins and serves as a scaffold for theas…	Mediator of RNA polymerase II transcription subunit 17	Aspergillus fumigatus	ku80	not available	eluted for 185 min at Thermo Fisher, EASY-nLC 1000 analyzed by Thermo Fisher, Orbitrap Q Exactive Plus	32817450	not available	not available	not available	not available	liquid media
MED18	B0Y769	Component of the Mediator complex, a coactivator involved inthe regulated transcription of nearly all RNA polymerase II-dependentgenes. Mediator functions as a bridge to convey information from gene-specific regulatory proteins to the basal RNA polymerase IItranscription machinery. Mediator is recruited to promoters by directinteractions with regulatory proteins and serves as a scaffold for theas…	Mediator of RNA polymerase II transcription subunit 18	Aspergillus fumigatus	ku80	not available	eluted for 185 min at Thermo Fisher, EASY-nLC 1000 analyzed by Thermo Fisher, Orbitrap Q Exactive Plus	32817450	not available	not available	not available	not available	liquid media
AFUB_093480	B0YCX0	Component of the Mediator complex, a coactivator involved inthe regulated transcription of nearly all RNA polymerase II-dependentgenes. Mediator functions as a bridge to convey information from gene-specific regulatory proteins to the basal RNA polymerase IItranscription machinery.	Mediator of RNA polymerase II transcription subunit 6	Aspergillus fumigatus	ku80	not available	eluted for 185 min at Thermo Fisher, EASY-nLC 1000 analyzed by Thermo Fisher, Orbitrap Q Exactive Plus	32817450	not available	OG6_102673	PF04934	MED6 mediator sub complex component	liquid media
AFUB_088780	B0YC37	not available	mRNA binding post-transcriptional regulator	Aspergillus fumigatus	ku80	not available	eluted for 185 min at Thermo Fisher, EASY-nLC 1000 analyzed by Thermo Fisher, Orbitrap Q Exactive Plus	32817450	not available	OG6_102296	PF00076	RNA recognition motif. (a.k.a. RRM, RBD, or RNP domain)	liquid media
AFUB_073650	B0Y7F7	not available	mRNA cap methyltransferase	Aspergillus fumigatus	ku80	not available	eluted for 185 min at Thermo Fisher, EASY-nLC 1000 analyzed by Thermo Fisher, Orbitrap Q Exactive Plus	32817450	not available	OG6_102244	PF03291	mRNA capping enzyme	liquid media
AFUB_083120	B0YA21	not available	mRNA cleavage and polyadenylation specificity factor complex subunit	Aspergillus fumigatus	ku80	not available	eluted for 185 min at Thermo Fisher, EASY-nLC 1000 analyzed by Thermo Fisher, Orbitrap Q Exactive Plus	32817450	not available	OG6_137869	PF11935	Domain of unknown function (DUF3453)	liquid media
AFUB_005460	B0XP04	not available	mRNA export factor mex67	Aspergillus fumigatus	ku80	not available	eluted for 185 min at Thermo Fisher, EASY-nLC 1000 analyzed by Thermo Fisher, Orbitrap Q Exactive Plus	32817450	not available	OG6_102057	PF03943	TAP C-terminal domain	liquid media
AFUB_089010	B0YC58	not available	mRNA processing protein	Aspergillus fumigatus	ku80	not available	eluted for 185 min at Thermo Fisher, EASY-nLC 1000 analyzed by Thermo Fisher, Orbitrap Q Exactive Plus	32817450	not available	OG6_114133	PF13824	Zinc-finger of mitochondrial splicing suppressor 51	liquid media
AFUB_023150	B0XVX6	not available	mRNA splicing factor	Aspergillus fumigatus	ku80	not available	eluted for 185 min at Thermo Fisher, EASY-nLC 1000 analyzed by Thermo Fisher, Orbitrap Q Exactive Plus	32817450	not available	OG6_102682	PF06424	PRP1 splicing factor, N-terminal	liquid media
AFUB_004230	B0XNA1	not available	mRNA splicing factor RNA helicase	Aspergillus fumigatus	ku80	not available	eluted for 185 min at Thermo Fisher, EASY-nLC 1000 analyzed by Thermo Fisher, Orbitrap Q Exactive Plus	32817450	not available	OG6_100085	PF00271	Helicase conserved C-terminal domain	liquid media
AFUB_010130	B0XQJ0	not available	mRNA splicing protein	Aspergillus fumigatus	ku80	not available	eluted for 185 min at Thermo Fisher, EASY-nLC 1000 analyzed by Thermo Fisher, Orbitrap Q Exactive Plus	32817450	not available	OG6_101928	PF00400	WD domain, G-beta repeat	liquid media
AFUB_066110	B0Y693	not available	mRNA splicing protein	Aspergillus fumigatus	ku80	not available	eluted for 185 min at Thermo Fisher, EASY-nLC 1000 analyzed by Thermo Fisher, Orbitrap Q Exactive Plus	32817450	not available	OG6_104156	not available	not available	liquid media
AFUB_008380	B0XQ18	Plays an essential role in initiation of the G0 program bypreventing the degradation of specific nutrient-regulated mRNAs via the5'-3' mRNA decay pathway.	mRNA stability protein	Aspergillus fumigatus	ku80	not available	eluted for 185 min at Thermo Fisher, EASY-nLC 1000 analyzed by Thermo Fisher, Orbitrap Q Exactive Plus	32817450	not available	OG6_108957	PF04667	cAMP-regulated phosphoprotein/endosulfine conserved region	liquid media
AFUB_091550	B0YB48	not available	mRNA transport regulator	Aspergillus fumigatus	ku80	not available	eluted for 185 min at Thermo Fisher, EASY-nLC 1000 analyzed by Thermo Fisher, Orbitrap Q Exactive Plus	32817450	not available	OG6_103041	PF08389	Exportin 1-like protein	liquid media
AFUB_094710	B0YD90	not available	mRNA-nucleus export ATPase	Aspergillus fumigatus	ku80	not available	eluted for 185 min at Thermo Fisher, EASY-nLC 1000 analyzed by Thermo Fisher, Orbitrap Q Exactive Plus	32817450	not available	OG6_105271	PF00005	ABC transporter	liquid media
AFUB_091010	B0YCQ3	not available	Nonsense-mediated mRNA decay factor	Aspergillus fumigatus	ku80	not available	eluted for 185 min at Thermo Fisher, EASY-nLC 1000 analyzed by Thermo Fisher, Orbitrap Q Exactive Plus	32817450	not available	OG6_103377	PF04050	Up-frameshift suppressor 2	liquid media
AFUB_025830	B0XS39	not available	Nonsense-mediated mRNA decay protein	Aspergillus fumigatus	ku80	not available	eluted for 185 min at Thermo Fisher, EASY-nLC 1000 analyzed by Thermo Fisher, Orbitrap Q Exactive Plus	32817450	not available	OG6_101190	PF03810	Importin-beta N-terminal domain	liquid media
AFUB_077470	B0Y8I6	not available	Nonsense-mediated mRNA decay protein Upf3, putative	Aspergillus fumigatus	ku80	not available	eluted for 185 min at Thermo Fisher, EASY-nLC 1000 analyzed by Thermo Fisher, Orbitrap Q Exactive Plus	32817450	not available	OG6_104140	PF03467	Smg-4/UPF3 family	liquid media
AFUB_011450	B0XQX0	not available	Nuclear and cytoplasmic polyadenylated RNA-binding protein pub1	Aspergillus fumigatus	ku80	not available	eluted for 185 min at Thermo Fisher, EASY-nLC 1000 analyzed by Thermo Fisher, Orbitrap Q Exactive Plus	32817450	not available	OG6_103013	PF00076	RNA recognition motif. (a.k.a. RRM, RBD, or RNP domain)	liquid media
AFUB_001340	B0XMD7	not available	Nuclear mRNA splicing factor, putative	Aspergillus fumigatus	ku80	not available	eluted for 185 min at Thermo Fisher, EASY-nLC 1000 analyzed by Thermo Fisher, Orbitrap Q Exactive Plus	32817450	not available	OG6_102496	PF03178	CPSF A subunit region	liquid media
nop9	B0XXN5	RNA-binding nucleolar protein required for pre-rRNAprocessing. Involved in production of 18S rRNA and assembly of smallribosomal subunit (By similarity).	Nucleolar protein 9	Aspergillus fumigatus	ku80	not available	eluted for 185 min at Thermo Fisher, EASY-nLC 1000 analyzed by Thermo Fisher, Orbitrap Q Exactive Plus	32817450	not available	not available	not available	not available	liquid media
AFUB_050290	B0Y1Y7	not available	Nucleolar RNA methyltransferase	Aspergillus fumigatus	ku80	not available	eluted for 185 min at Thermo Fisher, EASY-nLC 1000 analyzed by Thermo Fisher, Orbitrap Q Exactive Plus	32817450	not available	OG6_100487	PF01189	16S rRNA methyltransferase RsmB/F	liquid media
AFUB_031410	B0XUU0	not available	Poly(A)+ RNA transport protein	Aspergillus fumigatus	ku80	not available	eluted for 185 min at Thermo Fisher, EASY-nLC 1000 analyzed by Thermo Fisher, Orbitrap Q Exactive Plus	32817450	not available	OG6_100444	PF16190	Ubiquitin-activating enzyme E1 FCCH domain	liquid media
AFUB_004530	B0XND2	Binds the poly(A) tail of mRNA	Polyadenylate-binding protein	Aspergillus fumigatus	ku80	not available	eluted for 185 min at Thermo Fisher, EASY-nLC 1000 analyzed by Thermo Fisher, Orbitrap Q Exactive Plus	32817450	not available	OG6_100425	PF00076	RNA recognition motif. (a.k.a. RRM, RBD, or RNP domain)	liquid media
AFUB_020090	B0XUA9	not available	Pre-mRNA splicing factor	Aspergillus fumigatus	ku80	not available	eluted for 185 min at Thermo Fisher, EASY-nLC 1000 analyzed by Thermo Fisher, Orbitrap Q Exactive Plus	32817450	not available	OG6_101765	PF10597	U5-snRNA binding site 2 of PrP8	liquid media
AFUB_023460	B0XW38	not available	Pre-mRNA splicing factor	Aspergillus fumigatus	ku80	not available	eluted for 185 min at Thermo Fisher, EASY-nLC 1000 analyzed by Thermo Fisher, Orbitrap Q Exactive Plus	32817450	not available	OG6_105278	PF00076	RNA recognition motif. (a.k.a. RRM, RBD, or RNP domain)	liquid media
AFUB_059190	B0Y108	not available	Pre-mRNA splicing factor RNA helicase	Aspergillus fumigatus	ku80	not available	eluted for 185 min at Thermo Fisher, EASY-nLC 1000 analyzed by Thermo Fisher, Orbitrap Q Exactive Plus	32817450	not available	OG6_100085	PF00271	Helicase conserved C-terminal domain	liquid media
AFUB_082770	B0Y9Z1	not available	Pre-mRNA splicing helicase, putative	Aspergillus fumigatus	ku80	not available	eluted for 185 min at Thermo Fisher, EASY-nLC 1000 analyzed by Thermo Fisher, Orbitrap Q Exactive Plus	32817450	not available	OG6_100305	PF02889	Sec63 Brl domain	liquid media
AFUB_098670	B0YEC3	Involved in mRNA splicing where it associates with cdc5 andthe other cwf proteins as part of the spliceosome	Pre-mRNA-splicing factor	Aspergillus fumigatus	ku80	not available	eluted for 185 min at Thermo Fisher, EASY-nLC 1000 analyzed by Thermo Fisher, Orbitrap Q Exactive Plus	32817450	not available	OG6_102954	PF16399	Intron-binding protein aquarius N-terminus	liquid media
AFUB_099390	B0YEJ4	not available	Pre-RNA splicing factor Slt11, putative	Aspergillus fumigatus	ku80	not available	eluted for 185 min at Thermo Fisher, EASY-nLC 1000 analyzed by Thermo Fisher, Orbitrap Q Exactive Plus	32817450	not available	OG6_102614	PF00076	RNA recognition motif. (a.k.a. RRM, RBD, or RNP domain)	liquid media
AFUB_039570	B0XY42	not available	Pre-rRNA processing nucleolar protein Sik1, putative	Aspergillus fumigatus	ku80	not available	eluted for 185 min at Thermo Fisher, EASY-nLC 1000 analyzed by Thermo Fisher, Orbitrap Q Exactive Plus	32817450	not available	OG6_101480	PF08156	NOP5NT (NUC127) domain	liquid media
AFUB_027560	B0XSK9	not available	Pre-rRNA processing protein Rrp12, putative	Aspergillus fumigatus	ku80	not available	eluted for 185 min at Thermo Fisher, EASY-nLC 1000 analyzed by Thermo Fisher, Orbitrap Q Exactive Plus	32817450	not available	OG6_103654	PF08161	NUC173 domain	liquid media
AFUB_028500	B0XT12	not available	Pre-rRNA processing protein Tsr1, putative	Aspergillus fumigatus	ku80	not available	eluted for 185 min at Thermo Fisher, EASY-nLC 1000 analyzed by Thermo Fisher, Orbitrap Q Exactive Plus	32817450	not available	OG6_102221	PF04950	40S ribosome biogenesis protein Tsr1 and BMS1 C-terminal	liquid media
AFUB_021840	B0XV66	not available	Pre-rRNA processing protein, putative	Aspergillus fumigatus	ku80	not available	eluted for 185 min at Thermo Fisher, EASY-nLC 1000 analyzed by Thermo Fisher, Orbitrap Q Exactive Plus	32817450	not available	OG6_103365	PF10273	Pre-rRNA-processing protein TSR2	liquid media
AFUB_010410	B0XQL8	not available	Ribosomal RNA processing protein, putative	Aspergillus fumigatus	ku80	not available	eluted for 185 min at Thermo Fisher, EASY-nLC 1000 analyzed by Thermo Fisher, Orbitrap Q Exactive Plus	32817450	not available	OG6_102179	PF05997	Nucleolar protein,Nop52	liquid media
AFUB_021730	B0XV57	not available	RNA binding effector protein Scp160, putative	Aspergillus fumigatus	ku80	not available	eluted for 185 min at Thermo Fisher, EASY-nLC 1000 analyzed by Thermo Fisher, Orbitrap Q Exactive Plus	32817450	not available	OG6_104272	PF00013	KH domain	liquid media
AFUB_020330	B0XUD3	not available	RNA binding protein	Aspergillus fumigatus	ku80	not available	eluted for 185 min at Thermo Fisher, EASY-nLC 1000 analyzed by Thermo Fisher, Orbitrap Q Exactive Plus	32817450	not available	OG6_102283	PF00076	RNA recognition motif. (a.k.a. RRM, RBD, or RNP domain)	liquid media
AFUB_042750	B0XZ08	not available	RNA binding protein	Aspergillus fumigatus	ku80	not available	eluted for 185 min at Thermo Fisher, EASY-nLC 1000 analyzed by Thermo Fisher, Orbitrap Q Exactive Plus	32817450	not available	OG6_108498	PF00076	RNA recognition motif. (a.k.a. RRM, RBD, or RNP domain)	liquid media
AFUB_050690	B0Y227	not available	RNA binding protein	Aspergillus fumigatus	ku80	not available	eluted for 185 min at Thermo Fisher, EASY-nLC 1000 analyzed by Thermo Fisher, Orbitrap Q Exactive Plus	32817450	not available	OG6_109251	PF00641	Zn-finger in Ran binding protein and others	liquid media
AFUB_022630	B0XVS8	not available	RNA binding protein Jsn1, putative	Aspergillus fumigatus	ku80	not available	eluted for 185 min at Thermo Fisher, EASY-nLC 1000 analyzed by Thermo Fisher, Orbitrap Q Exactive Plus	32817450	not available	OG6_111629	PF00076	RNA recognition motif. (a.k.a. RRM, RBD, or RNP domain)	liquid media
AFUB_012040	B0XR29	not available	RNA binding protein Ligatin/Tma64, putative	Aspergillus fumigatus	ku80	not available	eluted for 185 min at Thermo Fisher, EASY-nLC 1000 analyzed by Thermo Fisher, Orbitrap Q Exactive Plus	32817450	not available	OG6_102936	PF01253	Translation initiation factor SUI1	liquid media
AFUB_052760	B0Y331	not available	RNA binding protein Nrd1, putative	Aspergillus fumigatus	ku80	not available	eluted for 185 min at Thermo Fisher, EASY-nLC 1000 analyzed by Thermo Fisher, Orbitrap Q Exactive Plus	32817450	not available	OG6_129981	PF00076	RNA recognition motif. (a.k.a. RRM, RBD, or RNP domain)	liquid media
AFUB_074390	B0Y7N1	not available	RNA binding protein Pym, putative	Aspergillus fumigatus	ku80	not available	eluted for 185 min at Thermo Fisher, EASY-nLC 1000 analyzed by Thermo Fisher, Orbitrap Q Exactive Plus	32817450	not available	OG6_105546	PF09282	Mago binding	liquid media
AFUB_039550	B0XY40	not available	RNA binding protein, putative	Aspergillus fumigatus	ku80	not available	eluted for 185 min at Thermo Fisher, EASY-nLC 1000 analyzed by Thermo Fisher, Orbitrap Q Exactive Plus	32817450	not available	OG6_454140	PF00076	RNA recognition motif. (a.k.a. RRM, RBD, or RNP domain)	liquid media
AFUB_055860	B0Y3Y5	not available	RNA binding protein, putative	Aspergillus fumigatus	ku80	not available	eluted for 185 min at Thermo Fisher, EASY-nLC 1000 analyzed by Thermo Fisher, Orbitrap Q Exactive Plus	32817450	not available	OG6_153182	PF00076	RNA recognition motif. (a.k.a. RRM, RBD, or RNP domain)	liquid media
NAT10	B0XP23	RNA cytidine acetyltransferase with specificity toward both18S rRNA and tRNAs. Catalyzes the formation of N(4)-acetylcytidine(ac4C) in 18S rRNA. Required for early nucleolar cleavages of precursorrRNA at sites A0, A1 and A2 during 18S rRNA synthesis. Catalyzes theformation of ac4C in serine and leucine tRNAs. Requires the tRNA-binding adapter protein TAN1 for full tRNA acetyltransferase activityb…	RNA cytidine acetyltransferase	Aspergillus fumigatus	ku80	not available	eluted for 185 min at Thermo Fisher, EASY-nLC 1000 analyzed by Thermo Fisher, Orbitrap Q Exactive Plus	32817450	not available	not available	not available	not available	liquid media
AFUB_026530	B0XSA8	not available	RNA helicase	Aspergillus fumigatus	ku80	not available	eluted for 185 min at Thermo Fisher, EASY-nLC 1000 analyzed by Thermo Fisher, Orbitrap Q Exactive Plus	32817450	not available	OG6_100364	PF00271	Helicase conserved C-terminal domain	liquid media
AFUB_070250	B0Y4T6	not available	RNA helicase	Aspergillus fumigatus	ku80	not available	eluted for 185 min at Thermo Fisher, EASY-nLC 1000 analyzed by Thermo Fisher, Orbitrap Q Exactive Plus	32817450	not available	OG6_102072	PF00270	DEAD/DEAH box helicase	liquid media
AFUB_058430	B0Y0T1	not available	RNA helicase-like splicing factor	Aspergillus fumigatus	ku80	not available	eluted for 185 min at Thermo Fisher, EASY-nLC 1000 analyzed by Thermo Fisher, Orbitrap Q Exactive Plus	32817450	not available	OG6_100085	PF00271	Helicase conserved C-terminal domain	liquid media
AFUB_088640	B0YC23	not available	RNA polymerase I subunit Rpa43, putative	Aspergillus fumigatus	ku80	not available	eluted for 185 min at Thermo Fisher, EASY-nLC 1000 analyzed by Thermo Fisher, Orbitrap Q Exactive Plus	32817450	not available	OG6_103646	PF03876	SHS2 domain found in N terminus of Rpb7p/Rpc25p/MJ0397	liquid media
AFUB_035130	B0Y085	not available	RNA polymerase II Elongator complex associated protein Kti12, putative	Aspergillus fumigatus	ku80	not available	eluted for 185 min at Thermo Fisher, EASY-nLC 1000 analyzed by Thermo Fisher, Orbitrap Q Exactive Plus	32817450	not available	OG6_103506	PF08433	Chromatin associated protein KTI12	liquid media
AFUB_093190	B0YCU1	not available	RNA polymerase II Elongator subunit, putative	Aspergillus fumigatus	ku80	not available	eluted for 185 min at Thermo Fisher, EASY-nLC 1000 analyzed by Thermo Fisher, Orbitrap Q Exactive Plus	32817450	not available	OG6_103229	PF00400	WD domain, G-beta repeat	liquid media
AFUB_028720	B0XTA3	not available	RNA polymerase II subunit 3	Aspergillus fumigatus	ku80	not available	eluted for 185 min at Thermo Fisher, EASY-nLC 1000 analyzed by Thermo Fisher, Orbitrap Q Exactive Plus	32817450	not available	OG6_101363	PF01000	RNA polymerase Rpb3/RpoA insert domain	liquid media
AFUB_082230	B0Y9T8	not available	RNA polymerase II subunit 7	Aspergillus fumigatus	ku80	not available	eluted for 185 min at Thermo Fisher, EASY-nLC 1000 analyzed by Thermo Fisher, Orbitrap Q Exactive Plus	32817450	not available	OG6_102167	PF00575	S1 RNA binding domain	liquid media
AFUB_098650	B0YEC1	Component of the general transcription and DNA repair factorIIH (TFIIH) core complex which is involved in general andtranscription-coupled nucleotide excision repair (NER) of damaged DNA	RNA polymerase II transcription factor B subunit 2	Aspergillus fumigatus	ku80	not available	eluted for 185 min at Thermo Fisher, EASY-nLC 1000 analyzed by Thermo Fisher, Orbitrap Q Exactive Plus	32817450	not available	OG6_101881	PF03849	Transcription factor Tfb2	liquid media
AFUB_068700	B0Y6Z8	not available	RNA polymerase II transcription factor related protein	Aspergillus fumigatus	ku80	not available	eluted for 185 min at Thermo Fisher, EASY-nLC 1000 analyzed by Thermo Fisher, Orbitrap Q Exactive Plus	32817450	not available	OG6_103656	PF03909	BSD domain	liquid media
AFUB_013650	B0XMP1	not available	RNA polymerase subunit	Aspergillus fumigatus	ku80	not available	eluted for 185 min at Thermo Fisher, EASY-nLC 1000 analyzed by Thermo Fisher, Orbitrap Q Exactive Plus	32817450	not available	OG6_101049	PF01191	RNA polymerase Rpb5, C-terminal domain	liquid media
AFUB_053470	B0Y3A2	not available	RNA processing factor 1	Aspergillus fumigatus	ku80	not available	eluted for 185 min at Thermo Fisher, EASY-nLC 1000 analyzed by Thermo Fisher, Orbitrap Q Exactive Plus	32817450	not available	OG6_102467	PF04427	Brix domain	liquid media
AFUB_015340	B0XNJ2	not available	RNA splicing factor	Aspergillus fumigatus	ku80	not available	eluted for 185 min at Thermo Fisher, EASY-nLC 1000 analyzed by Thermo Fisher, Orbitrap Q Exactive Plus	32817450	not available	OG6_101917	PF00076	RNA recognition motif. (a.k.a. RRM, RBD, or RNP domain)	liquid media
AFUB_082860	B0YA00	not available	RNA-3'-phosphate cyclase family protein	Aspergillus fumigatus	ku80	not available	eluted for 185 min at Thermo Fisher, EASY-nLC 1000 analyzed by Thermo Fisher, Orbitrap Q Exactive Plus	32817450	not available	OG6_102522	PF01137	RNA 3'-terminal phosphate cyclase	liquid media
AFUB_012060	B0XR31	not available	RNA-binding La domain protein	Aspergillus fumigatus	ku80	not available	eluted for 185 min at Thermo Fisher, EASY-nLC 1000 analyzed by Thermo Fisher, Orbitrap Q Exactive Plus	32817450	not available	OG6_102594	PF05383	La domain	liquid media
AFUB_002890	B0XMI9	not available	RNA-binding protein, putative	Aspergillus fumigatus	ku80	not available	eluted for 185 min at Thermo Fisher, EASY-nLC 1000 analyzed by Thermo Fisher, Orbitrap Q Exactive Plus	32817450	not available	OG6_104470	PF00806	Pumilio-family RNA binding repeat	liquid media
AFUB_057220	B0Y4C0	not available	RNase III domain protein	Aspergillus fumigatus	ku80	not available	eluted for 185 min at Thermo Fisher, EASY-nLC 1000 analyzed by Thermo Fisher, Orbitrap Q Exactive Plus	32817450	not available	OG6_117012	PF14622	Ribonuclease-III-like	liquid media
AFUB_009720	B0XQF0	not available	RNase L inhibitor of the ABC superfamily, putative	Aspergillus fumigatus	ku80	not available	eluted for 185 min at Thermo Fisher, EASY-nLC 1000 analyzed by Thermo Fisher, Orbitrap Q Exactive Plus	32817450	not available	OG6_101314	PF00005	ABC transporter	liquid media
AFUB_054680	B0Y3L9	not available	RNP domain protein	Aspergillus fumigatus	ku80	not available	eluted for 185 min at Thermo Fisher, EASY-nLC 1000 analyzed by Thermo Fisher, Orbitrap Q Exactive Plus	32817450	not available	OG6_110248	PF00076	RNA recognition motif. (a.k.a. RRM, RBD, or RNP domain)	liquid media
AFUB_078300	B0Y8R7	not available	RNP domain protein	Aspergillus fumigatus	ku80	not available	eluted for 185 min at Thermo Fisher, EASY-nLC 1000 analyzed by Thermo Fisher, Orbitrap Q Exactive Plus	32817450	not available	OG6_103495	PF00076	RNA recognition motif. (a.k.a. RRM, RBD, or RNP domain)	liquid media
AFUB_031720	B0XUX0	not available	rRNA biogenesis protein RRP5, putative	Aspergillus fumigatus	ku80	not available	eluted for 185 min at Thermo Fisher, EASY-nLC 1000 analyzed by Thermo Fisher, Orbitrap Q Exactive Plus	32817450	not available	OG6_100538	PF00575	S1 RNA binding domain	liquid media
AFUB_083330	B0YA41	not available	rRNA maturation protein	Aspergillus fumigatus	ku80	not available	eluted for 185 min at Thermo Fisher, EASY-nLC 1000 analyzed by Thermo Fisher, Orbitrap Q Exactive Plus	32817450	not available	OG6_103518	PF04147	Nop14-like family	liquid media
AFUB_059900	B0Y1D5	not available	rRNA processing protein	Aspergillus fumigatus	ku80	not available	eluted for 185 min at Thermo Fisher, EASY-nLC 1000 analyzed by Thermo Fisher, Orbitrap Q Exactive Plus	32817450	not available	OG6_102606	PF05890	Eukaryotic rRNA processing protein EBP2	liquid media
AFUB_072350	B0Y728	not available	rRNA processing protein	Aspergillus fumigatus	ku80	not available	eluted for 185 min at Thermo Fisher, EASY-nLC 1000 analyzed by Thermo Fisher, Orbitrap Q Exactive Plus	32817450	not available	OG6_101323	not available	not available	liquid media
AFUB_043850	B0XZB9	not available	rRNA processing protein Bystin, putative	Aspergillus fumigatus	ku80	not available	eluted for 185 min at Thermo Fisher, EASY-nLC 1000 analyzed by Thermo Fisher, Orbitrap Q Exactive Plus	32817450	not available	OG6_102261	PF05291	Bystin	liquid media
AFUB_003010	B0XMK1	not available	rRNA processing protein Pwp1, putative	Aspergillus fumigatus	ku80	not available	eluted for 185 min at Thermo Fisher, EASY-nLC 1000 analyzed by Thermo Fisher, Orbitrap Q Exactive Plus	32817450	not available	OG6_102416	PF00400	WD domain, G-beta repeat	liquid media
AFUB_013370	B0XRP1	not available	snoRNP assembly factor Naf1, putative	Aspergillus fumigatus	ku80	not available	eluted for 185 min at Thermo Fisher, EASY-nLC 1000 analyzed by Thermo Fisher, Orbitrap Q Exactive Plus	32817450	not available	OG6_104062	PF04410	Gar1/Naf1 RNA binding region	liquid media
AFUB_050950	B0Y2C3	not available	Splicing factor 3a subunit 3, putative	Aspergillus fumigatus	ku80	not available	eluted for 185 min at Thermo Fisher, EASY-nLC 1000 analyzed by Thermo Fisher, Orbitrap Q Exactive Plus	32817450	not available	OG6_102364	PF16837	Pre-mRNA-splicing factor SF3A3, of SF3a complex, Prp9	liquid media
AFUB_032090	B0XV72	not available	Uncharacterized protein	Aspergillus fumigatus	ku80	not available	eluted for 185 min at Thermo Fisher, EASY-nLC 1000 analyzed by Thermo Fisher, Orbitrap Q Exactive Plus	32817450	not available	OG6_115052	PF10359	RNA pol II promoter Fmp27 protein domain	liquid media
AFUB_039420	B0XY27	not available	Uncharacterized protein	Aspergillus fumigatus	ku80	not available	eluted for 185 min at Thermo Fisher, EASY-nLC 1000 analyzed by Thermo Fisher, Orbitrap Q Exactive Plus	32817450	not available	OG6_102475	PF08640	U3 small nucleolar RNA-associated protein 6	liquid media
AFUB_059880	B0Y1D3	not available	Uncharacterized protein	Aspergillus fumigatus	ku80	not available	eluted for 185 min at Thermo Fisher, EASY-nLC 1000 analyzed by Thermo Fisher, Orbitrap Q Exactive Plus	32817450	not available	OG6_109072	PF12247	Temperature dependent protein affecting M2 dsRNA replication	liquid media
AFUB_052510	B0Y306	not available	Uncharacterized protein	Aspergillus fumigatus	ku80	not available	eluted for 185 min at Thermo Fisher, EASY-nLC 1000 analyzed by Thermo Fisher, Orbitrap Q Exactive Plus	32817450	not available	OG6_102021	PF04135	Nucleolar RNA-binding protein, Nop10p family	liquid media
AFUB_072230	B0Y716	not available	AdoMet-dependent tRNA methyltransferase	Aspergillus fumigatus	ku80	not available	eluted for 185 min at Thermo Fisher, EASY-nLC 1000 analyzed by Thermo Fisher, Orbitrap Q Exactive Plus	32817450	not available	OG6_102098	PF03966	Trm112p-like protein	liquid media
ALA1	B0YA78	Catalyzes the attachment of alanine to tRNA(Ala) in a two-step reaction: alanine is first activated by ATP to form Ala-AMP andthen transferred to the acceptor end of tRNA(Ala). Also editsincorrectly charged tRNA(Ala) via its editing domain	Alanine--tRNA ligase	Aspergillus fumigatus	ku80	not available	eluted for 185 min at Thermo Fisher, EASY-nLC 1000 analyzed by Thermo Fisher, Orbitrap Q Exactive Plus	32817450	not available	not available	not available	not available	liquid media
AFUB_080690	B0Y9D9	not available	Alanyl-tRNA synthetase, putative	Aspergillus fumigatus	ku80	not available	eluted for 185 min at Thermo Fisher, EASY-nLC 1000 analyzed by Thermo Fisher, Orbitrap Q Exactive Plus	32817450	not available	OG6_114059	PF07973	Threonyl and Alanyl tRNA synthetase second additional domain	liquid media
AFUB_052780	B0Y333	not available	Arginine transporter, putative	Aspergillus fumigatus	ku80	not available	eluted for 185 min at Thermo Fisher, EASY-nLC 1000 analyzed by Thermo Fisher, Orbitrap Q Exactive Plus	32817450	not available	OG6_103579	PF00324	Amino acid permease	liquid media
AFUB_028700	B0XTA1	not available	Arginine-tRNA-protein transferase 1	Aspergillus fumigatus	ku80	not available	eluted for 185 min at Thermo Fisher, EASY-nLC 1000 analyzed by Thermo Fisher, Orbitrap Q Exactive Plus	32817450	not available	OG6_103364	PF04377	Arginine-tRNA-protein transferase, C terminus	liquid media
AFUB_029660	B0XTR4	not available	Arginyl-tRNA synthetase	Aspergillus fumigatus	ku80	not available	eluted for 185 min at Thermo Fisher, EASY-nLC 1000 analyzed by Thermo Fisher, Orbitrap Q Exactive Plus	32817450	not available	OG6_100350	PF00750	tRNA synthetases class I (R)	liquid media
AFUB_019690	B0XU01	not available	Aspartyl-tRNA synthetase Dps1, putative	Aspergillus fumigatus	ku80	not available	eluted for 185 min at Thermo Fisher, EASY-nLC 1000 analyzed by Thermo Fisher, Orbitrap Q Exactive Plus	32817450	not available	OG6_100778	PF00152	tRNA synthetases class II (D, K and N)	liquid media
AFUB_002950	B0XMJ5	not available	Aspartyl-tRNA synthetase, cytoplasmic	Aspergillus fumigatus	ku80	not available	eluted for 185 min at Thermo Fisher, EASY-nLC 1000 analyzed by Thermo Fisher, Orbitrap Q Exactive Plus	32817450	not available	OG6_100778	PF00152	tRNA synthetases class II (D, K and N)	liquid media
AFUB_014780	B0XN69	not available	C6 transcription factor, putative	Aspergillus fumigatus	ku80	not available	eluted for 185 min at Thermo Fisher, EASY-nLC 1000 analyzed by Thermo Fisher, Orbitrap Q Exactive Plus	32817450	not available	OG6_143650	PF04082	Fungal specific transcription factor domain	liquid media
AFUB_077250	B0Y8G4	not available	C6 transcription factor, putative	Aspergillus fumigatus	ku80	not available	eluted for 185 min at Thermo Fisher, EASY-nLC 1000 analyzed by Thermo Fisher, Orbitrap Q Exactive Plus	32817450	not available	OG6_133412	PF00172	Fungal Zn(2)-Cys(6) binuclear cluster domain	liquid media
AFUB_082260	B0Y9U1	not available	C6 transcription factor, putative	Aspergillus fumigatus	ku80	not available	eluted for 185 min at Thermo Fisher, EASY-nLC 1000 analyzed by Thermo Fisher, Orbitrap Q Exactive Plus	32817450	not available	OG6_153333	PF04082	Fungal specific transcription factor domain	liquid media
AFUB_088390	B0YBZ8	not available	C6 transcription factor, putative	Aspergillus fumigatus	ku80	not available	eluted for 185 min at Thermo Fisher, EASY-nLC 1000 analyzed by Thermo Fisher, Orbitrap Q Exactive Plus	32817450	not available	OG6_143688	PF04082	Fungal specific transcription factor domain	liquid media
AFUB_031620	B0XUW0	not available	Cofactor for methionyl-and glutamyl-tRNA synthetases, putative	Aspergillus fumigatus	ku80	not available	eluted for 185 min at Thermo Fisher, EASY-nLC 1000 analyzed by Thermo Fisher, Orbitrap Q Exactive Plus	32817450	not available	OG6_100893	PF01588	Putative tRNA binding domain	liquid media
AFUB_057160	B0Y4B4	not available	Cysteinyl-tRNA synthetase	Aspergillus fumigatus	ku80	not available	eluted for 185 min at Thermo Fisher, EASY-nLC 1000 analyzed by Thermo Fisher, Orbitrap Q Exactive Plus	32817450	not available	OG6_100332	PF01406	tRNA synthetases class I (C) catalytic domain	liquid media
AFUB_022680	B0XVT3	not available	Cytoplasmic asparaginyl-tRNA synthetase, putative	Aspergillus fumigatus	ku80	not available	eluted for 185 min at Thermo Fisher, EASY-nLC 1000 analyzed by Thermo Fisher, Orbitrap Q Exactive Plus	32817450	not available	OG6_103052	PF00152	tRNA synthetases class II (D, K and N)	liquid media
ncs2	B0Y1E7	Plays a central role in 2-thiolation of mcm(5)S(2)U at tRNAwobble positions of tRNA(Lys), tRNA(Glu) and tRNA(Gln). May act byforming a heterodimer with ncs6 that ligates sulfur fromthiocarboxylated urm1 onto the uridine of tRNAs at wobble position.Prior mcm(5) tRNA modification by the elongator complex is required for2-thiolation. May also be involved in protein urmylation	Cytoplasmic tRNA 2-thiolation protein 2	Aspergillus fumigatus	ku80	not available	eluted for 185 min at Thermo Fisher, EASY-nLC 1000 analyzed by Thermo Fisher, Orbitrap Q Exactive Plus	32817450	not available	not available	not available	not available	liquid media
AFUB_069220	B0Y4I6	not available	Exosome complex exonuclease exoribonuclease	Aspergillus fumigatus	ku80	not available	eluted for 185 min at Thermo Fisher, EASY-nLC 1000 analyzed by Thermo Fisher, Orbitrap Q Exactive Plus	32817450	not available	OG6_101226	PF00773	RNB domain	liquid media
AFUB_043170	B0XZ51	not available	Exosome complex exonuclease Rrp4, putative	Aspergillus fumigatus	ku80	not available	eluted for 185 min at Thermo Fisher, EASY-nLC 1000 analyzed by Thermo Fisher, Orbitrap Q Exactive Plus	32817450	not available	OG6_101400	PF14382	Exosome complex exonuclease RRP4 N-terminal region	liquid media
AFUB_019430	B0XTX5	not available	Exosome complex exonuclease Rrp40, putative	Aspergillus fumigatus	ku80	not available	eluted for 185 min at Thermo Fisher, EASY-nLC 1000 analyzed by Thermo Fisher, Orbitrap Q Exactive Plus	32817450	not available	OG6_102463	PF15985	KH domain	liquid media
AFUB_039290	B0XY14	not available	Exosome complex exonuclease Rrp6, putative	Aspergillus fumigatus	ku80	not available	eluted for 185 min at Thermo Fisher, EASY-nLC 1000 analyzed by Thermo Fisher, Orbitrap Q Exactive Plus	32817450	not available	OG6_101473	PF01612	3'-5' exonuclease	liquid media
AFUB_007470	B0XPT1	not available	Export control protein CHS7-like, putative	Aspergillus fumigatus	ku80	not available	eluted for 185 min at Thermo Fisher, EASY-nLC 1000 analyzed by Thermo Fisher, Orbitrap Q Exactive Plus	32817450	not available	OG6_124875	PF12271	Chitin synthase export chaperone	liquid media
AFUB_008130	B0XPZ8	not available	Exportin KapK	Aspergillus fumigatus	ku80	not available	eluted for 185 min at Thermo Fisher, EASY-nLC 1000 analyzed by Thermo Fisher, Orbitrap Q Exactive Plus	32817450	not available	OG6_101697	PF03810	Importin-beta N-terminal domain	liquid media
los1	B0Y4D6	tRNA nucleus export receptor which facilitates tRNAtranslocation across the nuclear pore complex. Involved in pre-tRNAsplicing, probably by affecting the interaction of pre-tRNA withsplicing endonuclease (By similarity).	Exportin-T	Aspergillus fumigatus	ku80	not available	eluted for 185 min at Thermo Fisher, EASY-nLC 1000 analyzed by Thermo Fisher, Orbitrap Q Exactive Plus	32817450	not available	not available	not available	not available	liquid media
AFUB_019010	B0XTL4	not available	Glutaminyl-tRNA synthetase	Aspergillus fumigatus	ku80	not available	eluted for 185 min at Thermo Fisher, EASY-nLC 1000 analyzed by Thermo Fisher, Orbitrap Q Exactive Plus	32817450	not available	OG6_101072	PF00749	tRNA synthetases class I (E and Q), catalytic domain	liquid media
AFUB_052080	B0Y2V2	not available	Glutamyl-tRNA synthetase	Aspergillus fumigatus	ku80	not available	eluted for 185 min at Thermo Fisher, EASY-nLC 1000 analyzed by Thermo Fisher, Orbitrap Q Exactive Plus	32817450	not available	OG6_103886	PF03950	tRNA synthetases class I (E and Q), anti-codon binding domain	liquid media
AFUB_040520	B0XYD4	not available	Glycine-rich RNA-binding protein, putative	Aspergillus fumigatus	ku80	not available	eluted for 185 min at Thermo Fisher, EASY-nLC 1000 analyzed by Thermo Fisher, Orbitrap Q Exactive Plus	32817450	not available	OG6_100265	PF00076	RNA recognition motif. (a.k.a. RRM, RBD, or RNP domain)	liquid media
AFUB_053460	B0Y3A1	not available	Glycyl-tRNA synthetase	Aspergillus fumigatus	ku80	not available	eluted for 185 min at Thermo Fisher, EASY-nLC 1000 analyzed by Thermo Fisher, Orbitrap Q Exactive Plus	32817450	not available	OG6_100673	PF03129	Anticodon binding domain	liquid media
AFUB_069820	B0Y4P6	not available	Histidyl-tRNA synthetase, mitochondrial	Aspergillus fumigatus	ku80	not available	eluted for 185 min at Thermo Fisher, EASY-nLC 1000 analyzed by Thermo Fisher, Orbitrap Q Exactive Plus	32817450	not available	OG6_100351	PF13393	Histidyl-tRNA synthetase	liquid media
AFUB_013200	B0XRM5	not available	Isoleucyl-tRNA synthetase, cytoplasmic	Aspergillus fumigatus	ku80	not available	eluted for 185 min at Thermo Fisher, EASY-nLC 1000 analyzed by Thermo Fisher, Orbitrap Q Exactive Plus	32817450	not available	OG6_100811	PF00133	tRNA synthetases class I (I, L, M and V)	liquid media
AFUB_087990	B0YBV8	not available	Isoleucyl-tRNA synthetase, putative	Aspergillus fumigatus	ku80	not available	eluted for 185 min at Thermo Fisher, EASY-nLC 1000 analyzed by Thermo Fisher, Orbitrap Q Exactive Plus	32817450	not available	OG6_101646	PF00133	tRNA synthetases class I (I, L, M and V)	liquid media
AFUB_029130	B0XTE5	not available	KH domain protein	Aspergillus fumigatus	ku80	not available	eluted for 185 min at Thermo Fisher, EASY-nLC 1000 analyzed by Thermo Fisher, Orbitrap Q Exactive Plus	32817450	not available	OG6_113016	PF00013	KH domain	liquid media
AFUB_064310	B0Y5R4	not available	KH domain protein	Aspergillus fumigatus	ku80	not available	eluted for 185 min at Thermo Fisher, EASY-nLC 1000 analyzed by Thermo Fisher, Orbitrap Q Exactive Plus	32817450	not available	OG6_104842	PF00013	KH domain	liquid media
AFUB_078630	B0Y8U9	not available	Leucyl-tRNA synthetase	Aspergillus fumigatus	ku80	not available	eluted for 185 min at Thermo Fisher, EASY-nLC 1000 analyzed by Thermo Fisher, Orbitrap Q Exactive Plus	32817450	not available	OG6_101014	PF00133	tRNA synthetases class I (I, L, M and V)	liquid media
AFUB_073600	B0Y7F2	not available	Lysine--tRNA ligase	Aspergillus fumigatus	ku80	not available	eluted for 185 min at Thermo Fisher, EASY-nLC 1000 analyzed by Thermo Fisher, Orbitrap Q Exactive Plus	32817450	not available	OG6_100559	PF00152	tRNA synthetases class II (D, K and N)	liquid media
AFUB_008430	B0XQ23	not available	Methionyl-tRNA synthetase	Aspergillus fumigatus	ku80	not available	eluted for 185 min at Thermo Fisher, EASY-nLC 1000 analyzed by Thermo Fisher, Orbitrap Q Exactive Plus	32817450	not available	OG6_101454	PF09334	tRNA synthetases class I (M)	liquid media
AFUB_067530	B0Y6N0	not available	Mitochondrial peptidyl-tRNA hydrolase Pth2, putative	Aspergillus fumigatus	ku80	not available	eluted for 185 min at Thermo Fisher, EASY-nLC 1000 analyzed by Thermo Fisher, Orbitrap Q Exactive Plus	32817450	not available	OG6_100991	PF01981	Peptidyl-tRNA hydrolase PTH2	liquid media
AFUB_043780	B0XZB2	not available	N2,N2-dimethylguanosine tRNA methyltransferase	Aspergillus fumigatus	ku80	not available	eluted for 185 min at Thermo Fisher, EASY-nLC 1000 analyzed by Thermo Fisher, Orbitrap Q Exactive Plus	32817450	not available	OG6_101071	PF02005	N2,N2-dimethylguanosine tRNA methyltransferase	liquid media
AFUB_035810	B0XWG2	not available	Nucleolar protein nop5	Aspergillus fumigatus	ku80	not available	eluted for 185 min at Thermo Fisher, EASY-nLC 1000 analyzed by Thermo Fisher, Orbitrap Q Exactive Plus	32817450	not available	OG6_101575	PF08156	NOP5NT (NUC127) domain	liquid media
AFUB_009080	B0XQ85	not available	PAB1 binding protein	Aspergillus fumigatus	ku80	not available	eluted for 185 min at Thermo Fisher, EASY-nLC 1000 analyzed by Thermo Fisher, Orbitrap Q Exactive Plus	32817450	not available	OG6_151625	PF06741	LsmAD domain	liquid media
AFUB_028660	B0XT97	not available	Phenylalanyl-tRNA synthetase alpha subunit	Aspergillus fumigatus	ku80	not available	eluted for 185 min at Thermo Fisher, EASY-nLC 1000 analyzed by Thermo Fisher, Orbitrap Q Exactive Plus	32817450	not available	OG6_102538	PF01409	tRNA synthetases class II core domain (F)	liquid media
AFUB_020660	B0XUN1	not available	Phenylalanyl-tRNA synthetase beta chain cytoplasmic	Aspergillus fumigatus	ku80	not available	eluted for 185 min at Thermo Fisher, EASY-nLC 1000 analyzed by Thermo Fisher, Orbitrap Q Exactive Plus	32817450	not available	OG6_100669	PF01409	tRNA synthetases class II core domain (F)	liquid media
AFUB_005990	B0XP54	not available	Phenylalanyl-tRNA synthetase, beta subunit	Aspergillus fumigatus	ku80	not available	eluted for 185 min at Thermo Fisher, EASY-nLC 1000 analyzed by Thermo Fisher, Orbitrap Q Exactive Plus	32817450	not available	OG6_101233	PF03483	B3/4 domain	liquid media
AFUB_031690	B0XUW7	not available	Prolyl-tRNA synthetase	Aspergillus fumigatus	ku80	not available	eluted for 185 min at Thermo Fisher, EASY-nLC 1000 analyzed by Thermo Fisher, Orbitrap Q Exactive Plus	32817450	not available	OG6_100749	PF00587	tRNA synthetase class II core domain (G, H, P, S and T)	liquid media
AFUB_098770	B0YED2	Catalyzes the base-exchange of a guanine (G) residue with thequeuine precursor 7-aminomethyl-7-deazaguanine (PreQ1) at position 34(anticodon wobble position) in tRNAs with GU(N) anticodons (tRNA-Asp, -Asn, -His and -Tyr). Catalysis occurs through a double-displacementmechanism. The nucleophile active site attacks the C1' of nucleotide 34to detach the guanine base from the RNA, forming a covalent …	Queuine tRNA-ribosyltransferase	Aspergillus fumigatus	ku80	not available	eluted for 185 min at Thermo Fisher, EASY-nLC 1000 analyzed by Thermo Fisher, Orbitrap Q Exactive Plus	32817450	not available	OG6_100602	PF01702	Queuine tRNA-ribosyltransferase	liquid media
AFUB_051980	B0Y2U2	Non-catalytic subunit of the queuine tRNA-ribosyltransferase(TGT) that catalyzes the base-exchange of a guanine (G) residue withqueuine (Q) at position 34 (anticodon wobble position) in tRNAs withGU(N) anticodons (tRNA-Asp, -Asn, -His and -Tyr), resulting in thehypermodified nucleoside queuosine (7-(((4,5-cis-dihydroxy-2-cyclopenten-1-yl)amino)methyl)-7-deazaguanosine).	Queuine tRNA-ribosyltransferase accessory subunit 2	Aspergillus fumigatus	ku80	not available	eluted for 185 min at Thermo Fisher, EASY-nLC 1000 analyzed by Thermo Fisher, Orbitrap Q Exactive Plus	32817450	not available	OG6_103114	PF01702	Queuine tRNA-ribosyltransferase	liquid media
AFUB_082690	B0Y9Y3	not available	Ribonuclease P complex subunit Pop2, putative	Aspergillus fumigatus	ku80	not available	eluted for 185 min at Thermo Fisher, EASY-nLC 1000 analyzed by Thermo Fisher, Orbitrap Q Exactive Plus	32817450	not available	OG6_102854	PF01876	RNase P subunit p30	liquid media
AFUB_037930	B0XXM5	not available	Ribonuclease T2 family, putative	Aspergillus fumigatus	ku80	not available	eluted for 185 min at Thermo Fisher, EASY-nLC 1000 analyzed by Thermo Fisher, Orbitrap Q Exactive Plus	32817450	not available	OG6_101324	PF00445	Ribonuclease T2 family	liquid media
AFUB_063760	B0Y5L0	Provides the precursors necessary for DNA synthesis.Catalyzes the biosynthesis of deoxyribonucleotides from thecorresponding ribonucleotides.	Ribonucleoside-diphosphate reductase	Aspergillus fumigatus	ku80	not available	eluted for 185 min at Thermo Fisher, EASY-nLC 1000 analyzed by Thermo Fisher, Orbitrap Q Exactive Plus	32817450	not available	OG6_100448	PF02867	Ribonucleotide reductase, barrel domain	liquid media
AFUB_059970	B0Y1E2	not available	Ribonucleotide reductase small subunit RnrA, putative	Aspergillus fumigatus	ku80	not available	eluted for 185 min at Thermo Fisher, EASY-nLC 1000 analyzed by Thermo Fisher, Orbitrap Q Exactive Plus	32817450	not available	OG6_100537	PF00268	Ribonucleotide reductase, small chain	liquid media
AFUB_022990	B0XVW3	Common component of the spliceosome and rRNA processingmachinery.	Ribonucloprotein	Aspergillus fumigatus	ku80	not available	eluted for 185 min at Thermo Fisher, EASY-nLC 1000 analyzed by Thermo Fisher, Orbitrap Q Exactive Plus	32817450	not available	OG6_101116	PF01248	Ribosomal protein L7Ae/L30e/S12e/Gadd45 family	liquid media
AFUB_076650	B0Y8A4	not available	Ribose 5-phosphate isomerase A	Aspergillus fumigatus	ku80	not available	eluted for 185 min at Thermo Fisher, EASY-nLC 1000 analyzed by Thermo Fisher, Orbitrap Q Exactive Plus	32817450	not available	OG6_101105	PF06026	Ribose 5-phosphate isomerase A (phosphoriboisomerase A)	liquid media
AFUB_091250	B0YB18	not available	Ribose phosphate diphosphokinase Prs1, putative	Aspergillus fumigatus	ku80	not available	eluted for 185 min at Thermo Fisher, EASY-nLC 1000 analyzed by Thermo Fisher, Orbitrap Q Exactive Plus	32817450	not available	OG6_118316	PF13793	N-terminal domain of ribose phosphate pyrophosphokinase	liquid media
AFUB_035830	B0XWG4	not available	Ribose-phosphate pyrophosphokinase	Aspergillus fumigatus	ku80	not available	eluted for 185 min at Thermo Fisher, EASY-nLC 1000 analyzed by Thermo Fisher, Orbitrap Q Exactive Plus	32817450	not available	OG6_121392	PF13793	N-terminal domain of ribose phosphate pyrophosphokinase	liquid media
AFUB_063470	B0Y5I0	not available	Ribosomal biogenesis protein Gar2	Aspergillus fumigatus	ku80	not available	eluted for 185 min at Thermo Fisher, EASY-nLC 1000 analyzed by Thermo Fisher, Orbitrap Q Exactive Plus	32817450	not available	OG6_102759	PF00076	RNA recognition motif. (a.k.a. RRM, RBD, or RNP domain)	liquid media
AFUB_053050	B0Y360	not available	Seryl-tRNA synthetase	Aspergillus fumigatus	ku80	not available	eluted for 185 min at Thermo Fisher, EASY-nLC 1000 analyzed by Thermo Fisher, Orbitrap Q Exactive Plus	32817450	not available	OG6_100275	PF00587	tRNA synthetase class II core domain (G, H, P, S and T)	liquid media
AFUB_036870	B0XWY7	Essential role in pre-mRNA splicing. Also essential for entryinto mitosis (G2/M progression) as well as for chromosome segregationduring mitosis.	Spliceosomal protein DIB1	Aspergillus fumigatus	ku80	not available	eluted for 185 min at Thermo Fisher, EASY-nLC 1000 analyzed by Thermo Fisher, Orbitrap Q Exactive Plus	32817450	not available	OG6_102797	PF02966	Mitosis protein DIM1	liquid media
AFUB_006220	B0XPE7	Regulates transcription in association with TATA bindingprotein (TBP). Removes TBP from the TATA box via its C-terminal ATPaseactivity. Both transcription activation and repression require itsATPase activity (By similarity). Part of the NCT transcriptionalregulatory complex that acts as a key regulator of ergosterolbiosynthesis and the azole exporter cdr1B (PubMed:31969561). The NCTcomplex binds …	TATA-binding protein-associated factor mot1	Aspergillus fumigatus	ku80	not available	eluted for 185 min at Thermo Fisher, EASY-nLC 1000 analyzed by Thermo Fisher, Orbitrap Q Exactive Plus	32817450	not available	OG6_101665	PF12054	Domain of unknown function (DUF3535)	liquid media
AFUB_013400	B0XRP4	not available	TFIIH complex helicase Rad3, putative	Aspergillus fumigatus	ku80	not available	eluted for 185 min at Thermo Fisher, EASY-nLC 1000 analyzed by Thermo Fisher, Orbitrap Q Exactive Plus	32817450	not available	OG6_101742	PF13307	Helicase C-terminal domain	liquid media
AFUB_070610	B0Y4X2	not available	Threonyl-tRNA synthetase, putative	Aspergillus fumigatus	ku80	not available	eluted for 185 min at Thermo Fisher, EASY-nLC 1000 analyzed by Thermo Fisher, Orbitrap Q Exactive Plus	32817450	not available	OG6_100294	PF00587	tRNA synthetase class II core domain (G, H, P, S and T)	liquid media
AFUB_056790	B0Y477	not available	Transcription factor	Aspergillus fumigatus	ku80	not available	eluted for 185 min at Thermo Fisher, EASY-nLC 1000 analyzed by Thermo Fisher, Orbitrap Q Exactive Plus	32817450	not available	OG6_102097	PF00567	Tudor domain	liquid media
AFUB_081990	B0Y9R3	not available	Transcription factor	Aspergillus fumigatus	ku80	not available	eluted for 185 min at Thermo Fisher, EASY-nLC 1000 analyzed by Thermo Fisher, Orbitrap Q Exactive Plus	32817450	not available	OG6_101145	PF08295	Sin3 family co-repressor	liquid media
AFUB_043110	B0XZ45	not available	Transcription factor Rba50, putative	Aspergillus fumigatus	ku80	not available	eluted for 185 min at Thermo Fisher, EASY-nLC 1000 analyzed by Thermo Fisher, Orbitrap Q Exactive Plus	32817450	not available	OG6_104902	PF08620	RPAP1-like, C-terminal	liquid media
AFUB_067320	B0Y6K9	not available	Transcription factor RfeF, putative	Aspergillus fumigatus	ku80	not available	eluted for 185 min at Thermo Fisher, EASY-nLC 1000 analyzed by Thermo Fisher, Orbitrap Q Exactive Plus	32817450	not available	OG6_106166	not available	not available	liquid media
AFUB_056530	B0Y451	not available	Transcription factor RfeG, putative	Aspergillus fumigatus	ku80	not available	eluted for 185 min at Thermo Fisher, EASY-nLC 1000 analyzed by Thermo Fisher, Orbitrap Q Exactive Plus	32817450	not available	OG6_454347	not available	not available	liquid media
AFUB_005770	B0XP34	not available	Transcription factor SipA3, putative	Aspergillus fumigatus	ku80	not available	eluted for 185 min at Thermo Fisher, EASY-nLC 1000 analyzed by Thermo Fisher, Orbitrap Q Exactive Plus	32817450	not available	OG6_114861	PF16016	VAD1 Analog of StAR-related lipid transfer domain	liquid media
AFUB_059150	B0Y104	not available	Transcription factor TFIIH subunit Tfb4, putative	Aspergillus fumigatus	ku80	not available	eluted for 185 min at Thermo Fisher, EASY-nLC 1000 analyzed by Thermo Fisher, Orbitrap Q Exactive Plus	32817450	not available	OG6_103072	PF03850	Transcription factor Tfb4	liquid media
AFUB_069670	B0Y4N1	not available	Transcription factor, putative	Aspergillus fumigatus	ku80	not available	eluted for 185 min at Thermo Fisher, EASY-nLC 1000 analyzed by Thermo Fisher, Orbitrap Q Exactive Plus	32817450	not available	OG6_101771	PF03372	Endonuclease/Exonuclease/phosphatase family	liquid media
AFUB_059780	B0Y1C7	not available	Transcription initiation factor subunit	Aspergillus fumigatus	ku80	not available	eluted for 185 min at Thermo Fisher, EASY-nLC 1000 analyzed by Thermo Fisher, Orbitrap Q Exactive Plus	32817450	not available	OG6_123100	PF03366	YEATS family	liquid media
AFUB_052190	B0Y2X4	not available	Transcription initiation factor TFIID complex 60 kDa subunit	Aspergillus fumigatus	ku80	not available	eluted for 185 min at Thermo Fisher, EASY-nLC 1000 analyzed by Thermo Fisher, Orbitrap Q Exactive Plus	32817450	not available	OG6_103103	PF07571	TAF6 C-terminal HEAT repeat domain	liquid media
AFUB_003480	B0XMV9	not available	Transcription initiation factor TFIID subunit, putative	Aspergillus fumigatus	ku80	not available	eluted for 185 min at Thermo Fisher, EASY-nLC 1000 analyzed by Thermo Fisher, Orbitrap Q Exactive Plus	32817450	not available	OG6_102926	PF04494	WD40 associated region in TFIID subunit, NTD2 domain	liquid media
AFUB_014130	B0XMT8	not available	Transcription initiation factor TFIID, 31kD subunit, putative	Aspergillus fumigatus	ku80	not available	eluted for 185 min at Thermo Fisher, EASY-nLC 1000 analyzed by Thermo Fisher, Orbitrap Q Exactive Plus	32817450	not available	OG6_101921	PF02291	Transcription initiation factor IID, 31kD subunit	liquid media
AFUB_085840	B0YAU2	not available	Transcription regulator	Aspergillus fumigatus	ku80	not available	eluted for 185 min at Thermo Fisher, EASY-nLC 1000 analyzed by Thermo Fisher, Orbitrap Q Exactive Plus	32817450	not available	OG6_104924	PF02541	Ppx/GppA phosphatase family	liquid media
AFUB_037230	B0XX90	not available	Transcription regulator PAB1642, putative	Aspergillus fumigatus	ku80	not available	eluted for 185 min at Thermo Fisher, EASY-nLC 1000 analyzed by Thermo Fisher, Orbitrap Q Exactive Plus	32817450	not available	OG6_117005	not available	not available	liquid media
AFUB_027580	B0XSL1	not available	Transcriptional corepressor Cyc8, putative	Aspergillus fumigatus	ku80	not available	eluted for 185 min at Thermo Fisher, EASY-nLC 1000 analyzed by Thermo Fisher, Orbitrap Q Exactive Plus	32817450	not available	OG6_101645	PF13181	Tetratricopeptide repeat	liquid media
AFUB_054250	B0Y3H8	not available	Transcriptional elongation protein Spt4, putative	Aspergillus fumigatus	ku80	not available	eluted for 185 min at Thermo Fisher, EASY-nLC 1000 analyzed by Thermo Fisher, Orbitrap Q Exactive Plus	32817450	not available	OG6_102281	PF06093	Spt4/RpoE2 zinc finger	liquid media
AFUB_093130	B0YCT5	not available	Transcriptional repressor TupA/RocA, putative	Aspergillus fumigatus	ku80	not available	eluted for 185 min at Thermo Fisher, EASY-nLC 1000 analyzed by Thermo Fisher, Orbitrap Q Exactive Plus	32817450	not available	OG6_108387	PF00400	WD domain, G-beta repeat	liquid media
trm82	B0XNT4	Required for the formation of N(7)-methylguanine at position46 (m7G46) in tRNA. In the complex, it is required to stabilize andinduce conformational changes of the catalytic subunit	tRNA	Aspergillus fumigatus	ku80	not available	eluted for 185 min at Thermo Fisher, EASY-nLC 1000 analyzed by Thermo Fisher, Orbitrap Q Exactive Plus	32817450	not available	not available	not available	not available	liquid media
trm8	B0Y4I9	Catalyzes the formation of N(7)-methylguanine at position 46(m7G46) in tRNA.	tRNA	Aspergillus fumigatus	ku80	not available	eluted for 185 min at Thermo Fisher, EASY-nLC 1000 analyzed by Thermo Fisher, Orbitrap Q Exactive Plus	32817450	not available	not available	not available	not available	liquid media
TRM5	B0XYI9	Specifically methylates the N1 position of guanosine-37 invarious cytoplasmic and mitochondrial tRNAs. Methylation is notdependent on the nature of the nucleoside 5' of the target nucleoside.This is the first step in the biosynthesis of wybutosine (yW), amodified base adjacent to the anticodon of tRNAs and required foraccurate decoding.	tRNA	Aspergillus fumigatus	ku80	not available	eluted for 185 min at Thermo Fisher, EASY-nLC 1000 analyzed by Thermo Fisher, Orbitrap Q Exactive Plus	32817450	not available	not available	not available	not available	liquid media
AFUB_009140	B0XQ91	not available	tRNA ligase	Aspergillus fumigatus	ku80	not available	eluted for 185 min at Thermo Fisher, EASY-nLC 1000 analyzed by Thermo Fisher, Orbitrap Q Exactive Plus	32817450	not available	OG6_114248	PF08302	Fungal tRNA ligase phosphodiesterase domain	liquid media
AFUB_057170	B0Y4B5	not available	tRNA methyltransferase subunit GCD14, putative	Aspergillus fumigatus	ku80	not available	eluted for 185 min at Thermo Fisher, EASY-nLC 1000 analyzed by Thermo Fisher, Orbitrap Q Exactive Plus	32817450	not available	OG6_100880	PF08704	tRNA methyltransferase complex GCD14 subunit	liquid media
KAE1	B0YD01	Component of the EKC/KEOPS complex that is required for theformation of a threonylcarbamoyl group on adenosine at position 37(t(6)A37) in tRNAs that read codons beginning with adenine. The complexis probably involved in the transfer of the threonylcarbamoyl moiety ofthreonylcarbamoyl-AMP (TC-AMP) to the N6 group of A37. KAE1 likelyplays a direct catalytic role in this reaction, but requires other…	tRNA N6-adenosine threonylcarbamoyltransferase	Aspergillus fumigatus	ku80	not available	eluted for 185 min at Thermo Fisher, EASY-nLC 1000 analyzed by Thermo Fisher, Orbitrap Q Exactive Plus	32817450	not available	not available	not available	not available	liquid media
AFUB_024410	B0XWD3	not available	tRNA pseudouridine synthase, putative	Aspergillus fumigatus	ku80	not available	eluted for 185 min at Thermo Fisher, EASY-nLC 1000 analyzed by Thermo Fisher, Orbitrap Q Exactive Plus	32817450	not available	OG6_101974	PF01416	tRNA pseudouridine synthase	liquid media
AFUB_019970	B0XU97	not available	tRNA splicing 2' phosphotransferase 1	Aspergillus fumigatus	ku80	not available	eluted for 185 min at Thermo Fisher, EASY-nLC 1000 analyzed by Thermo Fisher, Orbitrap Q Exactive Plus	32817450	not available	OG6_102028	PF01885	RNA 2'-phosphotransferase, Tpt1 / KptA family	liquid media
AFUB_034990	B0Y071	not available	tRNA splicing protein	Aspergillus fumigatus	ku80	not available	eluted for 185 min at Thermo Fisher, EASY-nLC 1000 analyzed by Thermo Fisher, Orbitrap Q Exactive Plus	32817450	not available	OG6_100745	PF00266	Aminotransferase class-V	liquid media
AFUB_014310	B0XN22	Catalyzes the synthesis of dihydrouridine, a modified basefound in the D-loop of most tRNAs. Specifically modifies U47 incytoplasmic tRNAs.	tRNA-dihydrouridine(47) synthase [NAD(P)(+)]	Aspergillus fumigatus	ku80	not available	eluted for 185 min at Thermo Fisher, EASY-nLC 1000 analyzed by Thermo Fisher, Orbitrap Q Exactive Plus	32817450	not available	OG6_101202	PF01207	Dihydrouridine synthase (Dus)	liquid media
AFUB_018710	B0XTI6	not available	Tryptophanyl-tRNA synthetase	Aspergillus fumigatus	ku80	not available	eluted for 185 min at Thermo Fisher, EASY-nLC 1000 analyzed by Thermo Fisher, Orbitrap Q Exactive Plus	32817450	not available	OG6_101168	PF00579	tRNA synthetases class I (W and Y)	liquid media
AFUB_058260	B0Y0R4	not available	Tyrosine--tRNA ligase	Aspergillus fumigatus	ku80	not available	eluted for 185 min at Thermo Fisher, EASY-nLC 1000 analyzed by Thermo Fisher, Orbitrap Q Exactive Plus	32817450	not available	OG6_101224	PF00579	tRNA synthetases class I (W and Y)	liquid media
AFUB_088830	B0YC42	not available	U5 snRNP complex subunit, putative	Aspergillus fumigatus	ku80	not available	eluted for 185 min at Thermo Fisher, EASY-nLC 1000 analyzed by Thermo Fisher, Orbitrap Q Exactive Plus	32817450	not available	OG6_102288	PF00400	WD domain, G-beta repeat	liquid media
AFUB_083580	B0YA66	not available	U5 snRNP component	Aspergillus fumigatus	ku80	not available	eluted for 185 min at Thermo Fisher, EASY-nLC 1000 analyzed by Thermo Fisher, Orbitrap Q Exactive Plus	32817450	not available	OG6_100212	PF00679	Elongation factor G C-terminus	liquid media
AFUB_082710	B0Y9Y5	not available	Valyl-tRNA synthetase	Aspergillus fumigatus	ku80	not available	eluted for 185 min at Thermo Fisher, EASY-nLC 1000 analyzed by Thermo Fisher, Orbitrap Q Exactive Plus	32817450	not available	OG6_100292	PF00133	tRNA synthetases class I (I, L, M and V)	liquid media
AFUB_070600	B0Y4X1	Required for ribosome biogenesis. Part of a complex whichcatalyzes pseudouridylation of rRNA. This involves the isomerization ofuridine such that the ribose is subsequently attached to C5, instead ofthe normal N1. Pseudouridine ("psi") residues may serve to stabilizethe conformation of rRNAs.	H/ACA ribonucleoprotein complex subunit	Aspergillus fumigatus	ku80	not available	eluted for 185 min at Thermo Fisher, EASY-nLC 1000 analyzed by Thermo Fisher, Orbitrap Q Exactive Plus	32817450	not available	OG6_102146	PF04410	Gar1/Naf1 RNA binding region	liquid media
AFUB_091600	B0YB53	not available	Non-repetitive nucleoporin, putative	Aspergillus fumigatus	ku80	not available	eluted for 185 min at Thermo Fisher, EASY-nLC 1000 analyzed by Thermo Fisher, Orbitrap Q Exactive Plus	32817450	not available	OG6_102040	PF08801	Nup133 N terminal like	liquid media
AFUB_012580	B0XR96	not available	Nucleoporin	Aspergillus fumigatus	ku80	not available	eluted for 185 min at Thermo Fisher, EASY-nLC 1000 analyzed by Thermo Fisher, Orbitrap Q Exactive Plus	32817450	not available	OG6_137446	PF10487	Nucleoporin subcomplex protein binding to Pom34	liquid media
AFUB_068110	B0Y6T9	not available	Nucleoporin SONB, putative	Aspergillus fumigatus	ku80	not available	eluted for 185 min at Thermo Fisher, EASY-nLC 1000 analyzed by Thermo Fisher, Orbitrap Q Exactive Plus	32817450	not available	OG6_101756	PF04096	Nucleoporin autopeptidase	liquid media
AFUB_091390	B0YB32	not available	Ribonucleoprotein, putative	Aspergillus fumigatus	ku80	not available	eluted for 185 min at Thermo Fisher, EASY-nLC 1000 analyzed by Thermo Fisher, Orbitrap Q Exactive Plus	32817450	not available	OG6_166592	PF00076	RNA recognition motif. (a.k.a. RRM, RBD, or RNP domain)	liquid media
AFUB_013060	B0XRL1	not available	Small nuclear ribonucleoprotein complex protein Nhp2, putative	Aspergillus fumigatus	ku80	not available	eluted for 185 min at Thermo Fisher, EASY-nLC 1000 analyzed by Thermo Fisher, Orbitrap Q Exactive Plus	32817450	not available	OG6_102271	PF01248	Ribosomal protein L7Ae/L30e/S12e/Gadd45 family	liquid media
AFUB_082540	B0Y9W9	not available	Small nuclear ribonucleoprotein G	Aspergillus fumigatus	ku80	not available	eluted for 185 min at Thermo Fisher, EASY-nLC 1000 analyzed by Thermo Fisher, Orbitrap Q Exactive Plus	32817450	not available	OG6_102408	PF01423	LSM domain	liquid media
AFUB_022140	B0XVG3	Involved in pre-mRNA splicing. Binds snRNA U1, U2, U4 and U5which contain a highly conserved structural motif called the Sm bindingsite.	Small nuclear ribonucleoprotein Sm D1	Aspergillus fumigatus	ku80	not available	eluted for 185 min at Thermo Fisher, EASY-nLC 1000 analyzed by Thermo Fisher, Orbitrap Q Exactive Plus	32817450	not available	OG6_102452	PF01423	LSM domain	liquid media
AFUB_060630	B0Y1S0	not available	Small nuclear ribonucleoprotein Sm D2	Aspergillus fumigatus	ku80	not available	eluted for 185 min at Thermo Fisher, EASY-nLC 1000 analyzed by Thermo Fisher, Orbitrap Q Exactive Plus	32817450	not available	OG6_102323	PF01423	LSM domain	liquid media
AFUB_067360	B0Y6L3	not available	Small nuclear ribonucleoprotein Sm D3	Aspergillus fumigatus	ku80	not available	eluted for 185 min at Thermo Fisher, EASY-nLC 1000 analyzed by Thermo Fisher, Orbitrap Q Exactive Plus	32817450	not available	OG6_102085	PF01423	LSM domain	liquid media
AFUB_064840	B0Y5W7	not available	Small nuclear ribonucleoprotein SmB, putative	Aspergillus fumigatus	ku80	not available	eluted for 185 min at Thermo Fisher, EASY-nLC 1000 analyzed by Thermo Fisher, Orbitrap Q Exactive Plus	32817450	not available	OG6_101868	PF01423	LSM domain	liquid media
AFUB_031150	B0XUJ9	not available	Small nuclear ribonucleoprotein SmF, putative	Aspergillus fumigatus	ku80	not available	eluted for 185 min at Thermo Fisher, EASY-nLC 1000 analyzed by Thermo Fisher, Orbitrap Q Exactive Plus	32817450	not available	OG6_102196	PF01423	LSM domain	liquid media
AFUB_058570	B0Y0U5	not available	Small nuclear ribonucleoprotein U2, A	Aspergillus fumigatus	ku80	not available	eluted for 185 min at Thermo Fisher, EASY-nLC 1000 analyzed by Thermo Fisher, Orbitrap Q Exactive Plus	32817450	not available	OG6_102567	PF14580	Leucine-rich repeat	liquid media
AFUB_067650	B0Y6P2	not available	Small nucleolar ribonucleoprotein complex component	Aspergillus fumigatus	ku80	not available	eluted for 185 min at Thermo Fisher, EASY-nLC 1000 analyzed by Thermo Fisher, Orbitrap Q Exactive Plus	32817450	not available	OG6_102917	PF04003	Dip2/Utp12 Family	liquid media
AFUB_051600	B0Y2Q6	not available	Small nucleolar ribonucleoprotein complex subunit	Aspergillus fumigatus	ku80	not available	eluted for 185 min at Thermo Fisher, EASY-nLC 1000 analyzed by Thermo Fisher, Orbitrap Q Exactive Plus	32817450	not available	OG6_102497	PF00400	WD domain, G-beta repeat	liquid media
AFUB_018850	B0XTK0	not available	Small nucleolar ribonucleoprotein complex subunit Utp15, putative	Aspergillus fumigatus	ku80	not available	eluted for 185 min at Thermo Fisher, EASY-nLC 1000 analyzed by Thermo Fisher, Orbitrap Q Exactive Plus	32817450	not available	OG6_102263	PF00400	WD domain, G-beta repeat	liquid media
AFUB_028510	B0XT13	not available	Small nucleolar ribonucleoprotein complex subunit, putative	Aspergillus fumigatus	ku80	not available	eluted for 185 min at Thermo Fisher, EASY-nLC 1000 analyzed by Thermo Fisher, Orbitrap Q Exactive Plus	32817450	not available	OG6_102360	PF08149	BING4CT (NUC141) domain	liquid media
AFUB_021000	B0XUR5	not available	Small nucleolar ribonucleoprotein complex subunit, putative	Aspergillus fumigatus	ku80	not available	eluted for 185 min at Thermo Fisher, EASY-nLC 1000 analyzed by Thermo Fisher, Orbitrap Q Exactive Plus	32817450	not available	OG6_102666	not available	not available	liquid media
AFUB_022970	B0XVW1	not available	Small nucleolar ribonucleoprotein complex subunit, putative	Aspergillus fumigatus	ku80	not available	eluted for 185 min at Thermo Fisher, EASY-nLC 1000 analyzed by Thermo Fisher, Orbitrap Q Exactive Plus	32817450	not available	OG6_102672	not available	not available	liquid media
AFUB_064630	B0Y5U6	not available	Small nucleolar ribonucleoprotein complex subunit, putative	Aspergillus fumigatus	ku80	not available	eluted for 185 min at Thermo Fisher, EASY-nLC 1000 analyzed by Thermo Fisher, Orbitrap Q Exactive Plus	32817450	not available	OG6_102171	PF08625	Utp13 specific WD40 associated domain	liquid media
AFUB_043690	B0XZA3	not available	SnoRNA binding protein, putative	Aspergillus fumigatus	ku80	not available	eluted for 185 min at Thermo Fisher, EASY-nLC 1000 analyzed by Thermo Fisher, Orbitrap Q Exactive Plus	32817450	not available	OG6_102184	PF00400	WD domain, G-beta repeat	liquid media
AFUB_093150	B0YCT7	not available	snRNA cap binding complex subunit	Aspergillus fumigatus	ku80	not available	eluted for 185 min at Thermo Fisher, EASY-nLC 1000 analyzed by Thermo Fisher, Orbitrap Q Exactive Plus	32817450	not available	OG6_103433	PF09090	MIF4G like	liquid media
AFUB_090840	B0YCN7	not available	Transformer-SR ribonucleoprotein, putative	Aspergillus fumigatus	ku80	not available	eluted for 185 min at Thermo Fisher, EASY-nLC 1000 analyzed by Thermo Fisher, Orbitrap Q Exactive Plus	32817450	not available	OG6_103481	PF00076	RNA recognition motif. (a.k.a. RRM, RBD, or RNP domain)	liquid media
AFUB_043510	B0XZ85	not available	U3 small nucleolar RNA-associated protein 22	Aspergillus fumigatus	ku80	not available	eluted for 185 min at Thermo Fisher, EASY-nLC 1000 analyzed by Thermo Fisher, Orbitrap Q Exactive Plus	32817450	not available	OG6_102389	PF17406	Nrap protein PAP/OAS1-like domain 5	liquid media
AFUB_060230	B0Y1G3	not available	U6 small nuclear ribonucleoprotein	Aspergillus fumigatus	ku80	not available	eluted for 185 min at Thermo Fisher, EASY-nLC 1000 analyzed by Thermo Fisher, Orbitrap Q Exactive Plus	32817450	not available	OG6_101597	PF01423	LSM domain	liquid media
LSM1	B0XSK8	Component of the cytoplasmic LSM1-LSM7 complex which isinvolved in mRNA degradation.	U6 snRNA-associated Sm-like protein LSm1	Aspergillus fumigatus	ku80	not available	eluted for 185 min at Thermo Fisher, EASY-nLC 1000 analyzed by Thermo Fisher, Orbitrap Q Exactive Plus	32817450	not available	not available	not available	not available	liquid media
LSM4	B0XSM6	Binds specifically to the 3'-terminal U-tract of U6 snRNA	U6 snRNA-associated Sm-like protein LSm4	Aspergillus fumigatus	ku80	not available	eluted for 185 min at Thermo Fisher, EASY-nLC 1000 analyzed by Thermo Fisher, Orbitrap Q Exactive Plus	32817450	not available	not available	not available	not available	liquid media
LSM5	B0YCD7	Plays a role in U6 snRNP assembly and function. Binds to the3' end of U6 snRNA.	U6 snRNA-associated Sm-like protein LSm5	Aspergillus fumigatus	ku80	not available	eluted for 185 min at Thermo Fisher, EASY-nLC 1000 analyzed by Thermo Fisher, Orbitrap Q Exactive Plus	32817450	not available	not available	not available	not available	liquid media
LSM8	B0XQT7	Plays role in pre-mRNA splicing as component of the U4/U6-U5tri-snRNP complex that is involved in spliceosome assembly, and ascomponent of the precatalytic spliceosome (spliceosome B complex). Theheptameric LSM2-8 complex binds specifically to the 3'-terminal U-tractof U6 snRNA.	U6 snRNA-associated Sm-like protein LSm8	Aspergillus fumigatus	ku80	not available	eluted for 185 min at Thermo Fisher, EASY-nLC 1000 analyzed by Thermo Fisher, Orbitrap Q Exactive Plus	32817450	not available	not available	not available	not available	liquid media
AFUB_004610	B0XNE0	not available	30S ribosomal protein S7, putative	Aspergillus fumigatus	ku80	not available	eluted for 185 min at Thermo Fisher, EASY-nLC 1000 analyzed by Thermo Fisher, Orbitrap Q Exactive Plus	32817450	not available	OG6_102117	PF00177	Ribosomal protein S7p/S5e	liquid media
AFUB_007360	B0XPS0	not available	30S ribosomal subunit S4, putative	Aspergillus fumigatus	ku80	not available	eluted for 185 min at Thermo Fisher, EASY-nLC 1000 analyzed by Thermo Fisher, Orbitrap Q Exactive Plus	32817450	not available	OG6_112859	PF01479	S4 domain	liquid media
AFUB_011530	B0XQX8	not available	37S ribosomal protein Mrp17	Aspergillus fumigatus	ku80	not available	eluted for 185 min at Thermo Fisher, EASY-nLC 1000 analyzed by Thermo Fisher, Orbitrap Q Exactive Plus	32817450	not available	OG6_104065	PF01250	Ribosomal protein S6	liquid media
AFUB_019380	B0XTX0	not available	37S ribosomal protein Rsm22	Aspergillus fumigatus	ku80	not available	eluted for 185 min at Thermo Fisher, EASY-nLC 1000 analyzed by Thermo Fisher, Orbitrap Q Exactive Plus	32817450	not available	OG6_103043	PF09243	Mitochondrial small ribosomal subunit Rsm22	liquid media
AFUB_070330	B0Y4U4	not available	37S ribosomal protein Rsm24, putative	Aspergillus fumigatus	ku80	not available	eluted for 185 min at Thermo Fisher, EASY-nLC 1000 analyzed by Thermo Fisher, Orbitrap Q Exactive Plus	32817450	not available	OG6_112794	PF10213	Mitochondrial ribosomal subunit protein	liquid media
AFUB_009300	B0XQA8	not available	37S ribosomal protein S11, putative	Aspergillus fumigatus	ku80	not available	eluted for 185 min at Thermo Fisher, EASY-nLC 1000 analyzed by Thermo Fisher, Orbitrap Q Exactive Plus	32817450	not available	OG6_119305	not available	not available	liquid media
AFUB_055900	B0Y3Y8	not available	37S ribosomal protein S16	Aspergillus fumigatus	ku80	not available	eluted for 185 min at Thermo Fisher, EASY-nLC 1000 analyzed by Thermo Fisher, Orbitrap Q Exactive Plus	32817450	not available	OG6_101089	PF00886	Ribosomal protein S16	liquid media
AFUB_023110	B0XVX2	not available	37S ribosomal protein S18, putative	Aspergillus fumigatus	ku80	not available	eluted for 185 min at Thermo Fisher, EASY-nLC 1000 analyzed by Thermo Fisher, Orbitrap Q Exactive Plus	32817450	not available	OG6_101408	PF01084	Ribosomal protein S18	liquid media
AFUB_064340	B0Y5R7	not available	37S ribosomal protein S25, mitochondrial	Aspergillus fumigatus	ku80	not available	eluted for 185 min at Thermo Fisher, EASY-nLC 1000 analyzed by Thermo Fisher, Orbitrap Q Exactive Plus	32817450	not available	OG6_115945	PF13741	Mitochondrial ribosomal protein S25	liquid media
AFUB_059110	B0Y100	not available	37S ribosomal protein S5	Aspergillus fumigatus	ku80	not available	eluted for 185 min at Thermo Fisher, EASY-nLC 1000 analyzed by Thermo Fisher, Orbitrap Q Exactive Plus	32817450	not available	OG6_104516	PF00333	Ribosomal protein S5, N-terminal domain	liquid media
AFUB_093740	B0YCZ6	not available	37S ribosomal protein S9	Aspergillus fumigatus	ku80	not available	eluted for 185 min at Thermo Fisher, EASY-nLC 1000 analyzed by Thermo Fisher, Orbitrap Q Exactive Plus	32817450	not available	OG6_101155	PF00380	Ribosomal protein S9/S16	liquid media
rps0	B0XWG9	Required for the assembly and/or stability of the 40Sribosomal subunit. Required for the processing of the 20S rRNA-precursor to mature 18S rRNA in a late step of the maturation of 40Sribosomal subunits.	40S ribosomal protein S0	Aspergillus fumigatus	ku80	not available	eluted for 185 min at Thermo Fisher, EASY-nLC 1000 analyzed by Thermo Fisher, Orbitrap Q Exactive Plus	32817450	not available	OG6_100806	PF00318	Ribosomal protein S2	liquid media
rps1	B0Y356	not available	40S ribosomal protein S1	Aspergillus fumigatus	ku80	not available	eluted for 185 min at Thermo Fisher, EASY-nLC 1000 analyzed by Thermo Fisher, Orbitrap Q Exactive Plus	32817450	not available	OG6_100723	PF01015	Ribosomal S3Ae family	liquid media
AFUB_019230	B0XTV5	not available	40S ribosomal protein S10a	Aspergillus fumigatus	ku80	not available	eluted for 185 min at Thermo Fisher, EASY-nLC 1000 analyzed by Thermo Fisher, Orbitrap Q Exactive Plus	32817450	not available	OG6_100367	PF00338	Ribosomal protein S10p/S20e	liquid media
AFUB_078660	B0Y8V2	not available	40S ribosomal protein S10b	Aspergillus fumigatus	ku80	not available	eluted for 185 min at Thermo Fisher, EASY-nLC 1000 analyzed by Thermo Fisher, Orbitrap Q Exactive Plus	32817450	not available	OG6_101133	PF03501	Plectin/S10 domain	liquid media
AFUB_026240	B0XS79	not available	40S ribosomal protein S11	Aspergillus fumigatus	ku80	not available	eluted for 185 min at Thermo Fisher, EASY-nLC 1000 analyzed by Thermo Fisher, Orbitrap Q Exactive Plus	32817450	not available	OG6_100266	PF00411	Ribosomal protein S11	liquid media
AFUB_021200	B0XUT5	not available	40S ribosomal protein S11	Aspergillus fumigatus	ku80	not available	eluted for 185 min at Thermo Fisher, EASY-nLC 1000 analyzed by Thermo Fisher, Orbitrap Q Exactive Plus	32817450	not available	OG6_100208	PF00366	Ribosomal protein S17	liquid media
AFUB_005840	B0XP41	not available	40S ribosomal protein S12	Aspergillus fumigatus	ku80	not available	eluted for 185 min at Thermo Fisher, EASY-nLC 1000 analyzed by Thermo Fisher, Orbitrap Q Exactive Plus	32817450	not available	OG6_101261	PF01248	Ribosomal protein L7Ae/L30e/S12e/Gadd45 family	liquid media
AFUB_064730	B0Y5V7	not available	40S ribosomal protein S13	Aspergillus fumigatus	ku80	not available	eluted for 185 min at Thermo Fisher, EASY-nLC 1000 analyzed by Thermo Fisher, Orbitrap Q Exactive Plus	32817450	not available	OG6_100333	PF00416	Ribosomal protein S13/S18	liquid media
AFUB_090870	B0YCP0	not available	40S ribosomal protein S13	Aspergillus fumigatus	ku80	not available	eluted for 185 min at Thermo Fisher, EASY-nLC 1000 analyzed by Thermo Fisher, Orbitrap Q Exactive Plus	32817450	not available	OG6_100971	PF08069	Ribosomal S13/S15 N-terminal domain	liquid media
AFUB_019350	B0XTW7	not available	40S ribosomal protein S14, putative	Aspergillus fumigatus	ku80	not available	eluted for 185 min at Thermo Fisher, EASY-nLC 1000 analyzed by Thermo Fisher, Orbitrap Q Exactive Plus	32817450	not available	OG6_102116	PF00253	Ribosomal protein S14p/S29e	liquid media
AFUB_025900	B0XS46	not available	40S ribosomal protein S15, putative	Aspergillus fumigatus	ku80	not available	eluted for 185 min at Thermo Fisher, EASY-nLC 1000 analyzed by Thermo Fisher, Orbitrap Q Exactive Plus	32817450	not available	OG6_100373	PF00203	Ribosomal protein S19	liquid media
AFUB_026110	B0XS66	not available	40S ribosomal protein S17, putative	Aspergillus fumigatus	ku80	not available	eluted for 185 min at Thermo Fisher, EASY-nLC 1000 analyzed by Thermo Fisher, Orbitrap Q Exactive Plus	32817450	not available	OG6_100832	PF00833	Ribosomal S17	liquid media
AFUB_005690	B0XP26	not available	40S ribosomal protein S19	Aspergillus fumigatus	ku80	not available	eluted for 185 min at Thermo Fisher, EASY-nLC 1000 analyzed by Thermo Fisher, Orbitrap Q Exactive Plus	32817450	not available	OG6_100904	PF01090	Ribosomal protein S19e	liquid media
AFUB_006950	B0XPM9	not available	40S ribosomal protein S2, putative	Aspergillus fumigatus	ku80	not available	eluted for 185 min at Thermo Fisher, EASY-nLC 1000 analyzed by Thermo Fisher, Orbitrap Q Exactive Plus	32817450	not available	OG6_101759	PF00318	Ribosomal protein S2	liquid media
AFUB_020670	B0XUN2	Required for the processing of the 20S rRNA-precursor tomature 18S rRNA in a late step of the maturation of 40S ribosomalsubunits. Has a physiological role leading to 18S rRNA stability	40S ribosomal protein S21	Aspergillus fumigatus	ku80	not available	eluted for 185 min at Thermo Fisher, EASY-nLC 1000 analyzed by Thermo Fisher, Orbitrap Q Exactive Plus	32817450	not available	OG6_101819	PF01249	Ribosomal protein S21e	liquid media
AFUB_015260	B0XNI4	not available	40S ribosomal protein S22	Aspergillus fumigatus	ku80	not available	eluted for 185 min at Thermo Fisher, EASY-nLC 1000 analyzed by Thermo Fisher, Orbitrap Q Exactive Plus	32817450	not available	OG6_100322	PF00410	Ribosomal protein S8	liquid media
AFUB_088700	B0YC29	not available	40S ribosomal protein S24	Aspergillus fumigatus	ku80	not available	eluted for 185 min at Thermo Fisher, EASY-nLC 1000 analyzed by Thermo Fisher, Orbitrap Q Exactive Plus	32817450	not available	OG6_100698	PF01282	Ribosomal protein S24e	liquid media
AFUB_007150	B0XPP9	not available	40S ribosomal protein S26	Aspergillus fumigatus	ku80	not available	eluted for 185 min at Thermo Fisher, EASY-nLC 1000 analyzed by Thermo Fisher, Orbitrap Q Exactive Plus	32817450	not available	OG6_100814	PF01283	Ribosomal protein S26e	liquid media
AFUB_042410	B0XYX4	not available	40S ribosomal protein S27	Aspergillus fumigatus	ku80	not available	eluted for 185 min at Thermo Fisher, EASY-nLC 1000 analyzed by Thermo Fisher, Orbitrap Q Exactive Plus	32817450	not available	OG6_100584	PF01667	Ribosomal protein S27	liquid media
AFUB_078720	B0Y8V8	not available	40S ribosomal protein S29, putative	Aspergillus fumigatus	ku80	not available	eluted for 185 min at Thermo Fisher, EASY-nLC 1000 analyzed by Thermo Fisher, Orbitrap Q Exactive Plus	32817450	not available	OG6_101365	PF00253	Ribosomal protein S14p/S29e	liquid media
AFUB_006000	B0XP55	not available	40S ribosomal protein S3, putative	Aspergillus fumigatus	ku80	not available	eluted for 185 min at Thermo Fisher, EASY-nLC 1000 analyzed by Thermo Fisher, Orbitrap Q Exactive Plus	32817450	not available	OG6_100514	PF00189	Ribosomal protein S3, C-terminal domain	liquid media
AFUB_095890	B0YDK3	not available	40S ribosomal protein S30	Aspergillus fumigatus	ku80	not available	eluted for 185 min at Thermo Fisher, EASY-nLC 1000 analyzed by Thermo Fisher, Orbitrap Q Exactive Plus	32817450	not available	OG6_101018	PF04758	Ribosomal protein S30	liquid media
AFUB_042210	B0XYV4	not available	40S ribosomal protein S4	Aspergillus fumigatus	ku80	not available	eluted for 185 min at Thermo Fisher, EASY-nLC 1000 analyzed by Thermo Fisher, Orbitrap Q Exactive Plus	32817450	not available	OG6_100732	PF00900	Ribosomal family S4e	liquid media
AFUB_014580	B0XN49	not available	40S ribosomal protein S5, putative	Aspergillus fumigatus	ku80	not available	eluted for 185 min at Thermo Fisher, EASY-nLC 1000 analyzed by Thermo Fisher, Orbitrap Q Exactive Plus	32817450	not available	OG6_100920	PF00177	Ribosomal protein S7p/S5e	liquid media
AFUB_067880	B0Y6R5	not available	40S ribosomal protein S6	Aspergillus fumigatus	ku80	not available	eluted for 185 min at Thermo Fisher, EASY-nLC 1000 analyzed by Thermo Fisher, Orbitrap Q Exactive Plus	32817450	not available	OG6_100737	PF01092	Ribosomal protein S6e	liquid media
AFUB_038430	B0XXS8	not available	40S ribosomal protein S7	Aspergillus fumigatus	ku80	not available	eluted for 185 min at Thermo Fisher, EASY-nLC 1000 analyzed by Thermo Fisher, Orbitrap Q Exactive Plus	32817450	not available	OG6_101127	PF01251	Ribosomal protein S7e	liquid media
AFUB_004660	B0XNE5	not available	40S ribosomal protein S8	Aspergillus fumigatus	ku80	not available	eluted for 185 min at Thermo Fisher, EASY-nLC 1000 analyzed by Thermo Fisher, Orbitrap Q Exactive Plus	32817450	not available	OG6_100802	PF01201	Ribosomal protein S8e	liquid media
AFUB_073330	B0Y7C5	not available	40S ribosomal protein S8	Aspergillus fumigatus	ku80	not available	eluted for 185 min at Thermo Fisher, EASY-nLC 1000 analyzed by Thermo Fisher, Orbitrap Q Exactive Plus	32817450	not available	OG6_100322	PF00410	Ribosomal protein S8	liquid media
AFUB_026290	B0XS84	not available	40S ribosomal protein S9	Aspergillus fumigatus	ku80	not available	eluted for 185 min at Thermo Fisher, EASY-nLC 1000 analyzed by Thermo Fisher, Orbitrap Q Exactive Plus	32817450	not available	OG6_100841	PF00380	Ribosomal protein S9/S16	liquid media
AFUB_042090	B0XYU2	not available	40S ribosomal protein S9	Aspergillus fumigatus	ku80	not available	eluted for 185 min at Thermo Fisher, EASY-nLC 1000 analyzed by Thermo Fisher, Orbitrap Q Exactive Plus	32817450	not available	OG6_100955	PF01479	S4 domain	liquid media
AFUB_066860	B0Y6G3	not available	50S ribosomal protein L12	Aspergillus fumigatus	ku80	not available	eluted for 185 min at Thermo Fisher, EASY-nLC 1000 analyzed by Thermo Fisher, Orbitrap Q Exactive Plus	32817450	not available	OG6_100766	PF16320	Ribosomal protein L7/L12 dimerisation domain	liquid media
AFUB_026300	B0XS85	not available	50S ribosomal protein L13	Aspergillus fumigatus	ku80	not available	eluted for 185 min at Thermo Fisher, EASY-nLC 1000 analyzed by Thermo Fisher, Orbitrap Q Exactive Plus	32817450	not available	OG6_101118	PF00572	Ribosomal protein L13	liquid media
AFUB_024460	B0XWD8	not available	50S ribosomal protein L14	Aspergillus fumigatus	ku80	not available	eluted for 185 min at Thermo Fisher, EASY-nLC 1000 analyzed by Thermo Fisher, Orbitrap Q Exactive Plus	32817450	not available	OG6_100370	PF00238	Ribosomal protein L14p/L23e	liquid media
AFUB_069150	B0Y4H9	not available	50S ribosomal protein L2	Aspergillus fumigatus	ku80	not available	eluted for 185 min at Thermo Fisher, EASY-nLC 1000 analyzed by Thermo Fisher, Orbitrap Q Exactive Plus	32817450	not available	OG6_100234	PF00181	Ribosomal Proteins L2, RNA binding domain	liquid media
AFUB_067820	B0Y6Q9	not available	50S ribosomal protein L24	Aspergillus fumigatus	ku80	not available	eluted for 185 min at Thermo Fisher, EASY-nLC 1000 analyzed by Thermo Fisher, Orbitrap Q Exactive Plus	32817450	not available	OG6_103501	PF00830	Ribosomal L28 family	liquid media
AFUB_063110	B0Y5E4	not available	50S ribosomal protein L3	Aspergillus fumigatus	ku80	not available	eluted for 185 min at Thermo Fisher, EASY-nLC 1000 analyzed by Thermo Fisher, Orbitrap Q Exactive Plus	32817450	not available	OG6_100949	PF00297	Ribosomal protein L3	liquid media
AFUB_067580	B0Y6N5	not available	50S ribosomal protein L30, putative	Aspergillus fumigatus	ku80	not available	eluted for 185 min at Thermo Fisher, EASY-nLC 1000 analyzed by Thermo Fisher, Orbitrap Q Exactive Plus	32817450	not available	OG6_105720	PF00327	Ribosomal protein L30p/L7e	liquid media
AFUB_026900	B0XSE5	not available	50S ribosomal protein L4	Aspergillus fumigatus	ku80	not available	eluted for 185 min at Thermo Fisher, EASY-nLC 1000 analyzed by Thermo Fisher, Orbitrap Q Exactive Plus	32817450	not available	OG6_104174	PF06984	Mitochondrial 39-S ribosomal protein L47 (MRP-L47)	liquid media
AFUB_060470	B0Y1Q8	not available	50S ribosomal protein L4	Aspergillus fumigatus	ku80	not available	eluted for 185 min at Thermo Fisher, EASY-nLC 1000 analyzed by Thermo Fisher, Orbitrap Q Exactive Plus	32817450	not available	OG6_101056	PF00573	Ribosomal protein L4/L1 family	liquid media
AFUB_078620	B0Y8U8	not available	50S ribosomal protein Mrp49	Aspergillus fumigatus	ku80	not available	eluted for 185 min at Thermo Fisher, EASY-nLC 1000 analyzed by Thermo Fisher, Orbitrap Q Exactive Plus	32817450	not available	OG6_115525	PF05047	Mitochondrial ribosomal protein L51 / S25 / CI-B8 domain	liquid media
AFUB_004560	B0XND5	not available	50S ribosomal protein YmL27	Aspergillus fumigatus	ku80	not available	eluted for 185 min at Thermo Fisher, EASY-nLC 1000 analyzed by Thermo Fisher, Orbitrap Q Exactive Plus	32817450	not available	OG6_102880	PF09809	Mitochondrial ribosomal protein L27	liquid media
AFUB_032650	B0XVC6	not available	50S ribosomal subunit L30	Aspergillus fumigatus	ku80	not available	eluted for 185 min at Thermo Fisher, EASY-nLC 1000 analyzed by Thermo Fisher, Orbitrap Q Exactive Plus	32817450	not available	OG6_103062	PF11788	39S mitochondrial ribosomal protein L46	liquid media
AFUB_053970	B0Y3F0	not available	50S ribosomal subunit L7, putative	Aspergillus fumigatus	ku80	not available	eluted for 185 min at Thermo Fisher, EASY-nLC 1000 analyzed by Thermo Fisher, Orbitrap Q Exactive Plus	32817450	not available	OG6_100325	PF00673	ribosomal L5P family C-terminus	liquid media
AFUB_011390	B0XQW4	not available	50S ribosomal subunit protein L15	Aspergillus fumigatus	ku80	not available	eluted for 185 min at Thermo Fisher, EASY-nLC 1000 analyzed by Thermo Fisher, Orbitrap Q Exactive Plus	32817450	not available	OG6_100988	PF00828	Ribosomal proteins 50S-L15, 50S-L18e, 60S-L27A	liquid media
AFUB_007210	B0XPQ5	not available	60S acidic ribosomal protein P1	Aspergillus fumigatus	ku80	not available	eluted for 185 min at Thermo Fisher, EASY-nLC 1000 analyzed by Thermo Fisher, Orbitrap Q Exactive Plus	32817450	not available	OG6_101037	PF00428	60s Acidic ribosomal protein	liquid media
AFUB_025910	B0XS47	not available	60S acidic ribosomal protein P2/allergen Asp F 8	Aspergillus fumigatus	ku80	not available	eluted for 185 min at Thermo Fisher, EASY-nLC 1000 analyzed by Thermo Fisher, Orbitrap Q Exactive Plus	32817450	not available	OG6_100883	PF00428	60s Acidic ribosomal protein	liquid media
AFUB_032420	B0XVA4	Acts as an adapter for the XPO1/CRM1-mediated export of the60S ribosomal subunit.	60S ribosomal export protein NMD3	Aspergillus fumigatus	ku80	not available	eluted for 185 min at Thermo Fisher, EASY-nLC 1000 analyzed by Thermo Fisher, Orbitrap Q Exactive Plus	32817450	not available	OG6_101748	PF04981	NMD3 family	liquid media
AFUB_025090	B0XRW7	not available	60S ribosomal protein L10	Aspergillus fumigatus	ku80	not available	eluted for 185 min at Thermo Fisher, EASY-nLC 1000 analyzed by Thermo Fisher, Orbitrap Q Exactive Plus	32817450	not available	OG6_100701	PF00252	Ribosomal protein L16p/L10e	liquid media
AFUB_064830	B0Y5W6	not available	60S ribosomal protein L11	Aspergillus fumigatus	ku80	not available	eluted for 185 min at Thermo Fisher, EASY-nLC 1000 analyzed by Thermo Fisher, Orbitrap Q Exactive Plus	32817450	not available	OG6_100325	PF00673	ribosomal L5P family C-terminus	liquid media
AFUB_003800	B0XMZ1	not available	60S ribosomal protein L12	Aspergillus fumigatus	ku80	not available	eluted for 185 min at Thermo Fisher, EASY-nLC 1000 analyzed by Thermo Fisher, Orbitrap Q Exactive Plus	32817450	not available	OG6_100843	PF00298	Ribosomal protein L11, RNA binding domain	liquid media
AFUB_098550	B0YEB1	not available	60S ribosomal protein L13	Aspergillus fumigatus	ku80	not available	eluted for 185 min at Thermo Fisher, EASY-nLC 1000 analyzed by Thermo Fisher, Orbitrap Q Exactive Plus	32817450	not available	OG6_100961	PF01294	Ribosomal protein L13e	liquid media
AFUB_013950	B0XMS0	not available	60S ribosomal protein L17	Aspergillus fumigatus	ku80	not available	eluted for 185 min at Thermo Fisher, EASY-nLC 1000 analyzed by Thermo Fisher, Orbitrap Q Exactive Plus	32817450	not available	OG6_100758	PF00237	Ribosomal protein L22p/L17e	liquid media
AFUB_023440	B0XW36	not available	60S ribosomal protein L18	Aspergillus fumigatus	ku80	not available	eluted for 185 min at Thermo Fisher, EASY-nLC 1000 analyzed by Thermo Fisher, Orbitrap Q Exactive Plus	32817450	not available	OG6_100803	PF17135	Ribosomal protein 60S L18 and 50S L18e	liquid media
AFUB_023990	B0XW91	not available	60S ribosomal protein L19	Aspergillus fumigatus	ku80	not available	eluted for 185 min at Thermo Fisher, EASY-nLC 1000 analyzed by Thermo Fisher, Orbitrap Q Exactive Plus	32817450	not available	OG6_100773	PF01280	Ribosomal protein L19e	liquid media
AFUB_004870	B0XNN1	not available	60S ribosomal protein L20	Aspergillus fumigatus	ku80	not available	eluted for 185 min at Thermo Fisher, EASY-nLC 1000 analyzed by Thermo Fisher, Orbitrap Q Exactive Plus	32817450	not available	OG6_101208	PF01775	Ribosomal proteins 50S-L18Ae/60S-L20/60S-L18A	liquid media
AFUB_043540	B0XZ88	not available	60S ribosomal protein L20, putative	Aspergillus fumigatus	ku80	not available	eluted for 185 min at Thermo Fisher, EASY-nLC 1000 analyzed by Thermo Fisher, Orbitrap Q Exactive Plus	32817450	not available	OG6_116994	PF12824	Mitochondrial ribosomal protein subunit L20	liquid media
AFUB_042100	B0XYU3	not available	60S ribosomal protein L21, putative	Aspergillus fumigatus	ku80	not available	eluted for 185 min at Thermo Fisher, EASY-nLC 1000 analyzed by Thermo Fisher, Orbitrap Q Exactive Plus	32817450	not available	OG6_100663	PF01157	Ribosomal protein L21e	liquid media
AFUB_036860	B0XWY6	not available	60S ribosomal protein L22, putative	Aspergillus fumigatus	ku80	not available	eluted for 185 min at Thermo Fisher, EASY-nLC 1000 analyzed by Thermo Fisher, Orbitrap Q Exactive Plus	32817450	not available	OG6_101015	PF01776	Ribosomal L22e protein family	liquid media
AFUB_053170	B0Y372	not available	60S ribosomal protein L23	Aspergillus fumigatus	ku80	not available	eluted for 185 min at Thermo Fisher, EASY-nLC 1000 analyzed by Thermo Fisher, Orbitrap Q Exactive Plus	32817450	not available	OG6_100365	PF03939	Ribosomal protein L23, N-terminal domain	liquid media
AFUB_095900	B0YDK4	not available	60S ribosomal protein L24a	Aspergillus fumigatus	ku80	not available	eluted for 185 min at Thermo Fisher, EASY-nLC 1000 analyzed by Thermo Fisher, Orbitrap Q Exactive Plus	32817450	not available	OG6_101189	PF01246	Ribosomal protein L24e	liquid media
AFUB_019810	B0XU13	not available	60S ribosomal protein L24b	Aspergillus fumigatus	ku80	not available	eluted for 185 min at Thermo Fisher, EASY-nLC 1000 analyzed by Thermo Fisher, Orbitrap Q Exactive Plus	32817450	not available	OG6_101340	PF01246	Ribosomal protein L24e	liquid media
AFUB_043390	B0XZ73	not available	60S ribosomal protein L27a, putative	Aspergillus fumigatus	ku80	not available	eluted for 185 min at Thermo Fisher, EASY-nLC 1000 analyzed by Thermo Fisher, Orbitrap Q Exactive Plus	32817450	not available	OG6_100748	PF00828	Ribosomal proteins 50S-L15, 50S-L18e, 60S-L27A	liquid media
AFUB_006720	B0XPJ7	not available	60S ribosomal protein L27e	Aspergillus fumigatus	ku80	not available	eluted for 185 min at Thermo Fisher, EASY-nLC 1000 analyzed by Thermo Fisher, Orbitrap Q Exactive Plus	32817450	not available	OG6_101266	PF01777	Ribosomal L27e protein family	liquid media
AFUB_093070	B0YCS9	not available	60S ribosomal protein L28	Aspergillus fumigatus	ku80	not available	eluted for 185 min at Thermo Fisher, EASY-nLC 1000 analyzed by Thermo Fisher, Orbitrap Q Exactive Plus	32817450	not available	OG6_102892	PF01778	Ribosomal L28e protein family	liquid media
AFUB_003520	B0XMW3	not available	60S ribosomal protein L29	Aspergillus fumigatus	ku80	not available	eluted for 185 min at Thermo Fisher, EASY-nLC 1000 analyzed by Thermo Fisher, Orbitrap Q Exactive Plus	32817450	not available	OG6_101591	PF01779	Ribosomal L29e protein family	liquid media
AFUB_012200	B0XR45	not available	60S ribosomal protein L3	Aspergillus fumigatus	ku80	not available	eluted for 185 min at Thermo Fisher, EASY-nLC 1000 analyzed by Thermo Fisher, Orbitrap Q Exactive Plus	32817450	not available	OG6_105063	PF00035	Double-stranded RNA binding motif	liquid media
AFUB_027590	B0XSL2	not available	60S ribosomal protein L3	Aspergillus fumigatus	ku80	not available	eluted for 185 min at Thermo Fisher, EASY-nLC 1000 analyzed by Thermo Fisher, Orbitrap Q Exactive Plus	32817450	not available	OG6_100665	PF00297	Ribosomal protein L3	liquid media
AFUB_025080	B0XRW6	not available	60S ribosomal protein L30, putative	Aspergillus fumigatus	ku80	not available	eluted for 185 min at Thermo Fisher, EASY-nLC 1000 analyzed by Thermo Fisher, Orbitrap Q Exactive Plus	32817450	not available	OG6_100932	PF01248	Ribosomal protein L7Ae/L30e/S12e/Gadd45 family	liquid media
AFUB_001520	B0XLZ0	not available	60S ribosomal protein L31e	Aspergillus fumigatus	ku80	not available	eluted for 185 min at Thermo Fisher, EASY-nLC 1000 analyzed by Thermo Fisher, Orbitrap Q Exactive Plus	32817450	not available	OG6_100706	PF01198	Ribosomal protein L31e	liquid media
AFUB_032040	B0XV02	not available	60S ribosomal protein L32	Aspergillus fumigatus	ku80	not available	eluted for 185 min at Thermo Fisher, EASY-nLC 1000 analyzed by Thermo Fisher, Orbitrap Q Exactive Plus	32817450	not available	OG6_100702	PF01655	Ribosomal protein L32	liquid media
AFUB_009940	B0XQH1	not available	60S ribosomal protein L35	Aspergillus fumigatus	ku80	not available	eluted for 185 min at Thermo Fisher, EASY-nLC 1000 analyzed by Thermo Fisher, Orbitrap Q Exactive Plus	32817450	not available	OG6_100532	PF00831	Ribosomal L29 protein	liquid media
AFUB_040630	B0XYE5	not available	60S ribosomal protein L35Ae	Aspergillus fumigatus	ku80	not available	eluted for 185 min at Thermo Fisher, EASY-nLC 1000 analyzed by Thermo Fisher, Orbitrap Q Exactive Plus	32817450	not available	OG6_100954	PF01247	Ribosomal protein L35Ae	liquid media
AFUB_064530	B0Y5T6	not available	60S ribosomal protein L36	Aspergillus fumigatus	ku80	not available	eluted for 185 min at Thermo Fisher, EASY-nLC 1000 analyzed by Thermo Fisher, Orbitrap Q Exactive Plus	32817450	not available	OG6_101322	PF01158	Ribosomal protein L36e	liquid media
AFUB_042280	B0XYW1	not available	60S ribosomal protein L37	Aspergillus fumigatus	ku80	not available	eluted for 185 min at Thermo Fisher, EASY-nLC 1000 analyzed by Thermo Fisher, Orbitrap Q Exactive Plus	32817450	not available	OG6_100852	PF01907	Ribosomal protein L37e	liquid media
AFUB_032560	B0XVB7	not available	60S ribosomal protein L37a	Aspergillus fumigatus	ku80	not available	eluted for 185 min at Thermo Fisher, EASY-nLC 1000 analyzed by Thermo Fisher, Orbitrap Q Exactive Plus	32817450	not available	OG6_100717	PF01780	Ribosomal L37ae protein family	liquid media
AFUB_051530	B0Y2P9	not available	60S ribosomal protein L4, putative	Aspergillus fumigatus	ku80	not available	eluted for 185 min at Thermo Fisher, EASY-nLC 1000 analyzed by Thermo Fisher, Orbitrap Q Exactive Plus	32817450	not available	OG6_100849	PF00573	Ribosomal protein L4/L1 family	liquid media
AFUB_012370	B0XR75	not available	60S ribosomal protein L5, putative	Aspergillus fumigatus	ku80	not available	eluted for 185 min at Thermo Fisher, EASY-nLC 1000 analyzed by Thermo Fisher, Orbitrap Q Exactive Plus	32817450	not available	OG6_100789	PF14204	Ribosomal L18 C-terminal region	liquid media
AFUB_010560	B0XQN2	not available	60S ribosomal protein L6	Aspergillus fumigatus	ku80	not available	eluted for 185 min at Thermo Fisher, EASY-nLC 1000 analyzed by Thermo Fisher, Orbitrap Q Exactive Plus	32817450	not available	OG6_101188	PF01159	Ribosomal protein L6e	liquid media
AFUB_075010	B0Y7U3	not available	60S ribosomal protein L6, putative	Aspergillus fumigatus	ku80	not available	eluted for 185 min at Thermo Fisher, EASY-nLC 1000 analyzed by Thermo Fisher, Orbitrap Q Exactive Plus	32817450	not available	OG6_103727	PF00347	Ribosomal protein L6	liquid media
AFUB_099140	B0YEG9	not available	60S ribosomal protein L7	Aspergillus fumigatus	ku80	not available	eluted for 185 min at Thermo Fisher, EASY-nLC 1000 analyzed by Thermo Fisher, Orbitrap Q Exactive Plus	32817450	not available	OG6_100755	PF08079	Ribosomal L30 N-terminal domain	liquid media
AFUB_053890	B0Y3E2	not available	60S ribosomal protein L8, putative	Aspergillus fumigatus	ku80	not available	eluted for 185 min at Thermo Fisher, EASY-nLC 1000 analyzed by Thermo Fisher, Orbitrap Q Exactive Plus	32817450	not available	OG6_100234	PF00181	Ribosomal Proteins L2, RNA binding domain	liquid media
AFUB_008520	B0XQ32	not available	60S ribosomal protein L9, putative	Aspergillus fumigatus	ku80	not available	eluted for 185 min at Thermo Fisher, EASY-nLC 1000 analyzed by Thermo Fisher, Orbitrap Q Exactive Plus	32817450	not available	OG6_100791	PF00347	Ribosomal protein L6	liquid media
AFUB_064950	B0Y5X8	not available	60S ribosomal subunit Rpl38, putative	Aspergillus fumigatus	ku80	not available	eluted for 185 min at Thermo Fisher, EASY-nLC 1000 analyzed by Thermo Fisher, Orbitrap Q Exactive Plus	32817450	not available	OG6_101624	PF01781	Ribosomal L38e protein family	liquid media
AFUB_002590	B0XRI5	not available	60S ribosome biogenesis protein Brx1, putative	Aspergillus fumigatus	ku80	not available	eluted for 185 min at Thermo Fisher, EASY-nLC 1000 analyzed by Thermo Fisher, Orbitrap Q Exactive Plus	32817450	not available	OG6_101913	PF04427	Brix domain	liquid media
AFUB_064660	B0Y5U9	not available	60S ribosome biogenesis protein Mak11, putative	Aspergillus fumigatus	ku80	not available	eluted for 185 min at Thermo Fisher, EASY-nLC 1000 analyzed by Thermo Fisher, Orbitrap Q Exactive Plus	32817450	not available	OG6_103104	PF00400	WD domain, G-beta repeat	liquid media
AFUB_006980	B0XPN2	not available	60S ribosome biogenesis protein Rrp14, putative	Aspergillus fumigatus	ku80	not available	eluted for 185 min at Thermo Fisher, EASY-nLC 1000 analyzed by Thermo Fisher, Orbitrap Q Exactive Plus	32817450	not available	OG6_109672	PF15459	60S ribosome biogenesis protein Rrp14	liquid media
AFUB_054940	B0Y3P5	not available	60S ribosome biogenesis protein Sqt1, putative	Aspergillus fumigatus	ku80	not available	eluted for 185 min at Thermo Fisher, EASY-nLC 1000 analyzed by Thermo Fisher, Orbitrap Q Exactive Plus	32817450	not available	OG6_100610	PF00400	WD domain, G-beta repeat	liquid media
AFUB_032720	B0XVD3	Required for proper 27S pre-rRNA processing and 60S ribosomesubunit assembly.	60S ribosome subunit biogenesis protein NIP7	Aspergillus fumigatus	ku80	not available	eluted for 185 min at Thermo Fisher, EASY-nLC 1000 analyzed by Thermo Fisher, Orbitrap Q Exactive Plus	32817450	not available	OG6_102224	PF03657	UPF0113 PUA domain	liquid media
AFUB_008630	B0XQ43	not available	AAA family ATPase/60S ribosome export protein Rix7, putative	Aspergillus fumigatus	ku80	not available	eluted for 185 min at Thermo Fisher, EASY-nLC 1000 analyzed by Thermo Fisher, Orbitrap Q Exactive Plus	32817450	not available	OG6_102053	PF00004	ATPase family associated with various cellular activities (AAA)	liquid media
AFUB_001750	B0XM24	not available	Cytosolic large ribosomal subunit protein L7A	Aspergillus fumigatus	ku80	not available	eluted for 185 min at Thermo Fisher, EASY-nLC 1000 analyzed by Thermo Fisher, Orbitrap Q Exactive Plus	32817450	not available	OG6_101259	PF01248	Ribosomal protein L7Ae/L30e/S12e/Gadd45 family	liquid media
AFUB_052090	B0Y2V3	not available	Mitochondrial large ribosomal subunit protein L1, putative	Aspergillus fumigatus	ku80	not available	eluted for 185 min at Thermo Fisher, EASY-nLC 1000 analyzed by Thermo Fisher, Orbitrap Q Exactive Plus	32817450	not available	OG6_100942	PF00687	Ribosomal protein L1p/L10e family	liquid media
AFUB_027920	B0XSP6	not available	Mitochondrial large ribosomal subunit protein L16, putative	Aspergillus fumigatus	ku80	not available	eluted for 185 min at Thermo Fisher, EASY-nLC 1000 analyzed by Thermo Fisher, Orbitrap Q Exactive Plus	32817450	not available	OG6_101573	PF00252	Ribosomal protein L16p/L10e	liquid media
AFUB_060480	B0Y1Q9	not available	Mitochondrial large ribosomal subunit YmL35, putative	Aspergillus fumigatus	ku80	not available	eluted for 185 min at Thermo Fisher, EASY-nLC 1000 analyzed by Thermo Fisher, Orbitrap Q Exactive Plus	32817450	not available	OG6_111451	PF01161	Phosphatidylethanolamine-binding protein	liquid media
AFUB_089970	B0YCF1	not available	Mitochondrial ribosomal protein DAP3, putative	Aspergillus fumigatus	ku80	not available	eluted for 185 min at Thermo Fisher, EASY-nLC 1000 analyzed by Thermo Fisher, Orbitrap Q Exactive Plus	32817450	not available	OG6_104079	PF10236	Mitochondrial ribosomal death-associated protein 3	liquid media
AFUB_061190	B0Y243	not available	Mitochondrial ribosomal protein L43, putative	Aspergillus fumigatus	ku80	not available	eluted for 185 min at Thermo Fisher, EASY-nLC 1000 analyzed by Thermo Fisher, Orbitrap Q Exactive Plus	32817450	not available	OG6_103158	PF05047	Mitochondrial ribosomal protein L51 / S25 / CI-B8 domain	liquid media
AFUB_059030	B0Y0Z2	not available	Mitochondrial ribosomal protein S19, putative	Aspergillus fumigatus	ku80	not available	eluted for 185 min at Thermo Fisher, EASY-nLC 1000 analyzed by Thermo Fisher, Orbitrap Q Exactive Plus	32817450	not available	OG6_100373	PF00203	Ribosomal protein S19	liquid media
AFUB_009800	B0XQF8	not available	Nonribosomal peptide synthase Pes1	Aspergillus fumigatus	ku80	not available	eluted for 185 min at Thermo Fisher, EASY-nLC 1000 analyzed by Thermo Fisher, Orbitrap Q Exactive Plus	32817450	not available	OG6_100454	PF00501	AMP-binding enzyme	liquid media
AFUB_016590	B0XP99	not available	Nonribosomal peptide synthase SidC	Aspergillus fumigatus	ku80	not available	eluted for 185 min at Thermo Fisher, EASY-nLC 1000 analyzed by Thermo Fisher, Orbitrap Q Exactive Plus	32817450	not available	OG6_100454	PF00501	AMP-binding enzyme	liquid media
AFUB_078070	B0Y8P5	not available	Nonribosomal peptide synthase, putative	Aspergillus fumigatus	ku80	not available	eluted for 185 min at Thermo Fisher, EASY-nLC 1000 analyzed by Thermo Fisher, Orbitrap Q Exactive Plus	32817450	not available	OG6_100454	PF00501	AMP-binding enzyme	liquid media
AFUB_093780	B0YD00	S-adenosyl-L-methionine-dependent protein-lysine N-methyltransferase that monomethylates 60S ribosomal protein L42	Ribosomal lysine N-methyltransferase 4	Aspergillus fumigatus	ku80	not available	eluted for 185 min at Thermo Fisher, EASY-nLC 1000 analyzed by Thermo Fisher, Orbitrap Q Exactive Plus	32817450	not available	OG6_103554	PF00856	SET domain	liquid media
AFUB_011140	B0XQU0	not available	Ribosomal protein	Aspergillus fumigatus	ku80	not available	eluted for 185 min at Thermo Fisher, EASY-nLC 1000 analyzed by Thermo Fisher, Orbitrap Q Exactive Plus	32817450	not available	OG6_100869	PF00687	Ribosomal protein L1p/L10e family	liquid media
AFUB_094470	B0YD67	not available	Ribosomal protein L14	Aspergillus fumigatus	ku80	not available	eluted for 185 min at Thermo Fisher, EASY-nLC 1000 analyzed by Thermo Fisher, Orbitrap Q Exactive Plus	32817450	not available	OG6_100966	PF01929	Ribosomal protein L14	liquid media
AFUB_005000	B0XNP4	not available	Ribosomal protein L15	Aspergillus fumigatus	ku80	not available	eluted for 185 min at Thermo Fisher, EASY-nLC 1000 analyzed by Thermo Fisher, Orbitrap Q Exactive Plus	32817450	not available	OG6_100733	PF00827	Ribosomal L15	liquid media
AFUB_006380	B0XPG3	not available	Ribosomal protein L16a	Aspergillus fumigatus	ku80	not available	eluted for 185 min at Thermo Fisher, EASY-nLC 1000 analyzed by Thermo Fisher, Orbitrap Q Exactive Plus	32817450	not available	OG6_100793	PF00572	Ribosomal protein L13	liquid media
AFUB_077280	B0Y8G7	not available	Ribosomal protein L26	Aspergillus fumigatus	ku80	not available	eluted for 185 min at Thermo Fisher, EASY-nLC 1000 analyzed by Thermo Fisher, Orbitrap Q Exactive Plus	32817450	not available	OG6_100790	PF16906	Ribosomal proteins L26 eukaryotic, L24P archaeal	liquid media
AFUB_020100	B0XUB0	not available	Ribosomal protein L34 protein, putative	Aspergillus fumigatus	ku80	not available	eluted for 185 min at Thermo Fisher, EASY-nLC 1000 analyzed by Thermo Fisher, Orbitrap Q Exactive Plus	32817450	not available	OG6_100855	PF01199	Ribosomal protein L34e	liquid media
AFUB_001190	B0XM75	not available	Ribosomal protein S13p/S18e	Aspergillus fumigatus	ku80	not available	eluted for 185 min at Thermo Fisher, EASY-nLC 1000 analyzed by Thermo Fisher, Orbitrap Q Exactive Plus	32817450	not available	OG6_100333	PF00416	Ribosomal protein S13/S18	liquid media
AFUB_008890	B0XQ66	not available	Ribosomal protein S23	Aspergillus fumigatus	ku80	not available	eluted for 185 min at Thermo Fisher, EASY-nLC 1000 analyzed by Thermo Fisher, Orbitrap Q Exactive Plus	32817450	not available	OG6_100935	PF00164	Ribosomal protein S12/S23	liquid media
AFUB_090030	B0YCF7	not available	Ribosomal protein S28e	Aspergillus fumigatus	ku80	not available	eluted for 185 min at Thermo Fisher, EASY-nLC 1000 analyzed by Thermo Fisher, Orbitrap Q Exactive Plus	32817450	not available	OG6_101185	PF01200	Ribosomal protein S28e	liquid media
AFUB_088030	B0YBW2	not available	Ribosomal protein S5	Aspergillus fumigatus	ku80	not available	eluted for 185 min at Thermo Fisher, EASY-nLC 1000 analyzed by Thermo Fisher, Orbitrap Q Exactive Plus	32817450	not available	OG6_100429	PF00333	Ribosomal protein S5, N-terminal domain	liquid media
AFUB_m0260	H9CJN8	not available	Ribosomal protein S5	Aspergillus fumigatus	ku80	not available	eluted for 185 min at Thermo Fisher, EASY-nLC 1000 analyzed by Thermo Fisher, Orbitrap Q Exactive Plus	32817450	not available	not available	not available	not available	liquid media
AFUB_092950	B0YCR7	not available	Ribosomal_S10 domain-containing protein	Aspergillus fumigatus	ku80	not available	eluted for 185 min at Thermo Fisher, EASY-nLC 1000 analyzed by Thermo Fisher, Orbitrap Q Exactive Plus	32817450	not available	OG6_100367	PF00338	Ribosomal protein S10p/S20e	liquid media
AFUB_061170	B0Y241	Component of the ribosome assembly machinery. Nuclear paralogof the ribosomal protein P0, it binds pre-60S subunits at an earlystage of assembly in the nucleolus, and is replaced by P0 incytoplasmic pre-60S subunits and mature 80S ribosomes	Ribosome assembly factor mrt4	Aspergillus fumigatus	ku80	not available	eluted for 185 min at Thermo Fisher, EASY-nLC 1000 analyzed by Thermo Fisher, Orbitrap Q Exactive Plus	32817450	not available	OG6_102229	PF00466	Ribosomal protein L10	liquid media
AFUB_015670	B0XNU2	not available	Ribosome assembly protein Noc2, putative	Aspergillus fumigatus	ku80	not available	eluted for 185 min at Thermo Fisher, EASY-nLC 1000 analyzed by Thermo Fisher, Orbitrap Q Exactive Plus	32817450	not available	OG6_102068	PF03715	Noc2p family	liquid media
AFUB_099370	B0YEJ2	not available	Ribosome associated DnaJ chaperone Zuotin, putative	Aspergillus fumigatus	ku80	not available	eluted for 185 min at Thermo Fisher, EASY-nLC 1000 analyzed by Thermo Fisher, Orbitrap Q Exactive Plus	32817450	not available	OG6_102149	PF00226	DnaJ domain	liquid media
AFUB_054060	B0Y3F9	not available	Ribosome biogenesis GTPase Lsg1, putative	Aspergillus fumigatus	ku80	not available	eluted for 185 min at Thermo Fisher, EASY-nLC 1000 analyzed by Thermo Fisher, Orbitrap Q Exactive Plus	32817450	not available	OG6_101986	PF01926	50S ribosome-binding GTPase	liquid media
AFUB_029210	B0XTF3	not available	Ribosome biogenesis protein	Aspergillus fumigatus	ku80	not available	eluted for 185 min at Thermo Fisher, EASY-nLC 1000 analyzed by Thermo Fisher, Orbitrap Q Exactive Plus	32817450	not available	OG6_102112	PF04950	40S ribosome biogenesis protein Tsr1 and BMS1 C-terminal	liquid media
AFUB_076370	B0Y876	not available	Ribosome biogenesis protein	Aspergillus fumigatus	ku80	not available	eluted for 185 min at Thermo Fisher, EASY-nLC 1000 analyzed by Thermo Fisher, Orbitrap Q Exactive Plus	32817450	not available	OG6_102504	PF00400	WD domain, G-beta repeat	liquid media
erb1	B0XQ42	Component of the NOP7 complex, which is required formaturation of the 25S and 5.8S ribosomal RNAs and formation of the 60Sribosome.	Ribosome biogenesis protein erb1	Aspergillus fumigatus	ku80	not available	eluted for 185 min at Thermo Fisher, EASY-nLC 1000 analyzed by Thermo Fisher, Orbitrap Q Exactive Plus	32817450	not available	not available	not available	not available	liquid media
AFUB_082110	B0Y9S6	not available	Ribosome biogenesis protein Noc4, putative	Aspergillus fumigatus	ku80	not available	eluted for 185 min at Thermo Fisher, EASY-nLC 1000 analyzed by Thermo Fisher, Orbitrap Q Exactive Plus	32817450	not available	OG6_102386	PF03914	CBF/Mak21 family	liquid media
AFUB_061220	B0Y246	not available	Ribosome biogenesis protein Ria1, putative	Aspergillus fumigatus	ku80	not available	eluted for 185 min at Thermo Fisher, EASY-nLC 1000 analyzed by Thermo Fisher, Orbitrap Q Exactive Plus	32817450	not available	OG6_102502	PF00009	Elongation factor Tu GTP binding domain	liquid media
AFUB_006610	B0XPI6	not available	Ribosome biogenesis protein Ssf2, putative	Aspergillus fumigatus	ku80	not available	eluted for 185 min at Thermo Fisher, EASY-nLC 1000 analyzed by Thermo Fisher, Orbitrap Q Exactive Plus	32817450	not available	OG6_101976	PF04427	Brix domain	liquid media
TSR3	B0XPP2	Ribosome biogenesis protein required for processing 35S pre-rRNA at site D.	Ribosome biogenesis protein TSR3	Aspergillus fumigatus	ku80	not available	eluted for 185 min at Thermo Fisher, EASY-nLC 1000 analyzed by Thermo Fisher, Orbitrap Q Exactive Plus	32817450	not available	not available	not available	not available	liquid media
AFUB_058440	B0Y0T2	not available	Ribosome biogenesis protein Urb1, putative	Aspergillus fumigatus	ku80	not available	eluted for 185 min at Thermo Fisher, EASY-nLC 1000 analyzed by Thermo Fisher, Orbitrap Q Exactive Plus	32817450	not available	OG6_104307	PF11707	Ribosome 60S biogenesis N-terminal	liquid media
AFUB_082720	B0Y9Y6	not available	Ribosome biogenesis protein, putative	Aspergillus fumigatus	ku80	not available	eluted for 185 min at Thermo Fisher, EASY-nLC 1000 analyzed by Thermo Fisher, Orbitrap Q Exactive Plus	32817450	not available	OG6_102220	PF04427	Brix domain	liquid media
AFUB_089980	B0YCF2	Involved in ribosomal large subunit assembly	Ribosome biogenesis regulatory protein	Aspergillus fumigatus	ku80	not available	eluted for 185 min at Thermo Fisher, EASY-nLC 1000 analyzed by Thermo Fisher, Orbitrap Q Exactive Plus	32817450	not available	OG6_102760	PF04939	Ribosome biogenesis regulatory protein (RRS1)	liquid media
AFUB_038210	B0XXQ3	not available	Telomere and ribosome associated protein Stm1, putative	Aspergillus fumigatus	ku80	not available	eluted for 185 min at Thermo Fisher, EASY-nLC 1000 analyzed by Thermo Fisher, Orbitrap Q Exactive Plus	32817450	not available	OG6_113019	PF09598	Stm1	liquid media
AFUB_025850	B0XS41	not available	Actin cytoskeleton protein	Aspergillus fumigatus	ku80	not available	eluted for 185 min at Thermo Fisher, EASY-nLC 1000 analyzed by Thermo Fisher, Orbitrap Q Exactive Plus	32817450	not available	OG6_107112	PF00076	RNA recognition motif. (a.k.a. RRM, RBD, or RNP domain)	liquid media
AFUB_054320	B0Y3I5	not available	Cell cycle control protein	Aspergillus fumigatus	ku80	not available	eluted for 185 min at Thermo Fisher, EASY-nLC 1000 analyzed by Thermo Fisher, Orbitrap Q Exactive Plus	32817450	not available	OG6_106961	PF00076	RNA recognition motif. (a.k.a. RRM, RBD, or RNP domain)	liquid media
AFUB_022700	B0XVT5	not available	Differentiation regulator	Aspergillus fumigatus	ku80	not available	eluted for 185 min at Thermo Fisher, EASY-nLC 1000 analyzed by Thermo Fisher, Orbitrap Q Exactive Plus	32817450	not available	OG6_112501	PF00076	RNA recognition motif. (a.k.a. RRM, RBD, or RNP domain)	liquid media
AFUB_082160	B0Y9T1	not available	DNA repair/transcription protein, putative	Aspergillus fumigatus	ku80	not available	eluted for 185 min at Thermo Fisher, EASY-nLC 1000 analyzed by Thermo Fisher, Orbitrap Q Exactive Plus	32817450	not available	OG6_102900	PF14500	Dos2-interacting transcription regulator of RNA-Pol-II	liquid media
AFUB_024660	B0XRS4	not available	Endonuclease	Aspergillus fumigatus	ku80	not available	eluted for 185 min at Thermo Fisher, EASY-nLC 1000 analyzed by Thermo Fisher, Orbitrap Q Exactive Plus	32817450	not available	OG6_102078	PF01223	DNA/RNA non-specific endonuclease	liquid media
AFUB_013720	B0XMP8	not available	Methyltransferase	Aspergillus fumigatus	ku80	not available	eluted for 185 min at Thermo Fisher, EASY-nLC 1000 analyzed by Thermo Fisher, Orbitrap Q Exactive Plus	32817450	not available	OG6_101428	PF01189	16S rRNA methyltransferase RsmB/F	liquid media
AFUB_082270	B0Y9U2	not available	Nucleic acid-binding protein	Aspergillus fumigatus	ku80	not available	eluted for 185 min at Thermo Fisher, EASY-nLC 1000 analyzed by Thermo Fisher, Orbitrap Q Exactive Plus	32817450	not available	OG6_102437	PF00076	RNA recognition motif. (a.k.a. RRM, RBD, or RNP domain)	liquid media
AFUB_041390	B0XYM1	not available	Nucleolin protein Nsr1, putative	Aspergillus fumigatus	ku80	not available	eluted for 185 min at Thermo Fisher, EASY-nLC 1000 analyzed by Thermo Fisher, Orbitrap Q Exactive Plus	32817450	not available	OG6_102437	PF00076	RNA recognition motif. (a.k.a. RRM, RBD, or RNP domain)	liquid media
AFUB_041070	B0XYI8	not available	Polymerase	Aspergillus fumigatus	ku80	not available	eluted for 185 min at Thermo Fisher, EASY-nLC 1000 analyzed by Thermo Fisher, Orbitrap Q Exactive Plus	32817450	not available	OG6_102742	PF03874	RNA polymerase Rpb4	liquid media
AFUB_028600	B0XT22	not available	Protein transport protein	Aspergillus fumigatus	ku80	not available	eluted for 185 min at Thermo Fisher, EASY-nLC 1000 analyzed by Thermo Fisher, Orbitrap Q Exactive Plus	32817450	not available	OG6_101250	PF07304	Steroid receptor RNA activator (SRA1)	liquid media
AFUB_016110	B0XNY5	not available	Pseudouridine synthase TruD/Pus7, putative	Aspergillus fumigatus	ku80	not available	eluted for 185 min at Thermo Fisher, EASY-nLC 1000 analyzed by Thermo Fisher, Orbitrap Q Exactive Plus	32817450	not available	OG6_101009	PF01142	tRNA pseudouridine synthase D (TruD)	liquid media
AFUB_050460	B0Y204	not available	R3H domain protein, putative	Aspergillus fumigatus	ku80	not available	eluted for 185 min at Thermo Fisher, EASY-nLC 1000 analyzed by Thermo Fisher, Orbitrap Q Exactive Plus	32817450	not available	OG6_115950	PF00076	RNA recognition motif. (a.k.a. RRM, RBD, or RNP domain)	liquid media
AFUB_054110	B0Y3G4	not available	RIX1 domain-containing protein	Aspergillus fumigatus	ku80	not available	eluted for 185 min at Thermo Fisher, EASY-nLC 1000 analyzed by Thermo Fisher, Orbitrap Q Exactive Plus	32817450	not available	OG6_143806	PF08167	rRNA processing/ribosome biogenesis	liquid media
AFUB_004340	B0XNB2	Signal-recognition-particle assembly has a crucial role intargeting secretory proteins to the rough endoplasmic reticulummembrane.	Signal recognition particle subunit SRP68	Aspergillus fumigatus	ku80	not available	eluted for 185 min at Thermo Fisher, EASY-nLC 1000 analyzed by Thermo Fisher, Orbitrap Q Exactive Plus	32817450	not available	OG6_102026	PF16969	RNA-binding signal recognition particle 68	liquid media
orf19.1578	A0A1D8PGR5	not available	Uncharacterized protein	Candida albicans	modified SN152	biofilm and planktonic form	Agilent, 1100 nanoflow system analyzed by Thermo Fisher, LTQ-Orbitrap	30296253	Planktonic and GO:0044010	OG6_100538	PF00575	S1 RNA binding domain	liquid media
orf19.5989	Q5ANB5	not available	Uncharacterized protein	Candida albicans	modified SN152	planktonic form	Agilent, 1100 nanoflow system analyzed by Thermo Fisher, LTQ-Orbitrap	30296253	EV - planktonic form	OG6_101082	PF00076	RNA recognition motif. (a.k.a. RRM, RBD, or RNP domain)	liquid media
orf19.6090	Q5AB84	not available	Uncharacterized protein	Candida albicans	modified SN152	planktonic form	Agilent, 1100 nanoflow system analyzed by Thermo Fisher, LTQ-Orbitrap	30296253	EV - planktonic form	OG6_102437	PF00076	RNA recognition motif. (a.k.a. RRM, RBD, or RNP domain)	liquid media
not available	Q59K68	not available	not available	Candida albicans	strain 11 isolated from - male patient of Institute of Hematology Arthur Siqueira Cavalcanti	not available	Eksigent, nanoLC 1D Plus analyzed by Thermo Fisher, LTQ XL/EDT linear ion trap	25287304	EV isolation and proteomic	not available	not available	not available	liquid media
not available	Q59L09	not available	not available	Candida albicans	ATCC 90028	not available	Eksigent, nanoLC 1D Plus analyzed by Thermo Fisher, LTQ XL/EDT linear ion trap	25287304	EV isolation and proteomic	not available	not available	not available	liquid media
not available	Q59XU0	not available	not available	Candida albicans	ATCC 90028	not available	Eksigent, nanoLC 1D Plus analyzed by Thermo Fisher, LTQ XL/EDT linear ion trap	25287304	EV isolation and proteomic	not available	not available	not available	liquid media
not available	Q59XY6	not available	not available	Candida albicans	ATCC 90028	not available	Eksigent, nanoLC 1D Plus analyzed by Thermo Fisher, LTQ XL/EDT linear ion trap	25287304	EV isolation and proteomic	not available	not available	not available	liquid media
not available	Q59YM0	not available	not available	Candida albicans	strain 11 isolated from - male patient of Institute of Hematology Arthur Siqueira Cavalcanti	not available	Eksigent, nanoLC 1D Plus analyzed by Thermo Fisher, LTQ XL/EDT linear ion trap	25287304	EV isolation and proteomic	not available	not available	not available	liquid media
not available	Q5A9W8	not available	not available	Candida albicans	strain 11 isolated from - male patient of Institute of Hematology Arthur Siqueira Cavalcanti	not available	Eksigent, nanoLC 1D Plus analyzed by Thermo Fisher, LTQ XL/EDT linear ion trap	25287304	EV isolation and proteomic	not available	not available	not available	liquid media
not available	Q5AF30	not available	not available	Candida albicans	ATCC 90028	not available	Eksigent, nanoLC 1D Plus analyzed by Thermo Fisher, LTQ XL/EDT linear ion trap	25287304	EV isolation and proteomic	not available	not available	not available	liquid media
not available	Q5AGU9	not available	not available	Candida albicans	strain 11 isolated from - male patient of Institute of Hematology Arthur Siqueira Cavalcanti	not available	Eksigent, nanoLC 1D Plus analyzed by Thermo Fisher, LTQ XL/EDT linear ion trap	25287304	EV isolation and proteomic	not available	not available	not available	liquid media
not available	Q5AJA4	not available	not available	Candida albicans	ATCC 90028	not available	Eksigent, nanoLC 1D Plus analyzed by Thermo Fisher, LTQ XL/EDT linear ion trap	25287304	EV isolation and proteomic	not available	not available	not available	liquid media
not available	Q5AJN2	not available	not available	Candida albicans	ATCC 90028	not available	Eksigent, nanoLC 1D Plus analyzed by Thermo Fisher, LTQ XL/EDT linear ion trap	25287304	EV isolation and proteomic	not available	not available	not available	liquid media
not available	Q5AK23	not available	not available	Candida albicans	strain 11 isolated from - male patient of Institute of Hematology Arthur Siqueira Cavalcanti	not available	Eksigent, nanoLC 1D Plus analyzed by Thermo Fisher, LTQ XL/EDT linear ion trap	25287304	EV isolation and proteomic	not available	not available	not available	liquid media
not available	Q5AKC7	not available	not available	Candida albicans	ATCC 90028	not available	Eksigent, nanoLC 1D Plus analyzed by Thermo Fisher, LTQ XL/EDT linear ion trap	25287304	EV isolation and proteomic	not available	not available	not available	liquid media
not available	Q5AKI5	not available	not available	Candida albicans	strain 11 isolated from - male patient of Institute of Hematology Arthur Siqueira Cavalcanti	not available	Eksigent, nanoLC 1D Plus analyzed by Thermo Fisher, LTQ XL/EDT linear ion trap	25287304	EV isolation and proteomic	not available	not available	not available	liquid media
not available	Q5AKV3	not available	not available	Candida albicans	strain 11 isolated from - male patient of Institute of Hematology Arthur Siqueira Cavalcanti	not available	Eksigent, nanoLC 1D Plus analyzed by Thermo Fisher, LTQ XL/EDT linear ion trap	25287304	EV isolation and proteomic	not available	not available	not available	liquid media
not available	Q5ALT5	not available	not available	Candida albicans	ATCC 90028	not available	Eksigent, nanoLC 1D Plus analyzed by Thermo Fisher, LTQ XL/EDT linear ion trap	25287304	EV isolation and proteomic	not available	not available	not available	liquid media
not available	Q5ALY3	not available	not available	Candida albicans	strain 11 isolated from - male patient of Institute of Hematology Arthur Siqueira Cavalcanti	not available	Eksigent, nanoLC 1D Plus analyzed by Thermo Fisher, LTQ XL/EDT linear ion trap	25287304	EV isolation and proteomic	not available	not available	not available	liquid media
not available	Q5ALY4	not available	not available	Candida albicans	strain 11 isolated from - male patient of Institute of Hematology Arthur Siqueira Cavalcanti	not available	Eksigent, nanoLC 1D Plus analyzed by Thermo Fisher, LTQ XL/EDT linear ion trap	25287304	EV isolation and proteomic	not available	not available	not available	liquid media
not available	Q5AMD3	not available	not available	Candida albicans	strain 11 isolated from - male patient of Institute of Hematology Arthur Siqueira Cavalcanti	not available	Eksigent, nanoLC 1D Plus analyzed by Thermo Fisher, LTQ XL/EDT linear ion trap	25287304	EV isolation and proteomic	not available	not available	not available	liquid media
CAALFM_C209910CA	A0A1D8PIL6	not available	Uncharacterized protein	Candida albicans	modified SN152	planktonic form	Agilent, 1100 nanoflow system analyzed by Thermo Fisher, LTQ-Orbitrap	30296253	EV - planktonic form	OG6_499953	PF10215	Oligosaccaryltransferase	liquid media
CAALFM_CR00230WA	A0A1D8PRM4	not available	Uncharacterized protein	Candida albicans	modified SN152	only when biofilm	Agilent, 1100 nanoflow system analyzed by Thermo Fisher, LTQ-Orbitrap	30296253	GO:0044010	OG6_103030	PF11894	Nuclear pore complex scaffold, nucleoporins 186/192/205	liquid media
CAALFM_CR00310CA	A0A1D8PRQ2	not available	Uncharacterized protein	Candida albicans	modified SN152	planktonic form	Agilent, 1100 nanoflow system analyzed by Thermo Fisher, LTQ-Orbitrap	30296253	EV - planktonic form	OG6r1_104813	not available	not available	liquid media
CAALFM_CR03120WA	A0A1D8PSE0	not available	Uncharacterized protein	Candida albicans	modified SN152	planktonic form	Agilent, 1100 nanoflow system analyzed by Thermo Fisher, LTQ-Orbitrap	30296253	EV - planktonic form	OG6_499937	PF17234	Mitochondrial peculiar membrane protein 1	liquid media
CAALFM_CR04730WA	A0A1D8PST6	not available	Uncharacterized protein	Candida albicans	modified SN152	planktonic form	Agilent, 1100 nanoflow system analyzed by Thermo Fisher, LTQ-Orbitrap	30296253	EV - planktonic form	OG6_110442	PF03647	Transmembrane proteins 14C	liquid media
CAALFM_CR06030CA	A0A1D8PT50	not available	Uncharacterized protein	Candida albicans	modified SN152	only when biofilm	Agilent, 1100 nanoflow system analyzed by Thermo Fisher, LTQ-Orbitrap	30296253	GO:0044010	OG6_109325	PF07971	Glycosyl hydrolase family 92	liquid media
CAALFM_CR06500CA	A0A1D8PTA6	not available	Uncharacterized protein	Candida albicans	modified SN152	only when biofilm	Agilent, 1100 nanoflow system analyzed by Thermo Fisher, LTQ-Orbitrap	30296253	GO:0044010	OG6_199035	not available	not available	liquid media
CAALFM_CR06510WA	A0A1D8PT83	not available	Uncharacterized protein	Candida albicans	modified SN152	only when biofilm	Agilent, 1100 nanoflow system analyzed by Thermo Fisher, LTQ-Orbitrap	30296253	GO:0044010	OG6_199035	not available	not available	liquid media
CAALFM_CR06530WA	A0A1D8PT84	not available	Uncharacterized protein	Candida albicans	modified SN152	only when biofilm	Agilent, 1100 nanoflow system analyzed by Thermo Fisher, LTQ-Orbitrap	30296253	GO:0044010	OG6_101501	PF01984	Double-stranded DNA-binding domain	liquid media
CAALFM_CR07460CA	A0A1D8PTI1	not available	Uncharacterized protein	Candida albicans	modified SN152	biofilm and planktonic form	Agilent, 1100 nanoflow system analyzed by Thermo Fisher, LTQ-Orbitrap	30296253	Planktonic and GO:0044010	OG6r1_104820	not available	not available	liquid media
CAALFM_CR09140CA	A0A1D8PTW2	not available	Uncharacterized protein	Candida albicans	modified SN152	biofilm and planktonic form	Agilent, 1100 nanoflow system analyzed by Thermo Fisher, LTQ-Orbitrap	30296253	Planktonic and GO:0044010	OG6_123081	PF10281	Putative stress-responsive nuclear envelope protein	liquid media
CAALFM_CR09240CA	A0A1D8PTY0	not available	Uncharacterized protein	Candida albicans	modified SN152	only when biofilm	Agilent, 1100 nanoflow system analyzed by Thermo Fisher, LTQ-Orbitrap	30296253	GO:0044010	OG6_105428	PF04669	Polysaccharide biosynthesis	liquid media
CAALFM_CR09330CA	A0A1D8PTZ1	not available	Uncharacterized protein	Candida albicans	modified SN152	planktonic form	Agilent, 1100 nanoflow system analyzed by Thermo Fisher, LTQ-Orbitrap	30296253	EV - planktonic form	OG6_102097	PF00567	Tudor domain	liquid media
CAALFM_CR09580CA	A0A1D8PU09	not available	Uncharacterized protein	Candida albicans	modified SN152	only when biofilm	Agilent, 1100 nanoflow system analyzed by Thermo Fisher, LTQ-Orbitrap	30296253	GO:0044010	OG6r1_108782	not available	not available	liquid media
CAALFM_CR10140WA	A0A1D8PU51	not available	Uncharacterized protein	Candida albicans	modified SN152	planktonic form	Agilent, 1100 nanoflow system analyzed by Thermo Fisher, LTQ-Orbitrap	30296253	EV - planktonic form	OG6_101681	PF00384	Molybdopterin oxidoreductase	liquid media
CAALFM_CR10200WA	A0A1D8PU57	not available	Uncharacterized protein	Candida albicans	modified SN152	planktonic form	Agilent, 1100 nanoflow system analyzed by Thermo Fisher, LTQ-Orbitrap	30296253	EV - planktonic form	OG6_104655	PF00300	Histidine phosphatase superfamily (branch 1)	liquid media
CAWG_01022	C4YER4	not available	Uncharacterized protein	Candida albicans	strain 11 isolated from - male patient of Institute of Hematology Arthur Siqueira Cavalcanti	not available	Eksigent, nanoLC 1D Plus analyzed by Thermo Fisher, LTQ XL/EDT linear ion trap	25287304	EV isolation and proteomic	OG6_105573	PF03639	Glycosyl hydrolase family 81 N-terminal domain	liquid media
CAWG_01065	C4YEV7	not available	Uncharacterized protein	Candida albicans	ATCC 90028	not available	Eksigent, nanoLC 1D Plus analyzed by Thermo Fisher, LTQ XL/EDT linear ion trap	25287304	EV isolation and proteomic	OG6_117007	not available	not available	liquid media
CAWG_02448	C4YPP7	not available	Uncharacterized protein	Candida albicans	strain 11 isolated from - male patient of Institute of Hematology Arthur Siqueira Cavalcanti	not available	Eksigent, nanoLC 1D Plus analyzed by Thermo Fisher, LTQ XL/EDT linear ion trap	25287304	EV isolation and proteomic	OG6_100473	PF00085	Thioredoxin	liquid media
CAWG_02487	C4YPT5	not available	Uncharacterized protein	Candida albicans	ATCC 90028	not available	Eksigent, nanoLC 1D Plus analyzed by Thermo Fisher, LTQ XL/EDT linear ion trap	25287304	EV isolation and proteomic	OG6_114872	PF10287	Putative TOS1-like glycosyl hydrolase (DUF2401)	liquid media
CAWG_03949	C4YJD6	not available	Uncharacterized protein	Candida albicans	ATCC 90028	not available	Eksigent, nanoLC 1D Plus analyzed by Thermo Fisher, LTQ XL/EDT linear ion trap	25287304	EV isolation and proteomic	OG6_210574	not available	not available	liquid media
CAWG_04394	C4YIW5	not available	Uncharacterized protein	Candida albicans	ATCC 90028	not available	Eksigent, nanoLC 1D Plus analyzed by Thermo Fisher, LTQ XL/EDT linear ion trap	25287304	EV isolation and proteomic	OG6_127524	not available	not available	liquid media
CAWG_04593	C4YR94	not available	Uncharacterized protein	Candida albicans	strain 11 isolated from - male patient of Institute of Hematology Arthur Siqueira Cavalcanti	not available	Eksigent, nanoLC 1D Plus analyzed by Thermo Fisher, LTQ XL/EDT linear ion trap	25287304	EV isolation and proteomic	OG6_116982	PF04119	Heat shock protein 9/12	liquid media
CAWG_04595	C4YR96	not available	Uncharacterized protein	Candida albicans	strain 11 isolated from - male patient of Institute of Hematology Arthur Siqueira Cavalcanti	not available	Eksigent, nanoLC 1D Plus analyzed by Thermo Fisher, LTQ XL/EDT linear ion trap	25287304	EV isolation and proteomic	OG6_116982	PF04119	Heat shock protein 9/12	liquid media
CAWG_04784	C4YRS7	not available	Uncharacterized protein	Candida albicans	ATCC 90028	not available	Eksigent, nanoLC 1D Plus analyzed by Thermo Fisher, LTQ XL/EDT linear ion trap	25287304	EV isolation and proteomic	OG6_126857	not available	not available	liquid media
CAWG_06074	C4YKR7	not available	Uncharacterized protein	Candida albicans	ATCC 90028	not available	Eksigent, nanoLC 1D Plus analyzed by Thermo Fisher, LTQ XL/EDT linear ion trap	25287304	EV isolation and proteomic	OG6_133467	PF00332	Glycosyl hydrolases family 17	liquid media
CAWG_06087	C4YKS9	not available	Uncharacterized protein	Candida albicans	ATCC 90028	not available	Eksigent, nanoLC 1D Plus analyzed by Thermo Fisher, LTQ XL/EDT linear ion trap	25287304	EV isolation and proteomic	OG6_121272	PF03663	Glycosyl hydrolase family 76	liquid media
orf19.1057	Q59VN7	not available	Uncharacterized protein	Candida albicans	modified SN152	planktonic form	Agilent, 1100 nanoflow system analyzed by Thermo Fisher, LTQ-Orbitrap	30296253	EV - planktonic form	OG6_102775	PF00994	Probable molybdopterin binding domain	liquid media
orf19.1086	A0A1D8PQC8	not available	Uncharacterized protein	Candida albicans	modified SN152	planktonic form	Agilent, 1100 nanoflow system analyzed by Thermo Fisher, LTQ-Orbitrap	30296253	EV - planktonic form	OG6_102794	PF02136	Nuclear transport factor 2 (NTF2) domain	liquid media
orf19.1152	A0A1D8PF63	not available	Uncharacterized protein	Candida albicans	modified SN152	planktonic form	Agilent, 1100 nanoflow system analyzed by Thermo Fisher, LTQ-Orbitrap	30296253	EV - planktonic form	OG6_153084	PF08611	Fungal protein of unknown function (DUF1774)	liquid media
orf19.1239	Q5A470	not available	Uncharacterized protein	Candida albicans	modified SN152	biofilm and planktonic form	Agilent, 1100 nanoflow system analyzed by Thermo Fisher, LTQ-Orbitrap	30296253	Planktonic and GO:0044010	OG6r1_103184	not available	not available	liquid media
orf19.1338	A0A1D8PRB4	not available	Uncharacterized protein	Candida albicans	modified SN152	only when biofilm	Agilent, 1100 nanoflow system analyzed by Thermo Fisher, LTQ-Orbitrap	30296253	GO:0044010	OG6_116978	PF10310	Family of unknown function (DUF5427)	liquid media
orf19.1370	Q59YF6	not available	Uncharacterized protein	Candida albicans	modified SN152	only when biofilm	Agilent, 1100 nanoflow system analyzed by Thermo Fisher, LTQ-Orbitrap	30296253	GO:0044010	OG6r1_102560	not available	not available	liquid media
orf19.1480	Q5ALU6	not available	Uncharacterized protein	Candida albicans	modified SN152	biofilm and planktonic form	Agilent, 1100 nanoflow system analyzed by Thermo Fisher, LTQ-Orbitrap	30296253	Planktonic and GO:0044010	OG6_103173	PF01127	Succinate dehydrogenase/Fumarate reductase transmembrane subunit	liquid media
orf19.1514	A0A1D8PGG5	not available	Uncharacterized protein	Candida albicans	modified SN152	biofilm and planktonic form	Agilent, 1100 nanoflow system analyzed by Thermo Fisher, LTQ-Orbitrap	30296253	Planktonic and GO:0044010	OG6_103565	PF05719	Golgi phosphoprotein 3 (GPP34)	liquid media
orf19.1533	A0A1D8PGJ8	not available	Uncharacterized protein	Candida albicans	modified SN152	planktonic form	Agilent, 1100 nanoflow system analyzed by Thermo Fisher, LTQ-Orbitrap	30296253	EV - planktonic form	OG6_137800	PF14610	Ykl077w/Psg1 (Pma1 Stabilization in Golgi)	liquid media
orf19.1549	A0A1D8PGJ9	not available	Uncharacterized protein	Candida albicans	modified SN152	planktonic form	Agilent, 1100 nanoflow system analyzed by Thermo Fisher, LTQ-Orbitrap	30296253	EV - planktonic form	OG6r1_102035	not available	not available	liquid media
orf19.1766	A0A1D8PIN7	not available	Uncharacterized protein	Candida albicans	modified SN152	only when biofilm	Agilent, 1100 nanoflow system analyzed by Thermo Fisher, LTQ-Orbitrap	30296253	GO:0044010	OG6_121272	PF03663	Glycosyl hydrolase family 76	liquid media
orf19.199	A0A1D8PI97	not available	Uncharacterized protein	Candida albicans	modified SN152	planktonic form	Agilent, 1100 nanoflow system analyzed by Thermo Fisher, LTQ-Orbitrap	30296253	EV - planktonic form	OG6_101701	PF06814	Lung seven transmembrane receptor	liquid media
orf19.1991	A0A1D8PGD2	not available	Uncharacterized protein	Candida albicans	modified SN152	only when biofilm	Agilent, 1100 nanoflow system analyzed by Thermo Fisher, LTQ-Orbitrap	30296253	GO:0044010	OG6_101701	PF06814	Lung seven transmembrane receptor	liquid media
orf19.2048	Q5AD19	not available	Uncharacterized protein	Candida albicans	modified SN152	planktonic form	Agilent, 1100 nanoflow system analyzed by Thermo Fisher, LTQ-Orbitrap	30296253	EV - planktonic form	OG6r1_115118	not available	not available	liquid media
orf19.2095	A0A1D8PG26	not available	Uncharacterized protein	Candida albicans	modified SN152	planktonic form	Agilent, 1100 nanoflow system analyzed by Thermo Fisher, LTQ-Orbitrap	30296253	EV - planktonic form	OG6_100896	PF00557	Metallopeptidase family M24	liquid media
orf19.2228	A0A1D8PHR2	not available	Uncharacterized protein	Candida albicans	modified SN152	only when biofilm	Agilent, 1100 nanoflow system analyzed by Thermo Fisher, LTQ-Orbitrap	30296253	GO:0044010	OG6_102985	PF00241	Cofilin/tropomyosin-type actin-binding protein	liquid media
orf19.2257	A0A1D8PHU4	not available	Uncharacterized protein	Candida albicans	modified SN152	planktonic form	Agilent, 1100 nanoflow system analyzed by Thermo Fisher, LTQ-Orbitrap	30296253	EV - planktonic form	OG6_103006	PF07946	Protein of unknown function (DUF1682)	liquid media
orf19.2304	Q59WJ7	not available	Uncharacterized protein	Candida albicans	modified SN152	planktonic form	Agilent, 1100 nanoflow system analyzed by Thermo Fisher, LTQ-Orbitrap	30296253	EV - planktonic form	OG6_112318	PF10455	Bin/amphiphysin/Rvs domain for vesicular trafficking	liquid media
orf19.2328	A0A1D8PEZ3	not available	Uncharacterized protein	Candida albicans	modified SN152	only when biofilm	Agilent, 1100 nanoflow system analyzed by Thermo Fisher, LTQ-Orbitrap	30296253	GO:0044010	OG6_129700	not available	not available	liquid media
orf19.2460	A0A1D8PDR3	not available	Uncharacterized protein	Candida albicans	modified SN152	biofilm and planktonic form	Agilent, 1100 nanoflow system analyzed by Thermo Fisher, LTQ-Orbitrap	30296253	Planktonic and GO:0044010	OG6r1_104771	not available	not available	liquid media
orf19.2489	A0A1D8PDL7	not available	Uncharacterized protein	Candida albicans	modified SN152	biofilm and planktonic form	Agilent, 1100 nanoflow system analyzed by Thermo Fisher, LTQ-Orbitrap	30296253	Planktonic and GO:0044010	OG6_102877	PF13513	HEAT-like repeat	liquid media
orf19.2954	A0A1D8PCU5	not available	Uncharacterized protein	Candida albicans	modified SN152	planktonic form	Agilent, 1100 nanoflow system analyzed by Thermo Fisher, LTQ-Orbitrap	30296253	EV - planktonic form	OG6_106922	not available	not available	liquid media
orf19.3016	A0A1D8PD02	not available	Uncharacterized protein	Candida albicans	modified SN152	only when biofilm	Agilent, 1100 nanoflow system analyzed by Thermo Fisher, LTQ-Orbitrap	30296253	GO:0044010	OG6_101441	PF01894	Uncharacterised protein family UPF0047	liquid media
orf19.3027	A0A1D8PCZ5	not available	Uncharacterized protein	Candida albicans	modified SN152	planktonic form	Agilent, 1100 nanoflow system analyzed by Thermo Fisher, LTQ-Orbitrap	30296253	EV - planktonic form	OG6_102754	PF00022	Actin	liquid media
orf19.3053	A0A1D8PD11	not available	Uncharacterized protein	Candida albicans	modified SN152	biofilm and planktonic form	Agilent, 1100 nanoflow system analyzed by Thermo Fisher, LTQ-Orbitrap	30296253	Planktonic and GO:0044010	OG6_165199	PF11578	Protein of unknown function (DUF3237)	liquid media
orf19.31	Q59Q33	not available	Uncharacterized protein	Candida albicans	SC5314	not available	eluted for 150 min at Thermo Fisher, EASY-nLC II analyzed by Thermo Fisher, LTQ-Orbitrap Velos	25367658	EV isolation and proteomic	OG6_127524	not available	not available	liquid media
orf19.3290	A0A1D8PCD3	not available	Uncharacterized protein	Candida albicans	modified SN152	planktonic form	Agilent, 1100 nanoflow system analyzed by Thermo Fisher, LTQ-Orbitrap	30296253	EV - planktonic form	OG6_103517	PF04800	ETC complex I subunit conserved region	liquid media
orf19.3319	Q5A915	not available	Uncharacterized protein	Candida albicans	modified SN152	biofilm and planktonic form	Agilent, 1100 nanoflow system analyzed by Thermo Fisher, LTQ-Orbitrap	30296253	Planktonic and GO:0044010	OG6_100096	PF00085	Thioredoxin	liquid media
orf19.3335	Q5A8Z9	not available	Uncharacterized protein	Candida albicans	modified SN152	biofilm and planktonic form	Agilent, 1100 nanoflow system analyzed by Thermo Fisher, LTQ-Orbitrap	30296253	Planktonic and GO:0044010	OG6_500975	PF17304	Family of unknown function (DUF5353)	liquid media
orf19.3364	A0A1D8PLT3	not available	Uncharacterized protein	Candida albicans	modified SN152	planktonic form	Agilent, 1100 nanoflow system analyzed by Thermo Fisher, LTQ-Orbitrap	30296253	EV - planktonic form	OG6_124940	not available	not available	liquid media
orf19.3375	A0A1D8PLU2	not available	Uncharacterized protein	Candida albicans	modified SN152	only when biofilm	Agilent, 1100 nanoflow system analyzed by Thermo Fisher, LTQ-Orbitrap	30296253	GO:0044010	OG6r1_122512	not available	not available	liquid media
orf19.3378	A0A1D8PLV4	not available	Uncharacterized protein	Candida albicans	modified SN152	only when biofilm	Agilent, 1100 nanoflow system analyzed by Thermo Fisher, LTQ-Orbitrap	30296253	GO:0044010	OG6r1_122514	not available	not available	liquid media
orf19.3430	Q5A4L1	not available	Uncharacterized protein	Candida albicans	modified SN152	planktonic form	Agilent, 1100 nanoflow system analyzed by Thermo Fisher, LTQ-Orbitrap	30296253	EV - planktonic form	OG6_123104	not available	not available	liquid media
orf19.3475	A0A1D8PPV6	not available	Uncharacterized protein	Candida albicans	modified SN152	only when biofilm	Agilent, 1100 nanoflow system analyzed by Thermo Fisher, LTQ-Orbitrap	30296253	GO:0044010	OG6_100025	PF12775	P-loop containing dynein motor region	liquid media
orf19.3499	A0A1D8PPT3	not available	Uncharacterized protein	Candida albicans	modified SN152	only when biofilm	Agilent, 1100 nanoflow system analyzed by Thermo Fisher, LTQ-Orbitrap	30296253	GO:0044010	OG6r1_122673	not available	not available	liquid media
orf19.3594	Q59Y55	not available	Uncharacterized protein	Candida albicans	modified SN152	only when biofilm	Agilent, 1100 nanoflow system analyzed by Thermo Fisher, LTQ-Orbitrap	30296253	GO:0044010	OG6_120114	not available	not available	liquid media
orf19.4246	A0A1D8PNE5	not available	Uncharacterized protein	Candida albicans	modified SN152	biofilm and planktonic form	Agilent, 1100 nanoflow system analyzed by Thermo Fisher, LTQ-Orbitrap	30296253	Planktonic and GO:0044010	OG6_102253	PF13344	Haloacid dehalogenase-like hydrolase	liquid media
orf19.4450.1	A0A1D8PE03	not available	Uncharacterized protein	Candida albicans	modified SN152	planktonic form	Agilent, 1100 nanoflow system analyzed by Thermo Fisher, LTQ-Orbitrap	30296253	EV - planktonic form	OG6r1_108733	not available	not available	liquid media
orf19.449	A0A1D8PDH0	not available	Uncharacterized protein	Candida albicans	modified SN152	only when biofilm	Agilent, 1100 nanoflow system analyzed by Thermo Fisher, LTQ-Orbitrap	30296253	GO:0044010	OG6_102253	PF13344	Haloacid dehalogenase-like hydrolase	liquid media
orf19.4517	Q59TB4	not available	Uncharacterized protein	Candida albicans	modified SN152	planktonic form	Agilent, 1100 nanoflow system analyzed by Thermo Fisher, LTQ-Orbitrap	30296253	EV - planktonic form	OG6_103094	PF01399	PCI domain	liquid media
orf19.4521	Q59TB0	not available	Uncharacterized protein	Candida albicans	modified SN152	only when biofilm	Agilent, 1100 nanoflow system analyzed by Thermo Fisher, LTQ-Orbitrap	30296253	GO:0044010	OG6_100091	PF00106	short chain dehydrogenase	liquid media
orf19.4532	A0A1D8PCL4	not available	Uncharacterized protein	Candida albicans	modified SN152	only when biofilm	Agilent, 1100 nanoflow system analyzed by Thermo Fisher, LTQ-Orbitrap	30296253	GO:0044010	OG6_102232	PF03690	Uncharacterised protein family (UPF0160)	liquid media
orf19.4627	A0A1D8PLF7	not available	Uncharacterized protein	Candida albicans	modified SN152	only when biofilm	Agilent, 1100 nanoflow system analyzed by Thermo Fisher, LTQ-Orbitrap	30296253	GO:0044010	OG6_143633	PF11715	Nucleoporin Nup120/160	liquid media
orf19.4639	A0A1D8PLE6	not available	Uncharacterized protein	Candida albicans	modified SN152	only when biofilm	Agilent, 1100 nanoflow system analyzed by Thermo Fisher, LTQ-Orbitrap	30296253	GO:0044010	OG6_114106	PF13462	Thioredoxin	liquid media
orf19.4706	Q5AME0	not available	Uncharacterized protein	Candida albicans	modified SN152	planktonic form	Agilent, 1100 nanoflow system analyzed by Thermo Fisher, LTQ-Orbitrap	30296253	EV - planktonic form	OG6r1_111054	not available	not available	liquid media
orf19.4735	A0A1D8PEE6	not available	Uncharacterized protein	Candida albicans	modified SN152	only when biofilm	Agilent, 1100 nanoflow system analyzed by Thermo Fisher, LTQ-Orbitrap	30296253	GO:0044010	OG6_102950	PF02423	Ornithine cyclodeaminase/mu-crystallin family	liquid media
orf19.4758	A0A1D8PEH4	not available	Uncharacterized protein	Candida albicans	modified SN152	planktonic form	Agilent, 1100 nanoflow system analyzed by Thermo Fisher, LTQ-Orbitrap	30296253	EV - planktonic form	OG6_100887	PF12838	4Fe-4S dicluster domain	liquid media
orf19.4830	Q5APD5	not available	Uncharacterized protein	Candida albicans	modified SN152	only when biofilm	Agilent, 1100 nanoflow system analyzed by Thermo Fisher, LTQ-Orbitrap	30296253	GO:0044010	OG6_103793	PF08661	Replication factor A protein 3	liquid media
orf19.4886	Q5AP78	not available	Uncharacterized protein	Candida albicans	SC5314	not available	eluted for 150 min at Thermo Fisher, EASY-nLC II analyzed by Thermo Fisher, LTQ-Orbitrap Velos	25367658	EV isolation and proteomic	OG6r1_103900	not available	not available	liquid media
orf19.5077	Q5A785	not available	Uncharacterized protein	Candida albicans	modified SN152	planktonic form	Agilent, 1100 nanoflow system analyzed by Thermo Fisher, LTQ-Orbitrap	30296253	EV - planktonic form	OG6r1_103154	not available	not available	liquid media
orf19.5079.1	A0A1D8PE69	not available	Uncharacterized protein	Candida albicans	modified SN152	planktonic form	Agilent, 1100 nanoflow system analyzed by Thermo Fisher, LTQ-Orbitrap	30296253	EV - planktonic form	OG6_103668	PF06212	GRIM-19 protein	liquid media
orf19.5201.1	A0A1D8PD97	not available	Uncharacterized protein	Candida albicans	modified SN152	only when biofilm	Agilent, 1100 nanoflow system analyzed by Thermo Fisher, LTQ-Orbitrap	30296253	GO:0044010	OG6_138465	PF04568	Mitochondrial ATPase inhibitor, IATP	liquid media
orf19.5281	A0A1D8PF90	not available	Uncharacterized protein	Candida albicans	modified SN152	biofilm and planktonic form	Agilent, 1100 nanoflow system analyzed by Thermo Fisher, LTQ-Orbitrap	30296253	Planktonic and GO:0044010	OG6_104272	PF00013	KH domain	liquid media
orf19.5393	Q5A7S3	not available	Uncharacterized protein	Candida albicans	modified SN152	biofilm and planktonic form	Agilent, 1100 nanoflow system analyzed by Thermo Fisher, LTQ-Orbitrap	30296253	Planktonic and GO:0044010	OG6_100596	PF00282	Pyridoxal-dependent decarboxylase conserved domain	liquid media
orf19.5525	A0A1D8PPX6	not available	Uncharacterized protein	Candida albicans	modified SN152	planktonic form	Agilent, 1100 nanoflow system analyzed by Thermo Fisher, LTQ-Orbitrap	30296253	EV - planktonic form	OG6_106694	PF01408	Oxidoreductase family, NAD-binding Rossmann fold	liquid media
orf19.5620	A0A1D8PQ54	not available	Uncharacterized protein	Candida albicans	modified SN152	biofilm and planktonic form	Agilent, 1100 nanoflow system analyzed by Thermo Fisher, LTQ-Orbitrap	30296253	Planktonic and GO:0044010	OG6_101608	PF02567	Phenazine biosynthesis-like protein	liquid media
orf19.5627	A0A1D8PQ55	not available	Uncharacterized protein	Candida albicans	modified SN152	planktonic form	Agilent, 1100 nanoflow system analyzed by Thermo Fisher, LTQ-Orbitrap	30296253	EV - planktonic form	OG6_103287	PF00013	KH domain	liquid media
orf19.5669	Q59UQ1	not available	Uncharacterized protein	Candida albicans	modified SN152	biofilm and planktonic form	Agilent, 1100 nanoflow system analyzed by Thermo Fisher, LTQ-Orbitrap	30296253	Planktonic and GO:0044010	OG6_102592	PF05529	Bap31/Bap29 transmembrane region	liquid media
orf19.5686	A0A1D8PMU2	not available	Uncharacterized protein	Candida albicans	modified SN152	planktonic form	Agilent, 1100 nanoflow system analyzed by Thermo Fisher, LTQ-Orbitrap	30296253	EV - planktonic form	OG6r1_104798	PF07954	Protein of unknown function (DUF1689)	liquid media
orf19.5799	Q5A0L2	not available	Uncharacterized protein	Candida albicans	modified SN152	only when biofilm	Agilent, 1100 nanoflow system analyzed by Thermo Fisher, LTQ-Orbitrap	30296253	GO:0044010	OG6_222611	not available	not available	liquid media
orf19.5925	Q5ANH8	not available	Uncharacterized protein	Candida albicans	modified SN152	biofilm and planktonic form	Agilent, 1100 nanoflow system analyzed by Thermo Fisher, LTQ-Orbitrap	30296253	Planktonic and GO:0044010	OG6_121387	not available	not available	liquid media
orf19.6035	Q5ABD5	not available	Uncharacterized protein	Candida albicans	modified SN152	biofilm and planktonic form	Agilent, 1100 nanoflow system analyzed by Thermo Fisher, LTQ-Orbitrap	30296253	Planktonic and GO:0044010	OG6_103406	PF13233	Complex1_LYR-like	liquid media
orf19.6082	A0A1D8PC56	not available	Uncharacterized protein	Candida albicans	modified SN152	planktonic form	Agilent, 1100 nanoflow system analyzed by Thermo Fisher, LTQ-Orbitrap	30296253	EV - planktonic form	OG6_500126	PF11055	Glucose signalling factor 2	liquid media
orf19.6160	A0A1D8PJ10	not available	Uncharacterized protein	Candida albicans	modified SN152	only when biofilm	Agilent, 1100 nanoflow system analyzed by Thermo Fisher, LTQ-Orbitrap	30296253	GO:0044010	OG6_222605	PF12757	Eisosome protein 1	liquid media
orf19.6487	Q5AH51	not available	Uncharacterized protein	Candida albicans	modified SN152	only when biofilm	Agilent, 1100 nanoflow system analyzed by Thermo Fisher, LTQ-Orbitrap	30296253	GO:0044010	OG6r1_100576	not available	not available	liquid media
orf19.6658	A0A1D8PNP4	not available	Uncharacterized protein	Candida albicans	modified SN152	only when biofilm	Agilent, 1100 nanoflow system analyzed by Thermo Fisher, LTQ-Orbitrap	30296253	GO:0044010	OG6r1_104803	not available	not available	liquid media
orf19.6741	A0A1D8PKU6	not available	Uncharacterized protein	Candida albicans	SC5314	not available	eluted for 150 min at Thermo Fisher, EASY-nLC II analyzed by Thermo Fisher, LTQ-Orbitrap Velos	25367658	EV isolation and proteomic	OG6_152859	PF06687	SUR7/PalI family	liquid media
orf19.6853	A0A1D8PDC7	not available	Uncharacterized protein	Candida albicans	modified SN152	only when biofilm	Agilent, 1100 nanoflow system analyzed by Thermo Fisher, LTQ-Orbitrap	30296253	GO:0044010	OG6r1_105881	not available	not available	liquid media
orf19.6887	Q59T30	not available	Uncharacterized protein	Candida albicans	modified SN152	planktonic form	Agilent, 1100 nanoflow system analyzed by Thermo Fisher, LTQ-Orbitrap	30296253	EV - planktonic form	OG6_112802	PF15879	NADH-ubiquinone oxidoreductase MWFE subunit	liquid media
orf19.7085	A0A1D8PQJ8	not available	Uncharacterized protein	Candida albicans	modified SN152	planktonic form	Agilent, 1100 nanoflow system analyzed by Thermo Fisher, LTQ-Orbitrap	30296253	EV - planktonic form	OG6_100282	not available	not available	liquid media
orf19.7199	A0A1D8PRF3	not available	Uncharacterized protein	Candida albicans	modified SN152	only when biofilm	Agilent, 1100 nanoflow system analyzed by Thermo Fisher, LTQ-Orbitrap	30296253	GO:0044010	OG6_121320	PF03928	Haem-degrading	liquid media
CaJ7.0206	G1UAA6	not available	Uncharacterized protein CaJ7.0206	Candida albicans	strain 11 isolated from - male patient of Institute of Hematology Arthur Siqueira Cavalcanti	not available	Eksigent, nanoLC 1D Plus analyzed by Thermo Fisher, LTQ XL/EDT linear ion trap	25287304	EV isolation and proteomic	not available	not available	not available	liquid media
orf19.2930	A0A1D8PCQ3	Functions in the early steps of protein synthesis of a smallnumber of specific mRNAs. Acts by directing the binding of methionyl-tRNAi to 40S ribosomal subunits. In contrast to the eIF-2 complex, itbinds methionyl-tRNAi to 40S subunits in a codon-dependent manner,whereas the eIF-2 complex binds methionyl-tRNAi to 40S subunits in aGTP-dependent manner.	Eukaryotic translation initiation factor 2A	Candida albicans	modified SN152	only when biofilm	Agilent, 1100 nanoflow system analyzed by Thermo Fisher, LTQ-Orbitrap	30296253	GO:0044010	OG6_101886	PF08662	Eukaryotic translation initiation factor eIF2A	liquid media
RPG1A	Q59PL9	RNA-binding component of the eukaryotic translationinitiation factor 3 (eIF-3) complex, which is involved in proteinsynthesis of a specialized repertoire of mRNAs and, together with otherinitiation factors, stimulates binding of mRNA and methionyl-tRNAi tothe 40S ribosome. The eIF-3 complex specifically targets and initiatestranslation of a subset of mRNAs involved in cell proliferation	Eukaryotic translation initiation factor 3 subunit A	Candida albicans	modified SN152	planktonic form	Agilent, 1100 nanoflow system analyzed by Thermo Fisher, LTQ-Orbitrap	30296253	EV - planktonic form	OG6_102668	PF01399	PCI domain	liquid media
PRT1	Q5AGV4	RNA-binding component of the eukaryotic translationinitiation factor 3 (eIF-3) complex, which is involved in proteinsynthesis of a specialized repertoire of mRNAs and, together with otherinitiation factors, stimulates binding of mRNA and methionyl-tRNAi tothe 40S ribosome. The eIF-3 complex specifically targets and initiatestranslation of a subset of mRNAs involved in cell proliferation	Eukaryotic translation initiation factor 3 subunit B	Candida albicans	modified SN152	biofilm and planktonic form	Agilent, 1100 nanoflow system analyzed by Thermo Fisher, LTQ-Orbitrap	30296253	Planktonic and GO:0044010	OG6_101924	PF08662	Eukaryotic translation initiation factor eIF2A	liquid media
NIP1	Q5AML1	Component of the eukaryotic translation initiation factor 3(eIF-3) complex, which is involved in protein synthesis of aspecialized repertoire of mRNAs and, together with other initiationfactors, stimulates binding of mRNA and methionyl-tRNAi to the 40Sribosome. The eIF-3 complex specifically targets and initiatestranslation of a subset of mRNAs involved in cell proliferation	Eukaryotic translation initiation factor 3 subunit C	Candida albicans	YLC280	not available	eluted for 120 min at Eksigent, nanoLC 1D Plus analyzed by Thermo Fisher, LTQ XL linear ion trap	26024904	EV isolation and proteomic - strains mutation to evaluate mutations in phospholipid biosynthesis genes	OG6_101999	PF05470	Eukaryotic translation initiation factor 3 subunit 8 N-terminus	liquid media
TIF35	Q59ZV5	RNA-binding component of the eukaryotic translationinitiation factor 3 (eIF-3) complex, which is involved in proteinsynthesis of a specialized repertoire of mRNAs and, together with otherinitiation factors, stimulates binding of mRNA and methionyl-tRNAi tothe 40S ribosome. The eIF-3 complex specifically targets and initiatestranslation of a subset of mRNAs involved in cell proliferation. Thissubu…	Eukaryotic translation initiation factor 3 subunit G	Candida albicans	modified SN152	planktonic form	Agilent, 1100 nanoflow system analyzed by Thermo Fisher, LTQ-Orbitrap	30296253	EV - planktonic form	OG6_102687	PF12353	Eukaryotic translation initiation factor 3 subunit G	liquid media
orf19.6748	Q5ADU3	Component of the eukaryotic translation initiation factor 3(eIF-3) complex, which is involved in protein synthesis of aspecialized repertoire of mRNAs and, together with other initiationfactors, stimulates binding of mRNA and methionyl-tRNAi to the 40Sribosome. The eIF-3 complex specifically targets and initiatestranslation of a subset of mRNAs involved in cell proliferation	Eukaryotic translation initiation factor 3 subunit H	Candida albicans	modified SN152	planktonic form	Agilent, 1100 nanoflow system analyzed by Thermo Fisher, LTQ-Orbitrap	30296253	EV - planktonic form	OG6_102747	PF01398	JAB1/Mov34/MPN/PAD-1 ubiquitin protease	liquid media
TIF34	Q5AI86	Component of the eukaryotic translation initiation factor 3(eIF-3) complex, which is involved in protein synthesis of aspecialized repertoire of mRNAs and, together with other initiationfactors, stimulates binding of mRNA and methionyl-tRNAi to the 40Sribosome. The eIF-3 complex specifically targets and initiatestranslation of a subset of mRNAs involved in cell proliferation	Eukaryotic translation initiation factor 3 subunit I	Candida albicans	modified SN152	planktonic form	Agilent, 1100 nanoflow system analyzed by Thermo Fisher, LTQ-Orbitrap	30296253	EV - planktonic form	OG6_101932	PF00400	WD domain, G-beta repeat	liquid media
EIF4E	Q9P975	Recognizes and binds the 7-methylguanosine-containing mRNAcap during an early step in the initiation of protein synthesis andfacilitates ribosome binding by inducing the unwinding of the mRNAssecondary structures.	Eukaryotic translation initiation factor 4E	Candida albicans	YLC344	not available	eluted for 120 min at Eksigent, nanoLC 1D Plus analyzed by Thermo Fisher, LTQ XL linear ion trap	26024904	EV isolation and proteomic - strains mutation to evaluate mutations in phospholipid biosynthesis genes	OG6_100627	PF01652	Eukaryotic initiation factor 4E	liquid media
ANB1	O94083	mRNA-binding protein involved in translation elongation. Hasan important function at the level of mRNA turnover, probably actingdownstream of decapping. Involved in actin dynamics and cell cycleprogression, mRNA decay and probably in a pathway involved in stressresponse and maintenance of cell wall integrity. Functions as aregulator of apoptosis (By similarity).	Eukaryotic translation initiation factor 5A	Candida albicans	modified SN152	biofilm and planktonic form	Agilent, 1100 nanoflow system analyzed by Thermo Fisher, LTQ-Orbitrap	30296253	Planktonic and GO:0044010	OG6_100628	PF01287	Eukaryotic elongation factor 5A hypusine, DNA-binding OB fold	liquid media
TIF6	Q59L13	Binds to the 60S ribosomal subunit and prevents itsassociation with the 40S ribosomal subunit to form the 80S initiationcomplex in the cytoplasm. Is also involved in ribosome biogenesis.Associates with pre-60S subunits in the nucleus and is involved in itsnuclear export.	Eukaryotic translation initiation factor 6	Candida albicans	modified SN152	planktonic form	Agilent, 1100 nanoflow system analyzed by Thermo Fisher, LTQ-Orbitrap	30296253	EV - planktonic form	OG6_101255	PF01912	eIF-6 family	liquid media
GCD6	P87163	Subunit of the guanine nucleotide exchange factor for eIF-2	Translation initiation factor eIF-2B subunit epsilon	Candida albicans	modified SN152	only when biofilm	Agilent, 1100 nanoflow system analyzed by Thermo Fisher, LTQ-Orbitrap	30296253	GO:0044010	OG6_101778	PF00132	Bacterial transferase hexapeptide (six repeats)	liquid media
SUI1	Q59LQ6	not available	Translation initiation factor eIF1	Candida albicans	modified SN152	only when biofilm	Agilent, 1100 nanoflow system analyzed by Thermo Fisher, LTQ-Orbitrap	30296253	GO:0044010	OG6_100635	PF01253	Translation initiation factor SUI1	liquid media
SUI2	Q5AAU7	not available	Translation initiation factor eIF2 subunit alpha	Candida albicans	YLC344	not available	eluted for 120 min at Eksigent, nanoLC 1D Plus analyzed by Thermo Fisher, LTQ XL linear ion trap	26024904	EV isolation and proteomic - strains mutation to evaluate mutations in phospholipid biosynthesis genes	OG6_101220	PF07541	Eukaryotic translation initiation factor 2 alpha subunit	liquid media
SUI3	A0A1D8PRJ6	not available	Translation initiation factor eIF2 subunit beta	Candida albicans	YLC344	not available	eluted for 120 min at Eksigent, nanoLC 1D Plus analyzed by Thermo Fisher, LTQ XL linear ion trap	26024904	EV isolation and proteomic - strains mutation to evaluate mutations in phospholipid biosynthesis genes	OG6_101265	PF01873	Domain found in IF2B/IF5	liquid media
GCD11	Q5AGF6	not available	Translation initiation factor eIF2 subunit gamma	Candida albicans	YLC344	not available	eluted for 120 min at Eksigent, nanoLC 1D Plus analyzed by Thermo Fisher, LTQ XL linear ion trap	26024904	EV isolation and proteomic - strains mutation to evaluate mutations in phospholipid biosynthesis genes	OG6_101121	PF00009	Elongation factor Tu GTP binding domain	liquid media
TIF4631	A0A1D8PI73	not available	Translation initiation factor eIF4G	Candida albicans	modified SN152	biofilm and planktonic form	Agilent, 1100 nanoflow system analyzed by Thermo Fisher, LTQ-Orbitrap	30296253	Planktonic and GO:0044010	OG6_111107	PF02854	MIF4G domain	liquid media
TIF5	A0A1D8PNF5	not available	Translation initiation factor eIF5	Candida albicans	YLC344	not available	eluted for 120 min at Eksigent, nanoLC 1D Plus analyzed by Thermo Fisher, LTQ XL linear ion trap	26024904	EV isolation and proteomic - strains mutation to evaluate mutations in phospholipid biosynthesis genes	OG6_101859	PF01873	Domain found in IF2B/IF5	liquid media
FUN12	Q5A782	not available	Translation initiation factor eIF5B	Candida albicans	modified SN152	planktonic form	Agilent, 1100 nanoflow system analyzed by Thermo Fisher, LTQ-Orbitrap	30296253	EV - planktonic form	OG6_101241	PF03144	Elongation factor Tu domain 2	liquid media
orf19.2920	Q5A199	Involved in translation.	Translation machinery-associated protein 20	Candida albicans	modified SN152	planktonic form	Agilent, 1100 nanoflow system analyzed by Thermo Fisher, LTQ-Orbitrap	30296253	EV - planktonic form	OG6_101211	PF01472	PUA domain	liquid media
ERF1	Q59ZH8	not available	Translation termination factor eRF1	Candida albicans	YLC337	not available	eluted for 120 min at Eksigent, nanoLC 1D Plus analyzed by Thermo Fisher, LTQ XL linear ion trap	26024904	EV isolation and proteomic - strains mutation to evaluate mutations in phospholipid biosynthesis genes	OG6_100994	PF03464	eRF1 domain 2	liquid media
SUP35	Q59YE8	not available	Translation termination factor GTPase eRF3	Candida albicans	YLC344	not available	eluted for 120 min at Eksigent, nanoLC 1D Plus analyzed by Thermo Fisher, LTQ XL linear ion trap	26024904	EV isolation and proteomic - strains mutation to evaluate mutations in phospholipid biosynthesis genes	OG6_101550	PF03143	Elongation factor Tu C-terminal domain	liquid media
CAWG_00588	C4YDJ3	This protein promotes the GTP-dependent binding of aminoacyl-tRNA to the A-site of ribosomes during protein biosynthesis	Elongation factor 1-alpha	Candida albicans	strain 11 isolated from - male patient of Institute of Hematology Arthur Siqueira Cavalcanti	not available	Eksigent, nanoLC 1D Plus analyzed by Thermo Fisher, LTQ XL/EDT linear ion trap	25287304	EV isolation and proteomic	OG6_100227	PF00009	Elongation factor Tu GTP binding domain	liquid media
TEF1	P0CY35	This protein promotes the GTP-dependent binding of aminoacyl-tRNA to the A-site of ribosomes during protein biosynthesis	Elongation factor 1-alpha 1	Candida albicans	strain 11 isolated from - male patient of Institute of Hematology Arthur Siqueira Cavalcanti	not available	Eksigent, nanoLC 1D Plus analyzed by Thermo Fisher, LTQ XL/EDT linear ion trap	25287304	EV isolation and proteomic	OG6_100227	PF00009	Elongation factor Tu GTP binding domain	liquid media
TEF2	Q59QD6	This protein promotes the GTP-dependent binding of aminoacyl-tRNA to the A-site of ribosomes during protein biosynthesis	Elongation factor 1-alpha 2	Candida albicans	strain 11 isolated from - male patient of Institute of Hematology Arthur Siqueira Cavalcanti	not available	Eksigent, nanoLC 1D Plus analyzed by Thermo Fisher, LTQ XL/EDT linear ion trap	25287304	EV isolation and proteomic	not available	not available	not available	liquid media
EFT2	C4YJQ8	Catalyzes the GTP-dependent ribosomal translocation stepduring translation elongation. During this step, the ribosome changesfrom the pre-translocational (PRE) to the post-translocational (POST)state as the newly formed A-site-bound peptidyl-tRNA and P-site-bounddeacylated tRNA move to the P and E sites, respectively. Catalyzes thecoordinated movement of the two tRNA molecules, the mRNA andconfor…	Elongation factor 2	Candida albicans	strain 11 isolated from - male patient of Institute of Hematology Arthur Siqueira Cavalcanti	not available	Eksigent, nanoLC 1D Plus analyzed by Thermo Fisher, LTQ XL/EDT linear ion trap	25287304	EV isolation and proteomic	not available	not available	not available	liquid media
EFT2	Q5A0M4	Catalyzes the GTP-dependent ribosomal translocation stepduring translation elongation. During this step, the ribosome changesfrom the pre-translocational (PRE) to the post-translocational (POST)state as the newly formed A-site-bound peptidyl-tRNA and P-site-bounddeacylated tRNA move to the P and E sites, respectively. Catalyzes thecoordinated movement of the two tRNA molecules, the mRNA andconfor…	Elongation factor 2	Candida albicans	strain 11 isolated from - male patient of Institute of Hematology Arthur Siqueira Cavalcanti	not available	Eksigent, nanoLC 1D Plus analyzed by Thermo Fisher, LTQ XL/EDT linear ion trap	25287304	EV isolation and proteomic	OG6_100212	PF00679	Elongation factor G C-terminus	liquid media
CEF3	P25997	The main role of EF-3 may be to transduce nucleosidetriphosphate energy into mechanical energy for translocation duringtranslation. EF-3 stimulates EF-1-alpha-dependent binding of aminoacyl-tRNA to the ribosome	Elongation factor 3	Candida albicans	SC5314	not available	eluted for 120 min at Eksigent, nanoLC 1D Plus analyzed by Thermo Fisher, LTQ XL linear ion trap	26024904	EV isolation and proteomic - strains mutation to evaluate mutations in phospholipid biosynthesis genes	OG6_105271	PF00005	ABC transporter	liquid media
MEF1	Q5AL45	Mitochondrial GTPase that catalyzes the GTP-dependentribosomal translocation step during translation elongation. During thisstep, the ribosome changes from the pre-translocational (PRE) to thepost-translocational (POST) state as the newly formed A-site-boundpeptidyl-tRNA and P-site-bound deacylated tRNA move to the P and Esites, respectively. Catalyzes the coordinated movement of the two tRNAmole…	Elongation factor G, mitochondrial	Candida albicans	modified SN152	planktonic form	Agilent, 1100 nanoflow system analyzed by Thermo Fisher, LTQ-Orbitrap	30296253	EV - planktonic form	OG6_100770	PF00009	Elongation factor Tu GTP binding domain	liquid media
TUF1	Q5ABC3	This protein promotes the GTP-dependent binding of aminoacyl-tRNA to the A-site of ribosomes during protein biosynthesis	Elongation factor Tu	Candida albicans	modified SN152	planktonic form	Agilent, 1100 nanoflow system analyzed by Thermo Fisher, LTQ-Orbitrap	30296253	EV - planktonic form	OG6_100780	PF00009	Elongation factor Tu GTP binding domain	liquid media
ECE1	Q07730	[Candidalysin ECE1-III]: Acts as a cytolytic pepdide toxinthat directly damages host epithelial membranes, triggers a dangerresponse signaling pathway and activates epithelial immunity(PubMed:27027296). Probably acts similarly to cationic antimicrobialpeptide toxins, inducing lesions after binding to target cell membranesand causing an inward current associated with calcium influx(PubMed:27027296…	Extent of cell elongation protein 1	Candida albicans	modified SN152	biofilm and planktonic form	Agilent, 1100 nanoflow system analyzed by Thermo Fisher, LTQ-Orbitrap	30296253	Planktonic and GO:0044010	OG6r1_115158	not available	not available	liquid media
tef1	Q0ZID4	not available	GTPase cytoplasmic elongation factor 1 alpha	Candida albicans	strain 11 isolated from - male patient of Institute of Hematology Arthur Siqueira Cavalcanti	not available	Eksigent, nanoLC 1D Plus analyzed by Thermo Fisher, LTQ XL/EDT linear ion trap	25287304	EV isolation and proteomic	not available	not available	not available	liquid media
SPT5	Q5ALX3	The SPT4-SPT5 complex mediates both activation and inhibitionof transcription elongation, and plays a role in pre-mRNA processing.This complex seems to be important for the stability of the RNApolymerase II elongation machinery on the chromatin template but notfor the inherent ability of this machinery to translocate down the gene(By similarity).	Transcription elongation factor SPT5	Candida albicans	modified SN152	planktonic form	Agilent, 1100 nanoflow system analyzed by Thermo Fisher, LTQ-Orbitrap	30296253	EV - planktonic form	OG6_101219	PF03439	Early transcription elongation factor of RNA pol II, NGN section	liquid media
SPT6	Q3MNT0	Plays a role in maintenance of chromatin structure during RNApolymerase II transcription elongation thereby repressing transcriptioninitiation from cryptic promoters. Mediates the reassembly ofnucleosomes onto the promoters of at least a selected set of genesduring repression	Transcription elongation factor SPT6	Candida albicans	modified SN152	biofilm and planktonic form	Agilent, 1100 nanoflow system analyzed by Thermo Fisher, LTQ-Orbitrap	30296253	Planktonic and GO:0044010	OG6_102925	PF14878	not available	liquid media
EFB1	A0A1D8PM35	not available	Translation elongation factor 1 subunit beta	Candida albicans	SC5314	not available	eluted for 120 min at Eksigent, nanoLC 1D Plus analyzed by Thermo Fisher, LTQ XL linear ion trap	26024904	EV isolation and proteomic - strains mutation to evaluate mutations in phospholipid biosynthesis genes	OG6_101695	PF10587	Eukaryotic elongation factor 1 beta central acidic region	liquid media
CAM1	A0A1D8PKC3	not available	Translation elongation factor EF1B gamma	Candida albicans	SC5314	not available	eluted for 120 min at Eksigent, nanoLC 1D Plus analyzed by Thermo Fisher, LTQ XL linear ion trap	26024904	EV isolation and proteomic - strains mutation to evaluate mutations in phospholipid biosynthesis genes	OG6_101050	PF00043	Glutathione S-transferase, C-terminal domain	liquid media
NAM7	Q5A507	not available	ATP-dependent RNA helicase	Candida albicans	modified SN152	planktonic form	Agilent, 1100 nanoflow system analyzed by Thermo Fisher, LTQ-Orbitrap	30296253	EV - planktonic form	OG6_101981	PF13087	AAA domain	liquid media
SUB2	A0A1D8PKZ3	not available	ATP-dependent RNA helicase	Candida albicans	modified SN152	biofilm and planktonic form	Agilent, 1100 nanoflow system analyzed by Thermo Fisher, LTQ-Orbitrap	30296253	Planktonic and GO:0044010	OG6_101150	PF00271	Helicase conserved C-terminal domain	liquid media
DBP2	Q59LU0	ATP-dependent RNA helicase involved nonsense-mediated mRNAdecay and ribosome biogenesis through rRNA processing.	ATP-dependent RNA helicase DBP2	Candida albicans	modified SN152	planktonic form	Agilent, 1100 nanoflow system analyzed by Thermo Fisher, LTQ-Orbitrap	30296253	EV - planktonic form	OG6_100364	PF00271	Helicase conserved C-terminal domain	liquid media
DBP5	Q5AJD0	ATP-dependent RNA helicase associated with the nuclear porecomplex and essential for mRNA export from the nucleus. May participatein a terminal step of mRNA export through the removal of proteins thataccompany mRNA through the nucleopore complex. May also be involved inearly transcription (By similarity).	ATP-dependent RNA helicase DBP5	Candida albicans	modified SN152	planktonic form	Agilent, 1100 nanoflow system analyzed by Thermo Fisher, LTQ-Orbitrap	30296253	EV - planktonic form	OG6_101341	PF00270	DEAD/DEAH box helicase	liquid media
DED1	Q5A4E2	ATP-binding RNA helicase involved in translation initiation.Remodels RNA in response to ADP and ATP concentrations by facilitatingdisruption, but also formation of RNA duplexes (By similarity)	ATP-dependent RNA helicase DED1	Candida albicans	modified SN152	planktonic form	Agilent, 1100 nanoflow system analyzed by Thermo Fisher, LTQ-Orbitrap	30296253	EV - planktonic form	OG6_100461	PF00270	DEAD/DEAH box helicase	liquid media
DHH1	Q5AAW3	ATP-dependent RNA helicase involved in mRNA turnover, andmore specifically in mRNA decapping. Is involved in G1/S DNA-damagecheckpoint recovery, probably through the regulation of thetranslational status of a subset of mRNAs. May also have a role intranslation and mRNA nuclear export (By similarity).	ATP-dependent RNA helicase DHH1	Candida albicans	modified SN152	biofilm and planktonic form	Agilent, 1100 nanoflow system analyzed by Thermo Fisher, LTQ-Orbitrap	30296253	Planktonic and GO:0044010	OG6_101887	PF00270	DEAD/DEAH box helicase	liquid media
TIF	P87206	ATP-dependent RNA helicase which is a subunit of the eIF4Fcomplex involved in cap recognition and is required for mRNA binding toribosome. In the current model of translation initiation, eIF4A unwindsRNA secondary structures in the 5'-UTR of mRNAs which is necessary toallow efficient binding of the small ribosomal subunit, and subsequentscanning for the initiator codon (By similarity).	ATP-dependent RNA helicase eIF4A	Candida albicans	SC5314	not available	eluted for 120 min at Eksigent, nanoLC 1D Plus analyzed by Thermo Fisher, LTQ XL linear ion trap	26024904	EV isolation and proteomic - strains mutation to evaluate mutations in phospholipid biosynthesis genes	OG6_101294	PF00271	Helicase conserved C-terminal domain	liquid media
CLU1	Q59MA9	mRNA-binding protein involved in proper cytoplasmicdistribution of mitochondria.	Clustered mitochondria protein homolog	Candida albicans	modified SN152	planktonic form	Agilent, 1100 nanoflow system analyzed by Thermo Fisher, LTQ-Orbitrap	30296253	EV - planktonic form	OG6_102505	PF12807	Translation initiation factor eIF3 subunit 135	liquid media
orf19.3103	A0A1D8PMS1	DNA-dependent RNA polymerase catalyzes the transcription ofDNA into RNA using the four ribonucleoside triphosphates as substrates	DNA-directed RNA polymerase subunit	Candida albicans	modified SN152	planktonic form	Agilent, 1100 nanoflow system analyzed by Thermo Fisher, LTQ-Orbitrap	30296253	EV - planktonic form	OG6_100210	PF04998	RNA polymerase Rpb1, domain 5	liquid media
RPA135	A0A1D8PQM4	DNA-dependent RNA polymerase catalyzes the transcription ofDNA into RNA using the four ribonucleoside triphosphates as substrates	DNA-directed RNA polymerase subunit beta	Candida albicans	modified SN152	only when biofilm	Agilent, 1100 nanoflow system analyzed by Thermo Fisher, LTQ-Orbitrap	30296253	GO:0044010	OG6_102249	PF04561	RNA polymerase Rpb2, domain 2	liquid media
RPB8	Q59MZ8	DNA-dependent RNA polymerase catalyzes the transcription ofDNA into RNA using the four ribonucleoside triphosphates as substrates.Common component of RNA polymerases I, II and III which synthesizeribosomal RNA precursors, mRNA precursors and many functional non-coding RNAs, and small RNAs, such as 5S rRNA and tRNAs, respectively	DNA-directed RNA polymerases I, II, and III subunit RPABC3	Candida albicans	modified SN152	only when biofilm	Agilent, 1100 nanoflow system analyzed by Thermo Fisher, LTQ-Orbitrap	30296253	GO:0044010	OG6_102056	PF03870	RNA polymerase Rpb8	liquid media
MEX67	P84149	Involved in the export of mRNA from the nucleus to thecytoplasm.	mRNA export factor MEX67	Candida albicans	modified SN152	only when biofilm	Agilent, 1100 nanoflow system analyzed by Thermo Fisher, LTQ-Orbitrap	30296253	GO:0044010	OG6_102057	PF03943	TAP C-terminal domain	liquid media
orf19.4340.1	A0A1D8PNM3	not available	mRNA splicing protein	Candida albicans	modified SN152	only when biofilm	Agilent, 1100 nanoflow system analyzed by Thermo Fisher, LTQ-Orbitrap	30296253	GO:0044010	OG6_102196	PF01423	LSM domain	liquid media
PUF3	A0A1D8PMA5	not available	mRNA-binding protein	Candida albicans	modified SN152	only when biofilm	Agilent, 1100 nanoflow system analyzed by Thermo Fisher, LTQ-Orbitrap	30296253	GO:0044010	OG6_100436	PF00806	Pumilio-family RNA binding repeat	liquid media
PAB1	Q5AI15	Binds the poly(A) tail of mRNA. Appears to be an importantmediator of the multiple roles of the poly(A) tail in mRNA biogenesis,stability and translation. In the nucleus, involved in both mRNAcleavage and polyadenylation. Is also required for efficient mRNAexport to the cytoplasm. Acts in concert with a poly(A)-specificnuclease (PAN) to affect poly(A) tail shortening, which may occurconcomitantly…	Polyadenylate-binding protein, cytoplasmic and nuclear	Candida albicans	modified SN152	planktonic form	Agilent, 1100 nanoflow system analyzed by Thermo Fisher, LTQ-Orbitrap	30296253	EV - planktonic form	OG6_100425	PF00076	RNA recognition motif. (a.k.a. RRM, RBD, or RNP domain)	liquid media
NAT10	Q5A6P2	RNA cytidine acetyltransferase with specificity toward both18S rRNA and tRNAs. Catalyzes the formation of N(4)-acetylcytidine(ac4C) in 18S rRNA. Required for early nucleolar cleavages of precursorrRNA at sites A0, A1 and A2 during 18S rRNA synthesis. Catalyzes theformation of ac4C in serine and leucine tRNAs. Requires the tRNA-binding adapter protein TAN1 for full tRNA acetyltransferase activityb…	RNA cytidine acetyltransferase	Candida albicans	modified SN152	planktonic form	Agilent, 1100 nanoflow system analyzed by Thermo Fisher, LTQ-Orbitrap	30296253	EV - planktonic form	OG6_101162	PF08351	Domain of unknown function (DUF1726)	liquid media
GLE2	A0A1D8PQE5	not available	RNA export factor	Candida albicans	YLC337	not available	eluted for 120 min at Eksigent, nanoLC 1D Plus analyzed by Thermo Fisher, LTQ XL linear ion trap	26024904	EV isolation and proteomic - strains mutation to evaluate mutations in phospholipid biosynthesis genes	OG6_101883	PF00400	WD domain, G-beta repeat	liquid media
orf19.5917.3	A0A1D8PK11	not available	RNA-binding protein	Candida albicans	modified SN152	biofilm and planktonic form	Agilent, 1100 nanoflow system analyzed by Thermo Fisher, LTQ-Orbitrap	30296253	Planktonic and GO:0044010	OG6_101458	PF00076	RNA recognition motif. (a.k.a. RRM, RBD, or RNP domain)	liquid media
orf19.3932	Q5AK88	not available	RRM domain-containing protein	Candida albicans	modified SN152	biofilm and planktonic form	Agilent, 1100 nanoflow system analyzed by Thermo Fisher, LTQ-Orbitrap	30296253	Planktonic and GO:0044010	OG6_107112	PF00076	RNA recognition motif. (a.k.a. RRM, RBD, or RNP domain)	liquid media
NOP1	Q5A0V9	not available	rRNA methyltransferase	Candida albicans	modified SN152	planktonic form	Agilent, 1100 nanoflow system analyzed by Thermo Fisher, LTQ-Orbitrap	30296253	EV - planktonic form	OG6_100868	PF01269	Fibrillarin	liquid media
ALA1	Q5A8K2	Catalyzes the attachment of alanine to tRNA(Ala) in a two-step reaction: alanine is first activated by ATP to form Ala-AMP andthen transferred to the acceptor end of tRNA(Ala). Also editsincorrectly charged tRNA(Ala) via its editing domain	Alanine--tRNA ligase	Candida albicans	modified SN152	planktonic form	Agilent, 1100 nanoflow system analyzed by Thermo Fisher, LTQ-Orbitrap	30296253	EV - planktonic form	OG6_100414	PF07973	Threonyl and Alanyl tRNA synthetase second additional domain	liquid media
ARC1	A0A1D8PSC8	not available	Arc1p	Candida albicans	modified SN152	planktonic form	Agilent, 1100 nanoflow system analyzed by Thermo Fisher, LTQ-Orbitrap	30296253	EV - planktonic form	OG6_100893	PF01588	Putative tRNA binding domain	liquid media
orf19.3341	A0A1D8PCI5	not available	Arginine--tRNA ligase	Candida albicans	modified SN152	biofilm and planktonic form	Agilent, 1100 nanoflow system analyzed by Thermo Fisher, LTQ-Orbitrap	30296253	Planktonic and GO:0044010	OG6_100350	PF00750	tRNA synthetases class I (R)	liquid media
DED81	Q59R18	not available	Asparagine--tRNA ligase	Candida albicans	modified SN152	biofilm and planktonic form	Agilent, 1100 nanoflow system analyzed by Thermo Fisher, LTQ-Orbitrap	30296253	Planktonic and GO:0044010	OG6_103052	PF00152	tRNA synthetases class II (D, K and N)	liquid media
DPS1-1	Q59UF7	not available	Aspartate--tRNA ligase	Candida albicans	modified SN152	biofilm and planktonic form	Agilent, 1100 nanoflow system analyzed by Thermo Fisher, LTQ-Orbitrap	30296253	Planktonic and GO:0044010	OG6_100778	PF00152	tRNA synthetases class II (D, K and N)	liquid media
orf19.4931	Q5AL46	not available	Cysteine--tRNA ligase	Candida albicans	modified SN152	planktonic form	Agilent, 1100 nanoflow system analyzed by Thermo Fisher, LTQ-Orbitrap	30296253	EV - planktonic form	OG6_100332	PF01406	tRNA synthetases class I (C) catalytic domain	liquid media
LOS1	Q5A0E2	tRNA nucleus export receptor which facilitates tRNAtranslocation across the nuclear pore complex. Involved in pre-tRNAsplicing, probably by affecting the interaction of pre-tRNA withsplicing endonuclease (By similarity).	Exportin-T	Candida albicans	modified SN152	only when biofilm	Agilent, 1100 nanoflow system analyzed by Thermo Fisher, LTQ-Orbitrap	30296253	GO:0044010	OG6_103085	PF08389	Exportin 1-like protein	liquid media
GUS1	A0A1D8PQL8	not available	Glutamate--tRNA ligase	Candida albicans	modified SN152	biofilm and planktonic form	Agilent, 1100 nanoflow system analyzed by Thermo Fisher, LTQ-Orbitrap	30296253	Planktonic and GO:0044010	OG6_103886	PF03950	tRNA synthetases class I (E and Q), anti-codon binding domain	liquid media
GLN4	A0A1D8PQM9	not available	Glutamine--tRNA ligase	Candida albicans	modified SN152	planktonic form	Agilent, 1100 nanoflow system analyzed by Thermo Fisher, LTQ-Orbitrap	30296253	EV - planktonic form	OG6_101072	PF00749	tRNA synthetases class I (E and Q), catalytic domain	liquid media
GRS1	Q5A2A5	not available	Glycine--tRNA ligase	Candida albicans	modified SN152	planktonic form	Agilent, 1100 nanoflow system analyzed by Thermo Fisher, LTQ-Orbitrap	30296253	EV - planktonic form	OG6_100673	PF03129	Anticodon binding domain	liquid media
HTS1	Q5AJX0	not available	Histidine--tRNA ligase	Candida albicans	modified SN152	planktonic form	Agilent, 1100 nanoflow system analyzed by Thermo Fisher, LTQ-Orbitrap	30296253	EV - planktonic form	OG6_100351	PF13393	Histidyl-tRNA synthetase	liquid media
ILS1	Q59RI1	not available	Isoleucine--tRNA ligase	Candida albicans	modified SN152	biofilm and planktonic form	Agilent, 1100 nanoflow system analyzed by Thermo Fisher, LTQ-Orbitrap	30296253	Planktonic and GO:0044010	OG6_100811	PF00133	tRNA synthetases class I (I, L, M and V)	liquid media
CDC60	A0A1D8PS12	not available	Leucine--tRNA ligase	Candida albicans	modified SN152	planktonic form	Agilent, 1100 nanoflow system analyzed by Thermo Fisher, LTQ-Orbitrap	30296253	EV - planktonic form	OG6_101014	PF00133	tRNA synthetases class I (I, L, M and V)	liquid media
KRS1	Q5ADU2	not available	Lysine--tRNA ligase	Candida albicans	modified SN152	planktonic form	Agilent, 1100 nanoflow system analyzed by Thermo Fisher, LTQ-Orbitrap	30296253	EV - planktonic form	OG6_100559	PF00152	tRNA synthetases class II (D, K and N)	liquid media
MES1	A0A1D8PP21	not available	Methionine--tRNA ligase	Candida albicans	modified SN152	biofilm and planktonic form	Agilent, 1100 nanoflow system analyzed by Thermo Fisher, LTQ-Orbitrap	30296253	Planktonic and GO:0044010	OG6_101454	PF09334	tRNA synthetases class I (M)	liquid media
FRS2	A0A1D8PCT4	not available	Phenylalanine--tRNA ligase subunit alpha	Candida albicans	modified SN152	planktonic form	Agilent, 1100 nanoflow system analyzed by Thermo Fisher, LTQ-Orbitrap	30296253	EV - planktonic form	OG6_100669	PF01409	tRNA synthetases class II core domain (F)	liquid media
FRS1	A0A1D8PS16	not available	Phenylalanine--tRNA ligase subunit beta	Candida albicans	modified SN152	planktonic form	Agilent, 1100 nanoflow system analyzed by Thermo Fisher, LTQ-Orbitrap	30296253	EV - planktonic form	OG6_101233	PF03483	B3/4 domain	liquid media
orf19.6701	Q59R20	not available	Proline--tRNA ligase	Candida albicans	modified SN152	biofilm and planktonic form	Agilent, 1100 nanoflow system analyzed by Thermo Fisher, LTQ-Orbitrap	30296253	Planktonic and GO:0044010	OG6_100749	PF00587	tRNA synthetase class II core domain (G, H, P, S and T)	liquid media
SES1	Q9HGT6	Catalyzes the attachment of serine to tRNA(Ser). Is alsoprobably able to aminoacylate tRNA(Sec) with serine, to form themisacylated tRNA L-seryl-tRNA(Sec), which will be further convertedinto selenocysteinyl-tRNA(Sec).	Serine--tRNA ligase, cytoplasmic	Candida albicans	modified SN152	planktonic form	Agilent, 1100 nanoflow system analyzed by Thermo Fisher, LTQ-Orbitrap	30296253	EV - planktonic form	OG6_100275	PF00587	tRNA synthetase class II core domain (G, H, P, S and T)	liquid media
THS1	A0A1D8PMV9	not available	Threonine--tRNA ligase	Candida albicans	YLC280	not available	eluted for 120 min at Eksigent, nanoLC 1D Plus analyzed by Thermo Fisher, LTQ XL linear ion trap	26024904	EV isolation and proteomic - strains mutation to evaluate mutations in phospholipid biosynthesis genes	OG6_100294	PF00587	tRNA synthetase class II core domain (G, H, P, S and T)	liquid media
WRS1	Q5A3P4	not available	Tryptophan--tRNA ligase	Candida albicans	modified SN152	planktonic form	Agilent, 1100 nanoflow system analyzed by Thermo Fisher, LTQ-Orbitrap	30296253	EV - planktonic form	OG6_101168	PF00579	tRNA synthetases class I (W and Y)	liquid media
TYS1	Q5AFB3	not available	Tyrosine--tRNA ligase	Candida albicans	YLC280	not available	eluted for 120 min at Eksigent, nanoLC 1D Plus analyzed by Thermo Fisher, LTQ XL linear ion trap	26024904	EV isolation and proteomic - strains mutation to evaluate mutations in phospholipid biosynthesis genes	OG6_101224	PF00579	tRNA synthetases class I (W and Y)	liquid media
VAS1	A0A1D8PHR0	not available	Valine--tRNA ligase	Candida albicans	YLC344	not available	eluted for 120 min at Eksigent, nanoLC 1D Plus analyzed by Thermo Fisher, LTQ XL linear ion trap	26024904	EV isolation and proteomic - strains mutation to evaluate mutations in phospholipid biosynthesis genes	OG6_100292	PF00133	tRNA synthetases class I (I, L, M and V)	liquid media
SNU13	Q5ANL6	Common component of the spliceosome and rRNA processingmachinery. In association with the spliceosomal U4/U6.U5 tri-snRNPparticle, required for splicing of pre-mRNA. In association with boxC/D snoRNPs, required for processing of pre-ribosomal RNA (rRNA) andsite-specific 2'-O-methylation of substrate RNAs. Essential for theaccumulation and stability of U4 snRNA, U6 snRNA, and box C/D snoRNAs(By si…	13 kDa ribonucleoprotein-associated protein	Candida albicans	modified SN152	planktonic form	Agilent, 1100 nanoflow system analyzed by Thermo Fisher, LTQ-Orbitrap	30296253	EV - planktonic form	OG6_101116	PF01248	Ribosomal protein L7Ae/L30e/S12e/Gadd45 family	liquid media
CBF5	O43101	Catalytic subunit of H/ACA small nucleolar ribonucleoprotein(H/ACA snoRNP) complex, which catalyzes pseudouridylation of rRNA. Thisinvolves the isomerization of uridine such that the ribose issubsequently attached to C5, instead of the normal N1. Pseudouridine('psi') residues may serve to stabilize the conformation of rRNAs andplay a central role in ribosomal RNA processing. The H/ACA snoRNPcompl…	H/ACA ribonucleoprotein complex subunit CBF5	Candida albicans	modified SN152	planktonic form	Agilent, 1100 nanoflow system analyzed by Thermo Fisher, LTQ-Orbitrap	30296253	EV - planktonic form	OG6_100327	PF01509	TruB family pseudouridylate synthase (N terminal domain)	liquid media
orf19.1054	A0A1D8PD79	not available	Nucleoporin	Candida albicans	modified SN152	biofilm and planktonic form	Agilent, 1100 nanoflow system analyzed by Thermo Fisher, LTQ-Orbitrap	30296253	Planktonic and GO:0044010	OG6_104324	PF03661	Transmembrane protein 33/Nucleoporin POM33	liquid media
orf19.836.1	A0A1D8PH20	not available	Small nuclear ribonucleoprotein G	Candida albicans	modified SN152	only when biofilm	Agilent, 1100 nanoflow system analyzed by Thermo Fisher, LTQ-Orbitrap	30296253	GO:0044010	OG6_102408	PF01423	LSM domain	liquid media
SIK1	A0A1D8PU46	not available	snoRNP complex protein	Candida albicans	YLC280	not available	eluted for 120 min at Eksigent, nanoLC 1D Plus analyzed by Thermo Fisher, LTQ XL linear ion trap	26024904	EV isolation and proteomic - strains mutation to evaluate mutations in phospholipid biosynthesis genes	OG6_101480	PF08156	NOP5NT (NUC127) domain	liquid media
orf19.6559	A0A1D8PQW6	not available	Transcription factor TFIIIC subunit	Candida albicans	modified SN152	biofilm and planktonic form	Agilent, 1100 nanoflow system analyzed by Thermo Fisher, LTQ-Orbitrap	30296253	Planktonic and GO:0044010	OG6_102745	PF00300	Histidine phosphatase superfamily (branch 1)	liquid media
TUP1	P0CY34	Represses transcription by RNA polymerase II. Represses genesresponsible for initiating filamentous growth such as HWP1, RBT1, RBT2,RBT4, RBT5, RBT7 and WAP1	Transcriptional repressor TUP1	Candida albicans	YLC337	not available	eluted for 120 min at Eksigent, nanoLC 1D Plus analyzed by Thermo Fisher, LTQ XL linear ion trap	26024904	EV isolation and proteomic - strains mutation to evaluate mutations in phospholipid biosynthesis genes	OG6_108387	PF00400	WD domain, G-beta repeat	liquid media
RPS0	O42817	Required for the assembly and/or stability of the 40Sribosomal subunit. Required for the processing of the 20S rRNA-precursor to mature 18S rRNA in a late step of the maturation of 40Sribosomal subunits.	40S ribosomal protein S0	Candida albicans	modified SN152	biofilm and planktonic form	Agilent, 1100 nanoflow system analyzed by Thermo Fisher, LTQ-Orbitrap	30296253	Planktonic and GO:0044010	OG6_100806	PF00318	Ribosomal protein S2	liquid media
RPS1	P40910	not available	40S ribosomal protein S1	Candida albicans	SC5314	not available	eluted for 120 min at Eksigent, nanoLC 1D Plus analyzed by Thermo Fisher, LTQ XL linear ion trap	26024904	EV isolation and proteomic - strains mutation to evaluate mutations in phospholipid biosynthesis genes	OG6_100723	PF01015	Ribosomal S3Ae family	liquid media
RPS12	Q5ADQ6	not available	40S ribosomal protein S12	Candida albicans	modified SN152	biofilm and planktonic form	Agilent, 1100 nanoflow system analyzed by Thermo Fisher, LTQ-Orbitrap	30296253	Planktonic and GO:0044010	OG6_101261	PF01248	Ribosomal protein L7Ae/L30e/S12e/Gadd45 family	liquid media
RPS21B	A0A1D8PCG7	Required for the processing of the 20S rRNA-precursor tomature 18S rRNA in a late step of the maturation of 40S ribosomalsubunits. Has a physiological role leading to 18S rRNA stability	40S ribosomal protein S21	Candida albicans	modified SN152	biofilm and planktonic form	Agilent, 1100 nanoflow system analyzed by Thermo Fisher, LTQ-Orbitrap	30296253	Planktonic and GO:0044010	OG6_101819	PF01249	Ribosomal protein S21e	liquid media
RPS22B	P0CU35	not available	40S ribosomal protein S22-B	Candida albicans	modified SN152	biofilm and planktonic form	Agilent, 1100 nanoflow system analyzed by Thermo Fisher, LTQ-Orbitrap	30296253	Planktonic and GO:0044010	not available	not available	not available	liquid media
RPS24	Q5A7K0	not available	40S ribosomal protein S24	Candida albicans	modified SN152	planktonic form	Agilent, 1100 nanoflow system analyzed by Thermo Fisher, LTQ-Orbitrap	30296253	EV - planktonic form	OG6_100698	PF01282	Ribosomal protein S24e	liquid media
RPS25B	A0A1D8PNQ6	not available	40S ribosomal protein S25	Candida albicans	modified SN152	planktonic form	Agilent, 1100 nanoflow system analyzed by Thermo Fisher, LTQ-Orbitrap	30296253	EV - planktonic form	OG6_100950	PF03297	S25 ribosomal protein	liquid media
RPS26A	Q5ALV6	not available	40S ribosomal protein S26	Candida albicans	modified SN152	planktonic form	Agilent, 1100 nanoflow system analyzed by Thermo Fisher, LTQ-Orbitrap	30296253	EV - planktonic form	OG6_100814	PF01283	Ribosomal protein S26e	liquid media
RPS27	A0A1D8PTI7	not available	40S ribosomal protein S27	Candida albicans	modified SN152	biofilm and planktonic form	Agilent, 1100 nanoflow system analyzed by Thermo Fisher, LTQ-Orbitrap	30296253	Planktonic and GO:0044010	OG6_100584	PF01667	Ribosomal protein S27	liquid media
RPS30	A0A1D8PSK2	not available	40S ribosomal protein S30	Candida albicans	modified SN152	planktonic form	Agilent, 1100 nanoflow system analyzed by Thermo Fisher, LTQ-Orbitrap	30296253	EV - planktonic form	OG6_101018	PF04758	Ribosomal protein S30	liquid media
RPS4A	Q5A5Q8	not available	40S ribosomal protein S4	Candida albicans	modified SN152	biofilm and planktonic form	Agilent, 1100 nanoflow system analyzed by Thermo Fisher, LTQ-Orbitrap	30296253	Planktonic and GO:0044010	OG6_100732	PF00900	Ribosomal family S4e	liquid media
RPS6A	A0A1D8PL99	not available	40S ribosomal protein S6	Candida albicans	modified SN152	planktonic form	Agilent, 1100 nanoflow system analyzed by Thermo Fisher, LTQ-Orbitrap	30296253	EV - planktonic form	OG6_100737	PF01092	Ribosomal protein S6e	liquid media
RPS7A	Q5AJ93	not available	40S ribosomal protein S7	Candida albicans	modified SN152	biofilm and planktonic form	Agilent, 1100 nanoflow system analyzed by Thermo Fisher, LTQ-Orbitrap	30296253	Planktonic and GO:0044010	OG6_101127	PF01251	Ribosomal protein S7e	liquid media
RPS8A	Q59T44	not available	40S ribosomal protein S8	Candida albicans	modified SN152	planktonic form	Agilent, 1100 nanoflow system analyzed by Thermo Fisher, LTQ-Orbitrap	30296253	EV - planktonic form	OG6_100802	PF01201	Ribosomal protein S8e	liquid media
RPP0	A0A1D8PQS0	Component of the ribosome, a large ribonucleoprotein complexresponsible for the synthesis of proteins in the cell. The smallribosomal subunit (SSU) binds messenger RNAs (mRNAs) and translates theencoded message by selecting cognate aminoacyl-transfer RNA (tRNA)molecules. The large subunit (LSU) contains the ribosomal catalyticsite termed the peptidyl transferase center (PTC), which catalyzes thef…	60S acidic ribosomal protein P0	Candida albicans	modified SN152	biofilm and planktonic form	Agilent, 1100 nanoflow system analyzed by Thermo Fisher, LTQ-Orbitrap	30296253	Planktonic and GO:0044010	OG6_100781	PF00428	60s Acidic ribosomal protein	liquid media
RPP1A	Q9HFQ7	Plays an important role in the elongation step of proteinsynthesis.	60S acidic ribosomal protein P1-A	Candida albicans	YLC375	not available	eluted for 120 min at Eksigent, nanoLC 1D Plus analyzed by Thermo Fisher, LTQ XL linear ion trap	26024904	EV isolation and proteomic - strains mutation to evaluate mutations in phospholipid biosynthesis genes	OG6_101037	PF00428	60s Acidic ribosomal protein	liquid media
RPL10A	Q9UVJ4	not available	60S ribosomal protein L10a	Candida albicans	YLC280	not available	eluted for 120 min at Eksigent, nanoLC 1D Plus analyzed by Thermo Fisher, LTQ XL linear ion trap	26024904	EV isolation and proteomic - strains mutation to evaluate mutations in phospholipid biosynthesis genes	OG6_100869	PF00687	Ribosomal protein L1p/L10e family	liquid media
RPL13	O59931	not available	60S ribosomal protein L13	Candida albicans	modified SN152	biofilm and planktonic form	Agilent, 1100 nanoflow system analyzed by Thermo Fisher, LTQ-Orbitrap	30296253	Planktonic and GO:0044010	OG6_100961	PF01294	Ribosomal protein L13e	liquid media
RPL20B	A0A1D8PLC9	not available	60S ribosomal protein L20	Candida albicans	modified SN152	planktonic form	Agilent, 1100 nanoflow system analyzed by Thermo Fisher, LTQ-Orbitrap	30296253	EV - planktonic form	OG6_101208	PF01775	Ribosomal proteins 50S-L18Ae/60S-L20/60S-L18A	liquid media
RPL27A	A0A1D8PFG4	not available	60S ribosomal protein L27	Candida albicans	modified SN152	planktonic form	Agilent, 1100 nanoflow system analyzed by Thermo Fisher, LTQ-Orbitrap	30296253	EV - planktonic form	OG6_101266	PF01777	Ribosomal L27e protein family	liquid media
RPL39	A0A1D8PH21	not available	60S ribosomal protein L36	Candida albicans	modified SN152	biofilm and planktonic form	Agilent, 1100 nanoflow system analyzed by Thermo Fisher, LTQ-Orbitrap	30296253	Planktonic and GO:0044010	OG6_101322	PF01158	Ribosomal protein L36e	liquid media
CAWG_05530	C4YTN5	not available	60S ribosomal protein L5	Candida albicans	strain 11 isolated from - male patient of Institute of Hematology Arthur Siqueira Cavalcanti	not available	Eksigent, nanoLC 1D Plus analyzed by Thermo Fisher, LTQ XL/EDT linear ion trap	25287304	EV isolation and proteomic	OG6_100789	PF14204	Ribosomal L18 C-terminal region	liquid media
RPL6	A0A1D8PCX8	not available	60S ribosomal protein L6	Candida albicans	modified SN152	biofilm and planktonic form	Agilent, 1100 nanoflow system analyzed by Thermo Fisher, LTQ-Orbitrap	30296253	Planktonic and GO:0044010	OG6_101188	PF01159	Ribosomal protein L6e	liquid media
RLI1	Q5AI20	not available	Fe-S cluster-binding ribosome biosynthesis protein	Candida albicans	modified SN152	planktonic form	Agilent, 1100 nanoflow system analyzed by Thermo Fisher, LTQ-Orbitrap	30296253	EV - planktonic form	OG6_101314	PF00005	ABC transporter	liquid media
orf19.3480	A0A1D8PPW1	not available	Mitochondrial 37S ribosomal protein RSM23	Candida albicans	modified SN152	planktonic form	Agilent, 1100 nanoflow system analyzed by Thermo Fisher, LTQ-Orbitrap	30296253	EV - planktonic form	OG6_104079	PF10236	Mitochondrial ribosomal death-associated protein 3	liquid media
orf19.688	A0A1D8PPR6	not available	Mitochondrial 37S ribosomal protein YmS18	Candida albicans	modified SN152	planktonic form	Agilent, 1100 nanoflow system analyzed by Thermo Fisher, LTQ-Orbitrap	30296253	EV - planktonic form	OG6_119305	not available	not available	liquid media
RPS10	A0A1D8PI15	not available	Ribosomal 40S subunit protein S10A	Candida albicans	modified SN152	biofilm and planktonic form	Agilent, 1100 nanoflow system analyzed by Thermo Fisher, LTQ-Orbitrap	30296253	Planktonic and GO:0044010	OG6_101133	PF03501	Plectin/S10 domain	liquid media
orf19.4149.1	A0A1D8PN83	not available	Ribosomal 40S subunit protein S11A	Candida albicans	modified SN152	biofilm and planktonic form	Agilent, 1100 nanoflow system analyzed by Thermo Fisher, LTQ-Orbitrap	30296253	Planktonic and GO:0044010	OG6_100208	PF00366	Ribosomal protein S17	liquid media
RPS13	A0A1D8PPE0	not available	Ribosomal 40S subunit protein S13	Candida albicans	YLC280	not available	eluted for 120 min at Eksigent, nanoLC 1D Plus analyzed by Thermo Fisher, LTQ XL linear ion trap	26024904	EV isolation and proteomic - strains mutation to evaluate mutations in phospholipid biosynthesis genes	OG6_100971	PF08069	Ribosomal S13/S15 N-terminal domain	liquid media
RPS14B	A0A1D8PDT3	not available	Ribosomal 40S subunit protein S14B	Candida albicans	YLC280	not available	eluted for 120 min at Eksigent, nanoLC 1D Plus analyzed by Thermo Fisher, LTQ XL linear ion trap	26024904	EV isolation and proteomic - strains mutation to evaluate mutations in phospholipid biosynthesis genes	OG6_100266	PF00411	Ribosomal protein S11	liquid media
RPS15	A0A1D8PK22	not available	Ribosomal 40S subunit protein S15	Candida albicans	YLC294	not available	eluted for 120 min at Eksigent, nanoLC 1D Plus analyzed by Thermo Fisher, LTQ XL linear ion trap	26024904	EV isolation and proteomic - strains mutation to evaluate mutations in phospholipid biosynthesis genes	OG6_100373	PF00203	Ribosomal protein S19	liquid media
RPS16A	A0A1D8PCW6	not available	Ribosomal 40S subunit protein S16A	Candida albicans	SC5314	not available	eluted for 120 min at Eksigent, nanoLC 1D Plus analyzed by Thermo Fisher, LTQ XL linear ion trap	26024904	EV isolation and proteomic - strains mutation to evaluate mutations in phospholipid biosynthesis genes	OG6_100841	PF00380	Ribosomal protein S9/S16	liquid media
RPS17B	A0A1D8PEY9	not available	Ribosomal 40S subunit protein S17B	Candida albicans	modified SN152	planktonic form	Agilent, 1100 nanoflow system analyzed by Thermo Fisher, LTQ-Orbitrap	30296253	EV - planktonic form	OG6_100832	PF00833	Ribosomal S17	liquid media
RPS18	A0A1D8PQQ5	not available	Ribosomal 40S subunit protein S18B	Candida albicans	SC5314	not available	eluted for 120 min at Eksigent, nanoLC 1D Plus analyzed by Thermo Fisher, LTQ XL linear ion trap	26024904	EV isolation and proteomic - strains mutation to evaluate mutations in phospholipid biosynthesis genes	OG6_100333	PF00416	Ribosomal protein S13/S18	liquid media
RPS19A	A0A1D8PK61	not available	Ribosomal 40S subunit protein S19A	Candida albicans	YLC294	not available	eluted for 120 min at Eksigent, nanoLC 1D Plus analyzed by Thermo Fisher, LTQ XL linear ion trap	26024904	EV isolation and proteomic - strains mutation to evaluate mutations in phospholipid biosynthesis genes	OG6_100904	PF01090	Ribosomal protein S19e	liquid media
RPS21	Q5A900	not available	Ribosomal 40S subunit protein S2	Candida albicans	SC5314	not available	eluted for 120 min at Eksigent, nanoLC 1D Plus analyzed by Thermo Fisher, LTQ XL linear ion trap	26024904	EV isolation and proteomic - strains mutation to evaluate mutations in phospholipid biosynthesis genes	OG6_100429	PF00333	Ribosomal protein S5, N-terminal domain	liquid media
RPS20	Q5A389	not available	Ribosomal 40S subunit protein S20	Candida albicans	modified SN152	planktonic form	Agilent, 1100 nanoflow system analyzed by Thermo Fisher, LTQ-Orbitrap	30296253	EV - planktonic form	OG6_100367	PF00338	Ribosomal protein S10p/S20e	liquid media
RPS23A	A0A1D8PDU3	not available	Ribosomal 40S subunit protein S23B	Candida albicans	YLC337	not available	eluted for 120 min at Eksigent, nanoLC 1D Plus analyzed by Thermo Fisher, LTQ XL linear ion trap	26024904	EV isolation and proteomic - strains mutation to evaluate mutations in phospholipid biosynthesis genes	OG6_100935	PF00164	Ribosomal protein S12/S23	liquid media
RPS28B	A0A1D8PQN0	not available	Ribosomal 40S subunit protein S28B	Candida albicans	modified SN152	planktonic form	Agilent, 1100 nanoflow system analyzed by Thermo Fisher, LTQ-Orbitrap	30296253	EV - planktonic form	OG6_101185	PF01200	Ribosomal protein S28e	liquid media
RPS3	A0A1D8PSV5	not available	Ribosomal 40S subunit protein S3	Candida albicans	modified SN152	biofilm and planktonic form	Agilent, 1100 nanoflow system analyzed by Thermo Fisher, LTQ-Orbitrap	30296253	Planktonic and GO:0044010	OG6_100514	PF00189	Ribosomal protein S3, C-terminal domain	liquid media
RPS5	Q5AG43	not available	Ribosomal 40S subunit protein S5	Candida albicans	modified SN152	planktonic form	Agilent, 1100 nanoflow system analyzed by Thermo Fisher, LTQ-Orbitrap	30296253	EV - planktonic form	OG6_100920	PF00177	Ribosomal protein S7p/S5e	liquid media
RPS9B	A0A1D8PGY8	not available	Ribosomal 40S subunit protein S9B	Candida albicans	SC5314	not available	eluted for 120 min at Eksigent, nanoLC 1D Plus analyzed by Thermo Fisher, LTQ XL linear ion trap	26024904	EV isolation and proteomic - strains mutation to evaluate mutations in phospholipid biosynthesis genes	OG6_100955	PF01479	S4 domain	liquid media
RPL10	Q5AIB8	not available	Ribosomal 60S subunit protein L10	Candida albicans	modified SN152	planktonic form	Agilent, 1100 nanoflow system analyzed by Thermo Fisher, LTQ-Orbitrap	30296253	EV - planktonic form	OG6_100701	PF00252	Ribosomal protein L16p/L10e	liquid media
RPL11	A0A1D8PHW1	not available	Ribosomal 60S subunit protein L11B	Candida albicans	modified SN152	biofilm and planktonic form	Agilent, 1100 nanoflow system analyzed by Thermo Fisher, LTQ-Orbitrap	30296253	Planktonic and GO:0044010	OG6_100325	PF00673	ribosomal L5P family C-terminus	liquid media
RPL12	Q5AJF7	not available	Ribosomal 60S subunit protein L12A	Candida albicans	modified SN152	biofilm and planktonic form	Agilent, 1100 nanoflow system analyzed by Thermo Fisher, LTQ-Orbitrap	30296253	Planktonic and GO:0044010	OG6_100843	PF00298	Ribosomal protein L11, RNA binding domain	liquid media
RPL14	A0A1D8PFL9	not available	Ribosomal 60S subunit protein L14B	Candida albicans	modified SN152	biofilm and planktonic form	Agilent, 1100 nanoflow system analyzed by Thermo Fisher, LTQ-Orbitrap	30296253	Planktonic and GO:0044010	OG6_100966	PF01929	Ribosomal protein L14	liquid media
RPL16A	Q5AB87	not available	Ribosomal 60S subunit protein L16A	Candida albicans	modified SN152	biofilm and planktonic form	Agilent, 1100 nanoflow system analyzed by Thermo Fisher, LTQ-Orbitrap	30296253	Planktonic and GO:0044010	OG6_100793	PF00572	Ribosomal protein L13	liquid media
RPL17B	Q59TE0	not available	Ribosomal 60S subunit protein L17B	Candida albicans	modified SN152	planktonic form	Agilent, 1100 nanoflow system analyzed by Thermo Fisher, LTQ-Orbitrap	30296253	EV - planktonic form	OG6_100758	PF00237	Ribosomal protein L22p/L17e	liquid media
RPL18	A0A1D8PK43	not available	Ribosomal 60S subunit protein L18A	Candida albicans	YLC280	not available	eluted for 120 min at Eksigent, nanoLC 1D Plus analyzed by Thermo Fisher, LTQ XL linear ion trap	26024904	EV isolation and proteomic - strains mutation to evaluate mutations in phospholipid biosynthesis genes	OG6_100803	PF17135	Ribosomal protein 60S L18 and 50S L18e	liquid media
RPL21A	A0A1D8PGY0	not available	Ribosomal 60S subunit protein L21A	Candida albicans	modified SN152	biofilm and planktonic form	Agilent, 1100 nanoflow system analyzed by Thermo Fisher, LTQ-Orbitrap	30296253	Planktonic and GO:0044010	OG6_100663	PF01157	Ribosomal protein L21e	liquid media
orf19.1409.1	A0A1D8PM41	not available	Ribosomal 60S subunit protein L22B	Candida albicans	modified SN152	biofilm and planktonic form	Agilent, 1100 nanoflow system analyzed by Thermo Fisher, LTQ-Orbitrap	30296253	Planktonic and GO:0044010	OG6_101015	PF01776	Ribosomal L22e protein family	liquid media
RPL23A	A0A1D8PPT5	not available	Ribosomal 60S subunit protein L23B	Candida albicans	modified SN152	planktonic form	Agilent, 1100 nanoflow system analyzed by Thermo Fisher, LTQ-Orbitrap	30296253	EV - planktonic form	OG6_100370	PF00238	Ribosomal protein L14p/L23e	liquid media
RPL24A	Q5A6A1	not available	Ribosomal 60S subunit protein L24A	Candida albicans	modified SN152	biofilm and planktonic form	Agilent, 1100 nanoflow system analyzed by Thermo Fisher, LTQ-Orbitrap	30296253	Planktonic and GO:0044010	OG6_101189	PF01246	Ribosomal protein L24e	liquid media
RPL25	A0A1D8PPS1	not available	Ribosomal 60S subunit protein L25	Candida albicans	YLC344	not available	eluted for 120 min at Eksigent, nanoLC 1D Plus analyzed by Thermo Fisher, LTQ XL linear ion trap	26024904	EV isolation and proteomic - strains mutation to evaluate mutations in phospholipid biosynthesis genes	OG6_100365	PF03939	Ribosomal protein L23, N-terminal domain	liquid media
orf19.3690.2	A0A1D8PCQ5	not available	Ribosomal 60S subunit protein L26B	Candida albicans	modified SN152	planktonic form	Agilent, 1100 nanoflow system analyzed by Thermo Fisher, LTQ-Orbitrap	30296253	EV - planktonic form	OG6_100790	PF16906	Ribosomal proteins L26 eukaryotic, L24P archaeal	liquid media
RPL28	A0A1D8PSC5	not available	Ribosomal 60S subunit protein L28	Candida albicans	SC5314	not available	eluted for 120 min at Eksigent, nanoLC 1D Plus analyzed by Thermo Fisher, LTQ XL linear ion trap	26024904	EV isolation and proteomic - strains mutation to evaluate mutations in phospholipid biosynthesis genes	OG6_100748	PF00828	Ribosomal proteins 50S-L15, 50S-L18e, 60S-L27A	liquid media
RPL2	A0A1D8PF08	not available	Ribosomal 60S subunit protein L2A	Candida albicans	YLC280	not available	eluted for 120 min at Eksigent, nanoLC 1D Plus analyzed by Thermo Fisher, LTQ XL linear ion trap	26024904	EV isolation and proteomic - strains mutation to evaluate mutations in phospholipid biosynthesis genes	OG6_100234	PF00181	Ribosomal Proteins L2, RNA binding domain	liquid media
RPL3	Q59LS1	not available	Ribosomal 60S subunit protein L3	Candida albicans	modified SN152	planktonic form	Agilent, 1100 nanoflow system analyzed by Thermo Fisher, LTQ-Orbitrap	30296253	EV - planktonic form	OG6_100665	PF00297	Ribosomal protein L3	liquid media
RPL30	A0A1D8PM75	not available	Ribosomal 60S subunit protein L30	Candida albicans	modified SN152	planktonic form	Agilent, 1100 nanoflow system analyzed by Thermo Fisher, LTQ-Orbitrap	30296253	EV - planktonic form	OG6_100932	PF01248	Ribosomal protein L7Ae/L30e/S12e/Gadd45 family	liquid media
orf19.3572.3	A0A1D8PHF5	not available	Ribosomal 60S subunit protein L31B	Candida albicans	modified SN152	planktonic form	Agilent, 1100 nanoflow system analyzed by Thermo Fisher, LTQ-Orbitrap	30296253	EV - planktonic form	OG6_100706	PF01198	Ribosomal protein L31e	liquid media
RPL32	A0A1D8PPN6	not available	Ribosomal 60S subunit protein L32	Candida albicans	YLC344	not available	eluted for 120 min at Eksigent, nanoLC 1D Plus analyzed by Thermo Fisher, LTQ XL linear ion trap	26024904	EV isolation and proteomic - strains mutation to evaluate mutations in phospholipid biosynthesis genes	OG6_100702	PF01655	Ribosomal protein L32	liquid media
orf19.6882.1	A0A1D8PHH4	not available	Ribosomal 60S subunit protein L33A	Candida albicans	modified SN152	planktonic form	Agilent, 1100 nanoflow system analyzed by Thermo Fisher, LTQ-Orbitrap	30296253	EV - planktonic form	OG6_100954	PF01247	Ribosomal protein L35Ae	liquid media
orf19.6220.4	A0A1D8PDZ1	not available	Ribosomal 60S subunit protein L34B	Candida albicans	modified SN152	biofilm and planktonic form	Agilent, 1100 nanoflow system analyzed by Thermo Fisher, LTQ-Orbitrap	30296253	Planktonic and GO:0044010	OG6_100855	PF01199	Ribosomal protein L34e	liquid media
RPL35	A0A1D8PK30	not available	Ribosomal 60S subunit protein L35A	Candida albicans	modified SN152	planktonic form	Agilent, 1100 nanoflow system analyzed by Thermo Fisher, LTQ-Orbitrap	30296253	EV - planktonic form	OG6_100532	PF00831	Ribosomal L29 protein	liquid media
RPL38	A0A1D8PG16	not available	Ribosomal 60S subunit protein L38	Candida albicans	modified SN152	planktonic form	Agilent, 1100 nanoflow system analyzed by Thermo Fisher, LTQ-Orbitrap	30296253	EV - planktonic form	OG6_101624	PF01781	Ribosomal L38e protein family	liquid media
RPL42	A0A1D8PEV4	not available	Ribosomal 60S subunit protein L42A	Candida albicans	modified SN152	planktonic form	Agilent, 1100 nanoflow system analyzed by Thermo Fisher, LTQ-Orbitrap	30296253	EV - planktonic form	OG6_100788	PF00935	Ribosomal protein L44	liquid media
RPL43A	A0A1D8PP14	not available	Ribosomal 60S subunit protein L43A	Candida albicans	YLC344	not available	eluted for 120 min at Eksigent, nanoLC 1D Plus analyzed by Thermo Fisher, LTQ XL linear ion trap	26024904	EV isolation and proteomic - strains mutation to evaluate mutations in phospholipid biosynthesis genes	OG6_100717	PF01780	Ribosomal L37ae protein family	liquid media
RPL4B	A0A1D8PFV1	not available	Ribosomal 60S subunit protein L4B	Candida albicans	modified SN152	planktonic form	Agilent, 1100 nanoflow system analyzed by Thermo Fisher, LTQ-Orbitrap	30296253	EV - planktonic form	OG6_100849	PF00573	Ribosomal protein L4/L1 family	liquid media
RPL5	Q5AGZ7	not available	Ribosomal 60S subunit protein L5	Candida albicans	modified SN152	biofilm and planktonic form	Agilent, 1100 nanoflow system analyzed by Thermo Fisher, LTQ-Orbitrap	30296253	Planktonic and GO:0044010	OG6_100789	PF14204	Ribosomal L18 C-terminal region	liquid media
orf19.2478.1	A0A1D8PDL6	not available	Ribosomal 60S subunit protein L7A	Candida albicans	modified SN152	biofilm and planktonic form	Agilent, 1100 nanoflow system analyzed by Thermo Fisher, LTQ-Orbitrap	30296253	Planktonic and GO:0044010	OG6_100755	PF08079	Ribosomal L30 N-terminal domain	liquid media
RPL8B	Q5ANA1	not available	Ribosomal 60S subunit protein L8B	Candida albicans	modified SN152	planktonic form	Agilent, 1100 nanoflow system analyzed by Thermo Fisher, LTQ-Orbitrap	30296253	EV - planktonic form	OG6_101259	PF01248	Ribosomal protein L7Ae/L30e/S12e/Gadd45 family	liquid media
RPL9B	Q5AEN2	not available	Ribosomal 60S subunit protein L9B	Candida albicans	modified SN152	biofilm and planktonic form	Agilent, 1100 nanoflow system analyzed by Thermo Fisher, LTQ-Orbitrap	30296253	Planktonic and GO:0044010	OG6_100791	PF00347	Ribosomal protein L6	liquid media
RPL15A	Q5A6R1	not available	Ribosomal protein L15	Candida albicans	SC5314	not available	eluted for 120 min at Eksigent, nanoLC 1D Plus analyzed by Thermo Fisher, LTQ XL linear ion trap	26024904	EV isolation and proteomic - strains mutation to evaluate mutations in phospholipid biosynthesis genes	OG6_100733	PF00827	Ribosomal L15	liquid media
RPL19A	A0A1D8PK40	not available	Ribosomal protein L19	Candida albicans	SC5314	not available	eluted for 120 min at Eksigent, nanoLC 1D Plus analyzed by Thermo Fisher, LTQ XL linear ion trap	26024904	EV isolation and proteomic - strains mutation to evaluate mutations in phospholipid biosynthesis genes	OG6_100773	PF01280	Ribosomal protein L19e	liquid media
RPL37B	A0A1D8PF45	Binds to the 23S rRNA.	Ribosomal protein L37	Candida albicans	modified SN152	planktonic form	Agilent, 1100 nanoflow system analyzed by Thermo Fisher, LTQ-Orbitrap	30296253	EV - planktonic form	OG6_100852	PF01907	Ribosomal protein L37e	liquid media
RPP1B	A0A1D8PRG5	not available	Ribosomal protein P1B	Candida albicans	YLC280	not available	eluted for 120 min at Eksigent, nanoLC 1D Plus analyzed by Thermo Fisher, LTQ XL linear ion trap	26024904	EV isolation and proteomic - strains mutation to evaluate mutations in phospholipid biosynthesis genes	OG6_101037	PF00428	60s Acidic ribosomal protein	liquid media
RPP2A	A0A1D8PTS0	not available	Ribosomal protein P2A	Candida albicans	SC5314	not available	eluted for 120 min at Eksigent, nanoLC 1D Plus analyzed by Thermo Fisher, LTQ XL linear ion trap	26024904	EV isolation and proteomic - strains mutation to evaluate mutations in phospholipid biosynthesis genes	OG6_100883	PF00428	60s Acidic ribosomal protein	liquid media
MRT4	Q5AC00	Component of the ribosome assembly machinery. Nuclear paralogof the ribosomal protein P0, it binds pre-60S subunits at an earlystage of assembly in the nucleolus, and is replaced by P0 incytoplasmic pre-60S subunits and mature 80S ribosomes	Ribosome assembly factor mrt4	Candida albicans	modified SN152	planktonic form	Agilent, 1100 nanoflow system analyzed by Thermo Fisher, LTQ-Orbitrap	30296253	EV - planktonic form	OG6_102229	PF00466	Ribosomal protein L10	liquid media
SSB1	P87222	Ribosome-bound, Hsp70-type chaperone that assists in thecotranslational folding of newly synthesized proteins in the cytosol.Stimulates folding by interacting with nascent chains, binding toshort, largely hydrophobic sequences exposed by unfolded proteins,thereby stabilizing longer, more slowly translated, and aggregation-prone nascent polypeptides and domains that cannot fold stably untilfully s…	Ribosome-associated molecular chaperone SSB1	Candida albicans	strain 11 isolated from - male patient of Institute of Hematology Arthur Siqueira Cavalcanti	not available	Eksigent, nanoLC 1D Plus analyzed by Thermo Fisher, LTQ XL/EDT linear ion trap	25287304	EV isolation and proteomic	not available	not available	not available	liquid media
UBI3	Q5A109	not available	Ubiquitin-ribosomal 40S subunit protein S31 fusion protein	Candida albicans	SC5314	not available	eluted for 120 min at Eksigent, nanoLC 1D Plus analyzed by Thermo Fisher, LTQ XL linear ion trap	26024904	EV isolation and proteomic - strains mutation to evaluate mutations in phospholipid biosynthesis genes	OG6_101107	PF01599	Ribosomal protein S27a	liquid media
MET18	A0A1D8PJ95	not available	Met18p	Candida albicans	modified SN152	planktonic form	Agilent, 1100 nanoflow system analyzed by Thermo Fisher, LTQ-Orbitrap	30296253	EV - planktonic form	OG6_102900	PF14500	Dos2-interacting transcription regulator of RNA-Pol-II	liquid media
PGA63	Q5AAU3	Component of the coat protein complex II (COPII) whichpromotes the formation of transport vesicles from the endoplasmicreticulum (ER). The coat has two main functions, the physicaldeformation of the endoplasmic reticulum membrane into vesicles and theselection of cargo molecules (By similarity).	Protein transport protein SEC31	Candida albicans	modified SN152	biofilm and planktonic form	Agilent, 1100 nanoflow system analyzed by Thermo Fisher, LTQ-Orbitrap	30296253	Planktonic and GO:0044010	OG6_101250	PF07304	Steroid receptor RNA activator (SRA1)	liquid media
orf19.5614	A0A1D8PQ43	Endonuclease that specifically degrades the RNA of RNA-DNAhybrids.	Ribonuclease H	Candida albicans	modified SN152	only when biofilm	Agilent, 1100 nanoflow system analyzed by Thermo Fisher, LTQ-Orbitrap	30296253	GO:0044010	OG6_101549	PF00075	RNase H	liquid media
SBP1	Q5ANP6	not available	Sbp1p	Candida albicans	modified SN152	only when biofilm	Agilent, 1100 nanoflow system analyzed by Thermo Fisher, LTQ-Orbitrap	30296253	GO:0044010	OG6_110248	PF00076	RNA recognition motif. (a.k.a. RRM, RBD, or RNP domain)	liquid media
orf19.6804	Q5ADN7	Signal-recognition-particle assembly has a crucial role intargeting secretory proteins to the rough endoplasmic reticulummembrane.	Signal recognition particle subunit SRP68	Candida albicans	modified SN152	planktonic form	Agilent, 1100 nanoflow system analyzed by Thermo Fisher, LTQ-Orbitrap	30296253	EV - planktonic form	OG6_102026	PF16969	RNA-binding signal recognition particle 68	liquid media
TRM2	A0A1D8PCG3	not available	Trm2p	Candida albicans	modified SN152	only when biofilm	Agilent, 1100 nanoflow system analyzed by Thermo Fisher, LTQ-Orbitrap	30296253	GO:0044010	OG6_100839	PF05958	tRNA (Uracil-5-)-methyltransferase	liquid media
orf19.2664	A0A1D8PLT5	not available	XPGI domain-containing protein	Candida albicans	modified SN152	planktonic form	Agilent, 1100 nanoflow system analyzed by Thermo Fisher, LTQ-Orbitrap	30296253	EV - planktonic form	OG6_109072	PF12247	Temperature dependent protein affecting M2 dsRNA replication	liquid media
CNBG_2366	A0A095EGQ1	not available	Uncharacterized protein	Cryptococcus deuterogattii	R265	not available	eluted for 250 min at Thermo Fisher, EASY-nLC 1201 analyzed by Thermo Fisher, Orbitrap Q Exactive Plus	not available	not available	OG6_118285	PF10342	Ser-Thr-rich glycosyl-phosphatidyl-inositol-anchored membrane family	solid media
CNBG_3648	A0A095CB82	not available	Uncharacterized protein	Cryptococcus deuterogattii	R265	not available	eluted for 250 min at Thermo Fisher, EASY-nLC 1201 analyzed by Thermo Fisher, Orbitrap Q Exactive Plus	not available	not available	OG6_121401	PF12585	Protein of unknown function (DUF3759)	solid media
CNBG_0840	A0A095C303	not available	Uncharacterized protein	Cryptococcus deuterogattii	R265	not available	eluted for 250 min at Thermo Fisher, EASY-nLC 1201 analyzed by Thermo Fisher, Orbitrap Q Exactive Plus	not available	not available	OG6_148102	not available	not available	solid media
CNBG_3432	A0A095CDP1	not available	Uncharacterized protein	Cryptococcus deuterogattii	R265	not available	eluted for 250 min at Thermo Fisher, EASY-nLC 1201 analyzed by Thermo Fisher, Orbitrap Q Exactive Plus	not available	not available	OG6_110582	not available	not available	solid media
CNBG_5038	A0A095CFP6	not available	Uncharacterized protein	Cryptococcus deuterogattii	R265	not available	eluted for 250 min at Thermo Fisher, EASY-nLC 1201 analyzed by Thermo Fisher, Orbitrap Q Exactive Plus	not available	not available	OG6_137740	PF10342	Ser-Thr-rich glycosyl-phosphatidyl-inositol-anchored membrane family	solid media
CNBG_1576	A0A095EE77	not available	Uncharacterized protein	Cryptococcus deuterogattii	R265	not available	eluted for 250 min at Thermo Fisher, EASY-nLC 1201 analyzed by Thermo Fisher, Orbitrap Q Exactive Plus	not available	not available	OG6_158659	not available	not available	solid media
CNBG_5058	A0A095CFQ8	not available	Uncharacterized protein	Cryptococcus deuterogattii	R265	not available	eluted for 250 min at Thermo Fisher, EASY-nLC 1201 analyzed by Thermo Fisher, Orbitrap Q Exactive Plus	not available	not available	OG6r1_233297	not available	not available	solid media
CNBG_4316	A0A095EN57	not available	Uncharacterized protein	Cryptococcus deuterogattii	R265	not available	eluted for 250 min at Thermo Fisher, EASY-nLC 1201 analyzed by Thermo Fisher, Orbitrap Q Exactive Plus	not available	not available	OG6_101624	PF01781	Ribosomal L38e protein family	solid media
CNBG_5735	A0A095CI89	not available	Uncharacterized protein	Cryptococcus deuterogattii	R265	not available	eluted for 250 min at Thermo Fisher, EASY-nLC 1201 analyzed by Thermo Fisher, Orbitrap Q Exactive Plus	not available	not available	OG6_125898	not available	not available	solid media
CNBG_0679	A0A095D001	not available	Uncharacterized protein	Cryptococcus deuterogattii	R265	not available	eluted for 250 min at Thermo Fisher, EASY-nLC 1201 analyzed by Thermo Fisher, Orbitrap Q Exactive Plus	not available	not available	OG6_198503	not available	not available	solid media
CNBG_3303	A0A095CA49	not available	Uncharacterized protein	Cryptococcus deuterogattii	R265	not available	eluted for 250 min at Thermo Fisher, EASY-nLC 1201 analyzed by Thermo Fisher, Orbitrap Q Exactive Plus	not available	not available	OG6_157760	not available	not available	solid media
CNBG_0269	A0A095CYL1	not available	Uncharacterized protein	Cryptococcus deuterogattii	R265	not available	eluted for 250 min at Thermo Fisher, EASY-nLC 1201 analyzed by Thermo Fisher, Orbitrap Q Exactive Plus	not available	not available	OG6_112494	not available	not available	solid media
CNBG_0463	A0A095C101	not available	Uncharacterized protein	Cryptococcus deuterogattii	R265	not available	eluted for 250 min at Thermo Fisher, EASY-nLC 1201 analyzed by Thermo Fisher, Orbitrap Q Exactive Plus	not available	not available	OG6_531945	not available	not available	solid media
CNBG_5108	A0A095CFU7	not available	Uncharacterized protein	Cryptococcus deuterogattii	R265	not available	eluted for 250 min at Thermo Fisher, EASY-nLC 1201 analyzed by Thermo Fisher, Orbitrap Q Exactive Plus	not available	not available	OG6_191790	not available	not available	solid media
CNBG_6067	A0A095CLS0	not available	Uncharacterized protein	Cryptococcus deuterogattii	R265	not available	eluted for 250 min at Thermo Fisher, EASY-nLC 1201 analyzed by Thermo Fisher, Orbitrap Q Exactive Plus	not available	not available	OG6_103560	PF04627	Mitochondrial ATP synthase epsilon chain	solid media
CNBG_6150	A0A095CJG4	not available	Uncharacterized protein	Cryptococcus deuterogattii	R265	not available	eluted for 250 min at Thermo Fisher, EASY-nLC 1201 analyzed by Thermo Fisher, Orbitrap Q Exactive Plus	not available	not available	OG6_131573	PF06687	SUR7/PalI family	solid media
CNBG_3290	A0A095CAJ8	not available	Uncharacterized protein	Cryptococcus deuterogattii	R265	not available	eluted for 250 min at Thermo Fisher, EASY-nLC 1201 analyzed by Thermo Fisher, Orbitrap Q Exactive Plus	not available	not available	OG6_198472	not available	not available	solid media
CNBG_2122	A0A095C9E1	not available	Uncharacterized protein	Cryptococcus deuterogattii	R265	not available	eluted for 250 min at Thermo Fisher, EASY-nLC 1201 analyzed by Thermo Fisher, Orbitrap Q Exactive Plus	not available	not available	OG6_531851	not available	not available	solid media
CNBG_1654	A0A095D369	not available	Uncharacterized protein	Cryptococcus deuterogattii	R265	not available	eluted for 250 min at Thermo Fisher, EASY-nLC 1201 analyzed by Thermo Fisher, Orbitrap Q Exactive Plus	not available	not available	OG6_148084	not available	not available	solid media
CNBG_0787	A0A095C5C2	not available	Uncharacterized protein	Cryptococcus deuterogattii	R265	not available	eluted for 250 min at Thermo Fisher, EASY-nLC 1201 analyzed by Thermo Fisher, Orbitrap Q Exactive Plus	not available	not available	OG6_531975	not available	not available	solid media
CNBG_5853	A0A095CHS6	not available	Uncharacterized protein	Cryptococcus deuterogattii	R265	not available	eluted for 250 min at Thermo Fisher, EASY-nLC 1201 analyzed by Thermo Fisher, Orbitrap Q Exactive Plus	not available	not available	OG6_116982	PF04119	Heat shock protein 9/12	solid media
CNBG_2800	A0A095C8X8	not available	Uncharacterized protein	Cryptococcus deuterogattii	R265	not available	eluted for 250 min at Thermo Fisher, EASY-nLC 1201 analyzed by Thermo Fisher, Orbitrap Q Exactive Plus	not available	not available	OG6r1_233348	not available	not available	solid media
CNBG_1302	A0A095C703	not available	Uncharacterized protein	Cryptococcus deuterogattii	R265	not available	eluted for 250 min at Thermo Fisher, EASY-nLC 1201 analyzed by Thermo Fisher, Orbitrap Q Exactive Plus	not available	not available	OG6_201395	not available	not available	solid media
CNBG_0080	A0A095C0N4	not available	Uncharacterized protein	Cryptococcus deuterogattii	R265	not available	eluted for 250 min at Thermo Fisher, EASY-nLC 1201 analyzed by Thermo Fisher, Orbitrap Q Exactive Plus	not available	not available	OG6_114202	not available	not available	solid media
CNBG_3974	A0A095CC01	not available	Uncharacterized protein	Cryptococcus deuterogattii	R265	not available	eluted for 250 min at Thermo Fisher, EASY-nLC 1201 analyzed by Thermo Fisher, Orbitrap Q Exactive Plus	not available	not available	OG6_113534	not available	not available	solid media
CNBG_3989	A0A095CC17	not available	Uncharacterized protein	Cryptococcus deuterogattii	R265	not available	eluted for 250 min at Thermo Fisher, EASY-nLC 1201 analyzed by Thermo Fisher, Orbitrap Q Exactive Plus	not available	not available	OG6_106495	not available	not available	solid media
CNBG_1262	A0A095C6V0	not available	Uncharacterized protein	Cryptococcus deuterogattii	R265	not available	eluted for 250 min at Thermo Fisher, EASY-nLC 1201 analyzed by Thermo Fisher, Orbitrap Q Exactive Plus	not available	not available	OG6_531134	not available	not available	solid media
CNBG_0589	A0A095CZQ7	not available	Uncharacterized protein	Cryptococcus deuterogattii	R265	not available	eluted for 250 min at Thermo Fisher, EASY-nLC 1201 analyzed by Thermo Fisher, Orbitrap Q Exactive Plus	not available	not available	OG6_531809	not available	not available	solid media
CNBG_0433	A0A095C0X9	not available	Uncharacterized protein	Cryptococcus deuterogattii	R265	not available	eluted for 250 min at Thermo Fisher, EASY-nLC 1201 analyzed by Thermo Fisher, Orbitrap Q Exactive Plus	not available	not available	OG6_104504	PF00128	Alpha amylase, catalytic domain	solid media
CNBG_4013	A0A095DAD0	not available	Uncharacterized protein	Cryptococcus deuterogattii	R265	not available	eluted for 250 min at Thermo Fisher, EASY-nLC 1201 analyzed by Thermo Fisher, Orbitrap Q Exactive Plus	not available	not available	OG6_531787	PF13854	Kelch motif	solid media
CNBG_2090	A0A095C6U7	not available	Uncharacterized protein	Cryptococcus deuterogattii	R265	not available	eluted for 250 min at Thermo Fisher, EASY-nLC 1201 analyzed by Thermo Fisher, Orbitrap Q Exactive Plus	not available	not available	OG6_109793	PF01822	WSC domain	solid media
CNBG_5962	A0A095CLH5	not available	Uncharacterized protein	Cryptococcus deuterogattii	R265	not available	eluted for 250 min at Thermo Fisher, EASY-nLC 1201 analyzed by Thermo Fisher, Orbitrap Q Exactive Plus	not available	not available	OG6_131577	not available	not available	solid media
CNBG_4819	A0A095DDR8	not available	Uncharacterized protein	Cryptococcus deuterogattii	R265	not available	eluted for 250 min at Thermo Fisher, EASY-nLC 1201 analyzed by Thermo Fisher, Orbitrap Q Exactive Plus	not available	not available	OG6r1_123190	not available	not available	solid media
CNBG_3759	A0A095CD46	not available	Uncharacterized protein	Cryptococcus deuterogattii	R265	not available	eluted for 250 min at Thermo Fisher, EASY-nLC 1201 analyzed by Thermo Fisher, Orbitrap Q Exactive Plus	not available	not available	OG6_131567	not available	not available	solid media
CNBG_1358	A0A095C3R4	not available	Uncharacterized protein	Cryptococcus deuterogattii	R265	not available	eluted for 250 min at Thermo Fisher, EASY-nLC 1201 analyzed by Thermo Fisher, Orbitrap Q Exactive Plus	not available	not available	OG6_101239	PF00235	Profilin	solid media
CNBG_6018	A0A095CIM9	not available	Uncharacterized protein	Cryptococcus deuterogattii	R265	not available	eluted for 250 min at Thermo Fisher, EASY-nLC 1201 analyzed by Thermo Fisher, Orbitrap Q Exactive Plus	not available	not available	OG6_128406	not available	not available	solid media
CNBG_0310	A0A095C1C1	not available	Uncharacterized protein	Cryptococcus deuterogattii	R265	not available	eluted for 250 min at Thermo Fisher, EASY-nLC 1201 analyzed by Thermo Fisher, Orbitrap Q Exactive Plus	not available	not available	OG6_148102	not available	not available	solid media
CNBG_3231	A0A095EJI9	not available	Uncharacterized protein	Cryptococcus deuterogattii	R265	not available	eluted for 250 min at Thermo Fisher, EASY-nLC 1201 analyzed by Thermo Fisher, Orbitrap Q Exactive Plus	not available	not available	OG6_105123	PF01965	DJ-1/PfpI family	solid media
CNBG_2776	A0A095EHZ1	not available	Uncharacterized protein	Cryptococcus deuterogattii	R265	not available	eluted for 250 min at Thermo Fisher, EASY-nLC 1201 analyzed by Thermo Fisher, Orbitrap Q Exactive Plus	not available	not available	OG6_103733	PF02037	SAP domain	solid media
CNBG_4727	A0A095CHK7	not available	Uncharacterized protein	Cryptococcus deuterogattii	R265	not available	eluted for 250 min at Thermo Fisher, EASY-nLC 1201 analyzed by Thermo Fisher, Orbitrap Q Exactive Plus	not available	not available	OG6_124920	PF07470	Glycosyl Hydrolase Family 88	solid media
CNBG_3336	A0A095EJZ0	not available	Uncharacterized protein	Cryptococcus deuterogattii	R265	not available	eluted for 250 min at Thermo Fisher, EASY-nLC 1201 analyzed by Thermo Fisher, Orbitrap Q Exactive Plus	not available	not available	OG6_102871	PF06244	Coiled-coil domain-containing protein 124 /Oxs1	solid media
CNBG_9218	A0A0L6DHV6	not available	Uncharacterized protein	Cryptococcus deuterogattii	R265	not available	eluted for 250 min at Thermo Fisher, EASY-nLC 1201 analyzed by Thermo Fisher, Orbitrap Q Exactive Plus	not available	not available	OG6_105012	not available	not available	solid media
CNBG_9101	A0A0L6DHH6	not available	Uncharacterized protein	Cryptococcus deuterogattii	R265	not available	eluted for 250 min at Thermo Fisher, EASY-nLC 1201 analyzed by Thermo Fisher, Orbitrap Q Exactive Plus	not available	not available	OG6_120008	PF04568	Mitochondrial ATPase inhibitor, IATP	solid media
CNBG_2442	A0A095CAH7	not available	Uncharacterized protein	Cryptococcus deuterogattii	R265	not available	eluted for 250 min at Thermo Fisher, EASY-nLC 1201 analyzed by Thermo Fisher, Orbitrap Q Exactive Plus	not available	not available	OG6_127234	not available	not available	solid media
CNBG_4560	A0A095CEP6	not available	Uncharacterized protein	Cryptococcus deuterogattii	R265	not available	eluted for 250 min at Thermo Fisher, EASY-nLC 1201 analyzed by Thermo Fisher, Orbitrap Q Exactive Plus	not available	not available	OG6_107571	PF00505	HMG (high mobility group) box	solid media
CNBG_9367	A0A0L6DH19	not available	Uncharacterized protein	Cryptococcus deuterogattii	R265	not available	eluted for 250 min at Thermo Fisher, EASY-nLC 1201 analyzed by Thermo Fisher, Orbitrap Q Exactive Plus	not available	not available	OG6_201416	not available	not available	solid media
CNBG_3921	A0A095CFY5	not available	Uncharacterized protein	Cryptococcus deuterogattii	R265	not available	eluted for 250 min at Thermo Fisher, EASY-nLC 1201 analyzed by Thermo Fisher, Orbitrap Q Exactive Plus	not available	not available	OG6_106412	PF00135	Carboxylesterase family	solid media
CNBG_5278	A0A095CGD3	not available	Uncharacterized protein	Cryptococcus deuterogattii	R265	not available	eluted for 250 min at Thermo Fisher, EASY-nLC 1201 analyzed by Thermo Fisher, Orbitrap Q Exactive Plus	not available	not available	OG6_109995	PF14613	Protein of unknown function (DUF4449)	solid media
CNBG_1769	A0A095D3N0	not available	Uncharacterized protein	Cryptococcus deuterogattii	R265	not available	eluted for 250 min at Thermo Fisher, EASY-nLC 1201 analyzed by Thermo Fisher, Orbitrap Q Exactive Plus	not available	not available	OG6_201438	not available	not available	solid media
CNBG_4317	A0A095CGD8	not available	Uncharacterized protein	Cryptococcus deuterogattii	R265	not available	eluted for 250 min at Thermo Fisher, EASY-nLC 1201 analyzed by Thermo Fisher, Orbitrap Q Exactive Plus	not available	not available	OG6r1_233310	not available	not available	solid media
CNBG_0421	A0A095EAQ0	not available	Uncharacterized protein	Cryptococcus deuterogattii	R265	not available	eluted for 250 min at Thermo Fisher, EASY-nLC 1201 analyzed by Thermo Fisher, Orbitrap Q Exactive Plus	not available	not available	OG6_140335	not available	not available	solid media
CNBG_1390	A0A095C4N8	not available	Uncharacterized protein	Cryptococcus deuterogattii	R265	not available	eluted for 250 min at Thermo Fisher, EASY-nLC 1201 analyzed by Thermo Fisher, Orbitrap Q Exactive Plus	not available	not available	OG6_139603	not available	not available	solid media
CNBG_5263	A0A095CGB5	not available	Uncharacterized protein	Cryptococcus deuterogattii	R265	not available	eluted for 250 min at Thermo Fisher, EASY-nLC 1201 analyzed by Thermo Fisher, Orbitrap Q Exactive Plus	not available	not available	OG6_140312	PF06687	SUR7/PalI family	solid media
CNBG_2193	A0A095C6G6	not available	Uncharacterized protein	Cryptococcus deuterogattii	R265	not available	eluted for 250 min at Thermo Fisher, EASY-nLC 1201 analyzed by Thermo Fisher, Orbitrap Q Exactive Plus	not available	not available	OG6_117654	not available	not available	solid media
CNBG_2251	A0A095EGC2	not available	Uncharacterized protein	Cryptococcus deuterogattii	R265	not available	eluted for 250 min at Thermo Fisher, EASY-nLC 1201 analyzed by Thermo Fisher, Orbitrap Q Exactive Plus	not available	not available	OG6_103994	PF01722	BolA-like protein	solid media
CNBG_5077	A0A095CIN6	not available	Uncharacterized protein	Cryptococcus deuterogattii	R265	not available	eluted for 250 min at Thermo Fisher, EASY-nLC 1201 analyzed by Thermo Fisher, Orbitrap Q Exactive Plus	not available	not available	OG6_100323	PF14703	Cytosolic domain of 10TM putative phosphate transporter	solid media
CNBG_4278	A0A095CD56	not available	Uncharacterized protein	Cryptococcus deuterogattii	R265	not available	eluted for 250 min at Thermo Fisher, EASY-nLC 1201 analyzed by Thermo Fisher, Orbitrap Q Exactive Plus	not available	not available	OG6_148107	not available	not available	solid media
CNBG_5600	A0A095CHW4	not available	Uncharacterized protein	Cryptococcus deuterogattii	R265	not available	eluted for 250 min at Thermo Fisher, EASY-nLC 1201 analyzed by Thermo Fisher, Orbitrap Q Exactive Plus	not available	not available	OG6_104716	PF02284	Cytochrome c oxidase subunit Va	solid media
CNBG_5416	A0A095ES25	not available	Uncharacterized protein	Cryptococcus deuterogattii	R265	not available	eluted for 250 min at Thermo Fisher, EASY-nLC 1201 analyzed by Thermo Fisher, Orbitrap Q Exactive Plus	not available	not available	OG6_103181	not available	not available	solid media
CNBG_1993	A0A095C5X7	not available	Uncharacterized protein	Cryptococcus deuterogattii	R265	not available	eluted for 250 min at Thermo Fisher, EASY-nLC 1201 analyzed by Thermo Fisher, Orbitrap Q Exactive Plus	not available	not available	OG6_114162	not available	not available	solid media
CNBG_1854	A0A095D3Z3	not available	Uncharacterized protein	Cryptococcus deuterogattii	R265	not available	eluted for 250 min at Thermo Fisher, EASY-nLC 1201 analyzed by Thermo Fisher, Orbitrap Q Exactive Plus	not available	not available	OG6_151758	not available	not available	solid media
CNBG_6156	A0A095EU92	not available	Uncharacterized protein	Cryptococcus deuterogattii	R265	not available	eluted for 250 min at Thermo Fisher, EASY-nLC 1201 analyzed by Thermo Fisher, Orbitrap Q Exactive Plus	not available	not available	OG6_131593	not available	not available	solid media
CNBG_1383	A0A095C3V3	not available	Uncharacterized protein	Cryptococcus deuterogattii	R265	not available	eluted for 250 min at Thermo Fisher, EASY-nLC 1201 analyzed by Thermo Fisher, Orbitrap Q Exactive Plus	not available	not available	OG6_116431	PF11022	ATP synthase subunit K	solid media
CNBG_4719	A0A095DDE9	not available	Uncharacterized protein	Cryptococcus deuterogattii	R265	not available	eluted for 250 min at Thermo Fisher, EASY-nLC 1201 analyzed by Thermo Fisher, Orbitrap Q Exactive Plus	not available	not available	OG6_131573	PF06687	SUR7/PalI family	solid media
CNBG_4349	A0A095DC93	not available	Uncharacterized protein	Cryptococcus deuterogattii	R265	not available	eluted for 250 min at Thermo Fisher, EASY-nLC 1201 analyzed by Thermo Fisher, Orbitrap Q Exactive Plus	not available	not available	OG6_111941	PF01476	LysM domain	solid media
CNBG_1093	A0A095C2X9	not available	Uncharacterized protein	Cryptococcus deuterogattii	R265	not available	eluted for 250 min at Thermo Fisher, EASY-nLC 1201 analyzed by Thermo Fisher, Orbitrap Q Exactive Plus	not available	not available	OG6_133479	PF12396	Protein of unknown function (DUF3659)	solid media
CNBG_5509	A0A095DG47	not available	Uncharacterized protein	Cryptococcus deuterogattii	R265	not available	eluted for 250 min at Thermo Fisher, EASY-nLC 1201 analyzed by Thermo Fisher, Orbitrap Q Exactive Plus	not available	not available	OG6_157784	not available	not available	solid media
CNBG_2959	A0A095D7S6	not available	Uncharacterized protein	Cryptococcus deuterogattii	R265	not available	eluted for 250 min at Thermo Fisher, EASY-nLC 1201 analyzed by Thermo Fisher, Orbitrap Q Exactive Plus	not available	not available	OG6_531883	not available	not available	solid media
CNBG_4646	A0A095EPA5	not available	Uncharacterized protein	Cryptococcus deuterogattii	R265	not available	eluted for 250 min at Thermo Fisher, EASY-nLC 1201 analyzed by Thermo Fisher, Orbitrap Q Exactive Plus	not available	not available	OG6_148100	not available	not available	solid media
CNBG_4397	A0A095CGN6	not available	Uncharacterized protein	Cryptococcus deuterogattii	R265	not available	eluted for 250 min at Thermo Fisher, EASY-nLC 1201 analyzed by Thermo Fisher, Orbitrap Q Exactive Plus	not available	not available	OG6_101501	PF01984	Double-stranded DNA-binding domain	solid media
CNBG_1674	A0A095D394	not available	Uncharacterized protein	Cryptococcus deuterogattii	R265	not available	eluted for 250 min at Thermo Fisher, EASY-nLC 1201 analyzed by Thermo Fisher, Orbitrap Q Exactive Plus	not available	not available	OG6_531918	not available	not available	solid media
CNBG_0106	A0A095E9J7	not available	Uncharacterized protein	Cryptococcus deuterogattii	R265	not available	eluted for 250 min at Thermo Fisher, EASY-nLC 1201 analyzed by Thermo Fisher, Orbitrap Q Exactive Plus	not available	not available	OG6_100192	not available	not available	solid media
CNBG_9604	A0A0L6DGW6	not available	Uncharacterized protein	Cryptococcus deuterogattii	R265	not available	eluted for 250 min at Thermo Fisher, EASY-nLC 1201 analyzed by Thermo Fisher, Orbitrap Q Exactive Plus	not available	not available	OG6_104453	PF05254	Uncharacterised protein family (UPF0203)	solid media
CNBG_1238	A0A095C3C4	not available	Uncharacterized protein	Cryptococcus deuterogattii	R265	not available	eluted for 250 min at Thermo Fisher, EASY-nLC 1201 analyzed by Thermo Fisher, Orbitrap Q Exactive Plus	not available	not available	OG6_148108	not available	not available	solid media
CNBG_0575	A0A095C259	not available	Uncharacterized protein	Cryptococcus deuterogattii	R265	not available	eluted for 250 min at Thermo Fisher, EASY-nLC 1201 analyzed by Thermo Fisher, Orbitrap Q Exactive Plus	not available	not available	OG6_123081	PF10281	Putative stress-responsive nuclear envelope protein	solid media
CNBG_3585	A0A095CBK7	not available	Uncharacterized protein	Cryptococcus deuterogattii	R265	not available	eluted for 250 min at Thermo Fisher, EASY-nLC 1201 analyzed by Thermo Fisher, Orbitrap Q Exactive Plus	not available	not available	OG6_118309	PF10277	Frag1/DRAM/Sfk1 family	solid media
CNBG_0562	A0A095C4K1	not available	Uncharacterized protein	Cryptococcus deuterogattii	R265	not available	eluted for 250 min at Thermo Fisher, EASY-nLC 1201 analyzed by Thermo Fisher, Orbitrap Q Exactive Plus	not available	not available	OG6_127181	not available	not available	solid media
CNBG_5267	A0A095CJ90	not available	Uncharacterized protein	Cryptococcus deuterogattii	R265	not available	eluted for 250 min at Thermo Fisher, EASY-nLC 1201 analyzed by Thermo Fisher, Orbitrap Q Exactive Plus	not available	not available	OG6_531565	not available	not available	solid media
CNBG_2272	A0A095C9W0	not available	Uncharacterized protein	Cryptococcus deuterogattii	R265	not available	eluted for 250 min at Thermo Fisher, EASY-nLC 1201 analyzed by Thermo Fisher, Orbitrap Q Exactive Plus	not available	not available	OG6_531629	not available	not available	solid media
CNBG_0629	A0A095CZU8	not available	Uncharacterized protein	Cryptococcus deuterogattii	R265	not available	eluted for 250 min at Thermo Fisher, EASY-nLC 1201 analyzed by Thermo Fisher, Orbitrap Q Exactive Plus	not available	not available	OG6_152078	not available	not available	solid media
CNBG_9314	A0A0L6DHX1	not available	Uncharacterized protein	Cryptococcus deuterogattii	R265	not available	eluted for 250 min at Thermo Fisher, EASY-nLC 1201 analyzed by Thermo Fisher, Orbitrap Q Exactive Plus	not available	not available	OG6_201465	not available	not available	solid media
CNBG_0972	A0A095C619	not available	Uncharacterized protein	Cryptococcus deuterogattii	R265	not available	eluted for 250 min at Thermo Fisher, EASY-nLC 1201 analyzed by Thermo Fisher, Orbitrap Q Exactive Plus	not available	not available	OG6_103894	PF14269	Arylsulfotransferase (ASST)	solid media
CNBG_2690	A0A095C8M7	not available	Uncharacterized protein	Cryptococcus deuterogattii	R265	not available	eluted for 250 min at Thermo Fisher, EASY-nLC 1201 analyzed by Thermo Fisher, Orbitrap Q Exactive Plus	not available	not available	OG6_531218	PF07470	Glycosyl Hydrolase Family 88	solid media
CNBG_6068	A0A095CIS2	not available	Uncharacterized protein	Cryptococcus deuterogattii	R265	not available	eluted for 250 min at Thermo Fisher, EASY-nLC 1201 analyzed by Thermo Fisher, Orbitrap Q Exactive Plus	not available	not available	OG6_127248	not available	not available	solid media
CNBG_5447	A0A095CJW6	not available	Uncharacterized protein	Cryptococcus deuterogattii	R265	not available	eluted for 250 min at Thermo Fisher, EASY-nLC 1201 analyzed by Thermo Fisher, Orbitrap Q Exactive Plus	not available	not available	OG6_531292	not available	not available	solid media
CNBG_1094	A0A095D1E0	not available	Uncharacterized protein	Cryptococcus deuterogattii	R265	not available	eluted for 250 min at Thermo Fisher, EASY-nLC 1201 analyzed by Thermo Fisher, Orbitrap Q Exactive Plus	not available	not available	OG6_116866	not available	not available	solid media
CNBG_2203	A0A095C6I2	not available	Uncharacterized protein	Cryptococcus deuterogattii	R265	not available	eluted for 250 min at Thermo Fisher, EASY-nLC 1201 analyzed by Thermo Fisher, Orbitrap Q Exactive Plus	not available	not available	OG6_115938	not available	not available	solid media
CNBG_9520	A0A0L6DGH9	not available	Uncharacterized protein	Cryptococcus deuterogattii	R265	not available	eluted for 250 min at Thermo Fisher, EASY-nLC 1201 analyzed by Thermo Fisher, Orbitrap Q Exactive Plus	not available	not available	OG6_114750	PF13967	Late exocytosis, associated with Golgi transport	solid media
CNBG_9248	A0A0L6DI03	not available	Uncharacterized protein	Cryptococcus deuterogattii	R265	not available	eluted for 250 min at Thermo Fisher, EASY-nLC 1201 analyzed by Thermo Fisher, Orbitrap Q Exactive Plus	not available	not available	OG6_103660	PF04419	4F5 protein related disordered region	solid media
CNBG_4854	A0A095DDW3	not available	Uncharacterized protein	Cryptococcus deuterogattii	R265	not available	eluted for 250 min at Thermo Fisher, EASY-nLC 1201 analyzed by Thermo Fisher, Orbitrap Q Exactive Plus	not available	not available	OG6_118296	not available	not available	solid media
CNBG_2101	A0A095EFU9	not available	Uncharacterized protein	Cryptococcus deuterogattii	R265	not available	eluted for 250 min at Thermo Fisher, EASY-nLC 1201 analyzed by Thermo Fisher, Orbitrap Q Exactive Plus	not available	not available	OG6_110112	PF12710	haloacid dehalogenase-like hydrolase	solid media
CNBG_2881	A0A095EID7	not available	Uncharacterized protein	Cryptococcus deuterogattii	R265	not available	eluted for 250 min at Thermo Fisher, EASY-nLC 1201 analyzed by Thermo Fisher, Orbitrap Q Exactive Plus	not available	not available	OG6_531177	not available	not available	solid media
CNBG_2546	A0A095EHA6	not available	Uncharacterized protein	Cryptococcus deuterogattii	R265	not available	eluted for 250 min at Thermo Fisher, EASY-nLC 1201 analyzed by Thermo Fisher, Orbitrap Q Exactive Plus	not available	not available	OG6_111437	PF00200	Disintegrin	solid media
CNBG_9620	A0A0L6DHW0	not available	Uncharacterized protein	Cryptococcus deuterogattii	R265	not available	eluted for 250 min at Thermo Fisher, EASY-nLC 1201 analyzed by Thermo Fisher, Orbitrap Q Exactive Plus	not available	not available	OG6_119811	not available	not available	solid media
CNBG_2765	A0A095C8U7	not available	Uncharacterized protein	Cryptococcus deuterogattii	R265	not available	eluted for 250 min at Thermo Fisher, EASY-nLC 1201 analyzed by Thermo Fisher, Orbitrap Q Exactive Plus	not available	not available	OG6_531448	not available	not available	solid media
CNBG_4652	A0A095CHD5	not available	Uncharacterized protein	Cryptococcus deuterogattii	R265	not available	eluted for 250 min at Thermo Fisher, EASY-nLC 1201 analyzed by Thermo Fisher, Orbitrap Q Exactive Plus	not available	not available	OG6r1_233248	not available	not available	solid media
CNBG_9636	A0A0L6DHV5	not available	Uncharacterized protein	Cryptococcus deuterogattii	R265	not available	eluted for 250 min at Thermo Fisher, EASY-nLC 1201 analyzed by Thermo Fisher, Orbitrap Q Exactive Plus	not available	not available	OG6_124923	PF13668	Ferritin-like domain	solid media
CNBG_2240	A0A095C7A0	not available	Uncharacterized protein	Cryptococcus deuterogattii	R265	not available	eluted for 250 min at Thermo Fisher, EASY-nLC 1201 analyzed by Thermo Fisher, Orbitrap Q Exactive Plus	not available	not available	OG6_101583	PF04144	SCAMP family	solid media
CNBG_4239	A0A095CD09	not available	Uncharacterized protein	Cryptococcus deuterogattii	R265	not available	eluted for 250 min at Thermo Fisher, EASY-nLC 1201 analyzed by Thermo Fisher, Orbitrap Q Exactive Plus	not available	not available	OG6_110217	not available	not available	solid media
CNBG_1615	A0A095C5C4	not available	Uncharacterized protein	Cryptococcus deuterogattii	R265	not available	eluted for 250 min at Thermo Fisher, EASY-nLC 1201 analyzed by Thermo Fisher, Orbitrap Q Exactive Plus	not available	not available	OG6_100591	PF00406	Adenylate kinase	solid media
CNBG_0976	A0A095ECD2	not available	Uncharacterized protein	Cryptococcus deuterogattii	R265	not available	eluted for 250 min at Thermo Fisher, EASY-nLC 1201 analyzed by Thermo Fisher, Orbitrap Q Exactive Plus	not available	not available	OG6_531158	not available	not available	solid media
CNBG_3993	A0A095DAA7	not available	Uncharacterized protein	Cryptococcus deuterogattii	R265	not available	eluted for 250 min at Thermo Fisher, EASY-nLC 1201 analyzed by Thermo Fisher, Orbitrap Q Exactive Plus	not available	not available	OG6_105037	PF06658	Protein of unknown function (DUF1168)	solid media
CNBG_9406	A0A0L6DGV9	not available	Uncharacterized protein	Cryptococcus deuterogattii	R265	not available	eluted for 250 min at Thermo Fisher, EASY-nLC 1201 analyzed by Thermo Fisher, Orbitrap Q Exactive Plus	not available	not available	OG6_140219	not available	not available	solid media
CNBG_0479	A0A095CZD6	not available	Uncharacterized protein	Cryptococcus deuterogattii	R265	not available	eluted for 250 min at Thermo Fisher, EASY-nLC 1201 analyzed by Thermo Fisher, Orbitrap Q Exactive Plus	not available	not available	OG6_201388	not available	not available	solid media
CNBG_6031	A0A095ETW7	not available	Uncharacterized protein	Cryptococcus deuterogattii	R265	not available	eluted for 250 min at Thermo Fisher, EASY-nLC 1201 analyzed by Thermo Fisher, Orbitrap Q Exactive Plus	not available	not available	OG6_109764	PF07823	Cyclic phosphodiesterase-like protein	solid media
CNBG_0090	A0A095C0P2	not available	Uncharacterized protein	Cryptococcus deuterogattii	R265	not available	eluted for 250 min at Thermo Fisher, EASY-nLC 1201 analyzed by Thermo Fisher, Orbitrap Q Exactive Plus	not available	not available	OG6_531480	not available	not available	solid media
CNBG_1817	A0A095C8L6	not available	Uncharacterized protein	Cryptococcus deuterogattii	R265	not available	eluted for 250 min at Thermo Fisher, EASY-nLC 1201 analyzed by Thermo Fisher, Orbitrap Q Exactive Plus	not available	not available	OG6_135341	not available	not available	solid media
CNBG_5781	A0A095CI50	not available	Uncharacterized protein	Cryptococcus deuterogattii	R265	not available	eluted for 250 min at Thermo Fisher, EASY-nLC 1201 analyzed by Thermo Fisher, Orbitrap Q Exactive Plus	not available	not available	OG6_148093	not available	not available	solid media
CNBG_4199	A0A095CCX7	not available	Uncharacterized protein	Cryptococcus deuterogattii	R265	not available	eluted for 250 min at Thermo Fisher, EASY-nLC 1201 analyzed by Thermo Fisher, Orbitrap Q Exactive Plus	not available	not available	OG6_112910	PF04979	Protein phosphatase inhibitor 2 (IPP-2)	solid media
CNBG_5517	A0A095CK24	not available	Uncharacterized protein	Cryptococcus deuterogattii	R265	not available	eluted for 250 min at Thermo Fisher, EASY-nLC 1201 analyzed by Thermo Fisher, Orbitrap Q Exactive Plus	not available	not available	OG6_107357	PF12907	Zinc-binding	solid media
CNBG_3820	A0A095EMC6	not available	Uncharacterized protein	Cryptococcus deuterogattii	R265	not available	eluted for 250 min at Thermo Fisher, EASY-nLC 1201 analyzed by Thermo Fisher, Orbitrap Q Exactive Plus	not available	not available	OG6_531355	not available	not available	solid media
CNBG_4438	A0A095CDS8	not available	Uncharacterized protein	Cryptococcus deuterogattii	R265	not available	eluted for 250 min at Thermo Fisher, EASY-nLC 1201 analyzed by Thermo Fisher, Orbitrap Q Exactive Plus	not available	not available	OG6_140330	not available	not available	solid media
CNBG_1919	A0A095D4A7	not available	Uncharacterized protein	Cryptococcus deuterogattii	R265	not available	eluted for 250 min at Thermo Fisher, EASY-nLC 1201 analyzed by Thermo Fisher, Orbitrap Q Exactive Plus	not available	not available	OG6_100903	PF03134	TB2/DP1, HVA22 family	solid media
CNBG_4209	A0A095CCY6	not available	Uncharacterized protein	Cryptococcus deuterogattii	R265	not available	eluted for 250 min at Thermo Fisher, EASY-nLC 1201 analyzed by Thermo Fisher, Orbitrap Q Exactive Plus	not available	not available	OG6_531056	not available	not available	solid media
CNBG_4644	A0A095DD68	not available	Uncharacterized protein	Cryptococcus deuterogattii	R265	not available	eluted for 250 min at Thermo Fisher, EASY-nLC 1201 analyzed by Thermo Fisher, Orbitrap Q Exactive Plus	not available	not available	OG6_531079	not available	not available	solid media
CNBG_4999	A0A095DEE2	not available	Uncharacterized protein	Cryptococcus deuterogattii	R265	not available	eluted for 250 min at Thermo Fisher, EASY-nLC 1201 analyzed by Thermo Fisher, Orbitrap Q Exactive Plus	not available	not available	OG6_105164	PF12572	Protein of unknown function (DUF3752)	solid media
CNBG_2441	A0A095EH22	not available	Uncharacterized protein	Cryptococcus deuterogattii	R265	not available	eluted for 250 min at Thermo Fisher, EASY-nLC 1201 analyzed by Thermo Fisher, Orbitrap Q Exactive Plus	not available	not available	OG6_116982	PF04119	Heat shock protein 9/12	solid media
[truncated: 1,413 more rows]

## Sheet: S. schenckii
gene_name	protein_id	protein_description	protein_name	species	strain	ortholog_group	pfam_id	description_pfam	From	Entry	Entry Name	Protein names	Gene Names	Length	Gene Ontology (biological process)	Gene Ontology IDs
[truncated: 9 more rows]

## Sheet: S. brasiliensis
gene_name	protein_id	protein_description	protein_name	species	strain	ortholog_group	pfam_id	description_pfam	From	Entry	Entry Name	Protein names	Gene Names	Length	Gene Ontology (biological process)	Gene Ontology IDs
[truncated: 10 more rows]

[truncated: 7 more sheets: S. cerevisiae, P. brasiliensis, H. capsulatum, C. neoformans, C. deuterogattii, C. albicans, A. fumigatus]
